# Supplementary material for: Transcriptomic Profiling of Human Pluripotent Stem Cell-derived Retinal Pigment Epithelium over Time
Source: Genomics Proteomics Bioinformatics. 2020 Dec 8;19(2):223–42. doi: 10.1016/j.gpb.2020.08.002 (PMC8602392; doi:10.1016/j.gpb.2020.08.002)
Supplement: Supplementary Table S1 — Quality control parameters. [file mmc1.xlsx]

## Sheet: Quality control parameters
Table S1 Quality control parameters
Sample	1-month-old RPE	12-month-old RPE
Estimated number of cells	12873	4850
Mean number of reads per cell	40499	114503
Median number of genes per cell	1726	1985
Number of reads	521347516	555342365
Percentage of valid barcodes	0.973	0.982
Sequencing saturation	0.749	0.892
Percentage of Q30 bases in barcodes	0.958	0.96
Percentage of Q30 bases in RNA reads	0.851	0.819
Percentage of Q30 bases in sample index	0.963	0.961
Percentage of Q30 bases in UMI	0.946	0.955
Percentage of reads mapped to genome	0.928	0.916
Percentage of reads mapped confidently to genome	0.904	0.892
Percentage of reads mapped confidently to intergenic regions	0.038	0.04
Percentage of reads mapped confidently to intronic regions	0.194	0.109
Percentage of reads mapped confidently to exonic regions	0.672	0.742
Percentage of reads mapped confidently to transcriptome	0.627	0.701
Percentage of reads mapped antisense to genes	0.017	0.01
Fraction of reads in cells	0.958	0.926
Total number of genes detected	22459	21595
Median UMI count per cell	5719	6368
