# Supplementary material for: Transcriptomic Profiling of Human Pluripotent Stem Cell-derived Retinal Pigment Epithelium over Time
Source: Genomics Proteomics Bioinformatics. 2020 Dec 8;19(2):223–42. doi: 10.1016/j.gpb.2020.08.002 (PMC8602392; doi:10.1016/j.gpb.2020.08.002)
Supplement: Supplementary Table S2 — Cluster analysis with number of cells per subpopulation. [file mmc2.xlsx]

## Sheet: Cluster analysis with number of
Table S2 Cluster analysis with number of cells per subpopulation
	Number of cells
Cluster	Young	Aged
0	2219	851
1	1873	815
2	1872	521
3	1683	461
4	1656	420
5	1073	410
6	871	235
7	584	170
8	169	155
9	152	97
10	144	46
11	67	32
