# Supplementary material for: Transcriptomic Profiling of Human Pluripotent Stem Cell-derived Retinal Pigment Epithelium over Time
Source: Genomics Proteomics Bioinformatics. 2020 Dec 8;19(2):223–42. doi: 10.1016/j.gpb.2020.08.002 (PMC8602392; doi:10.1016/j.gpb.2020.08.002)
Supplement: Supplementary Table S3 — Conserved cluster markers, PANTHER Gene Ontology pathways and differential expression for each subpopulation within the “Common” population. [file mmc3.xlsx]

## Sheet: CLUSTER 1
Table S3 Conserved cluster markers, PANTHER Gene Ontology pathways and differential expression for each subpopulation within the “Common” Subpopulations
Note: Cluster (pct.1) shows frequency of cells expressing a marker compared to all others (pct.2). Avg_logFC: average level of expression per cell in the respective subpopulation compared to those in all other Common subpopulations. Inf:infinity.
Common cluster 1 markers
Gene symbol	Aged P value	Aged Avg logFC	Aged pct.1	Aged pct.2	Aged P value adjusted	Young P value	Young Avg logFC	Young pct.1	Young pct.2	Young P value adjusted	Max P valure	Minimump P value
NDUFA4L2	6.28e-22	-80.6456	0.671	0.509	2.11e-17	0	18.6738	0.647	0.249	0	6.28e-22	0
CA9	4.09e-12	0.594562	0.468	0.307	1.37e-07	3.06e-252	-1.01453	0.739	0.374	1.03e-247	4.09e-12	6.12e-252
DCT	1.1e-34	-177.773	0.424	0.174	3.68e-30	6.99e-215	-26.2765	0.979	0.894	2.34e-210	1.1e-34	1.4e-214
BNIP3	5.59e-34	-8.77509	0.895	0.728	1.87e-29	1.92e-208	-3.47854	0.843	0.584	6.44e-204	5.59e-34	3.84e-208
TMSB4X	5.86e-06	Inf	0.963	0.911	0.196428	8.74e-201	Inf	1	0.983	2.93e-196	5.86e-06	1.75e-200
ZFAS1	7.67e-94	-10.7713	0.988	0.92	2.57e-89	3.3e-199	1.72383	0.981	0.916	1.11e-194	7.67e-94	6.59e-199
MIF	1.45e-28	-7.77877	0.995	0.98	4.88e-24	3.7e-193	2.76952	0.97	0.855	1.24e-188	1.45e-28	7.41e-193
RPLP2	9.04e-48	-28.775	1	0.991	3.03e-43	4.19e-190	-13.1483	1	0.999	1.41e-185	9.04e-48	8.38e-190
GAPDH	1.65e-35	22.9141	1	0.997	5.52e-31	6.66e-190	6.7049	0.999	0.998	2.23e-185	1.65e-35	1.33e-189
RPS18	8.4e-44	-43.7248	0.995	0.996	2.82e-39	4.1e-189	-64.2696	1	1	1.38e-184	8.4e-44	8.21e-189
SOX4	7.11e-09	-8.19464	0.741	0.61	0.000238289	1.74e-188	-12.6247	0.97	0.878	5.82e-184	7.11e-09	3.47e-188
RPL18A	1.89e-39	-12.7742	1	0.993	6.34e-35	6.57e-186	-5.02492	1	0.998	2.2e-181	1.89e-39	1.31e-185
TPI1	3.85e-07	-10.0815	0.941	0.873	0.0129092	2.12e-180	-3.08118	0.978	0.876	7.12e-176	3.85e-07	4.24e-180
NCCRP1	4.56e-11	1.45686	0.249	0.134	1.53e-06	2.61e-173	2.9702	0.763	0.471	8.76e-169	4.56e-11	5.22e-173
RPS5	2.22e-42	-22.462	0.995	0.98	7.46e-38	6.49e-172	-13.2761	0.999	0.992	2.18e-167	2.22e-42	1.3e-171
RPS12	3.3e-33	-75.7726	0.995	0.995	1.11e-28	1.58e-168	10.3645	1	0.999	5.31e-164	3.3e-33	3.17e-168
RPL37A	3.21e-38	-55.7735	1	0.997	1.08e-33	4.67e-168	-10.3251	1	0.999	1.57e-163	3.21e-38	9.35e-168
RPS19	9.25e-53	-49.8995	1	0.992	3.1e-48	5.64e-168	-16.3251	1	0.999	1.89e-163	9.25e-53	1.13e-167
RPL32	3.01e-36	-17.7726	1	0.994	1.01e-31	1.85e-167	-27.2765	1	0.999	6.19e-163	3.01e-36	3.69e-167
VIM	1.06e-19	-379.773	0.985	0.935	3.57e-15	4.49e-166	-56.2766	0.996	0.961	1.51e-161	1.06e-19	8.98e-166
RPL41	1.93e-39	Inf	1	1	6.48e-35	5.08e-165	-24.9633	1	1	1.7e-160	1.93e-39	1.02e-164
RPLP1	1.05e-33	12.2274	1	0.996	3.53e-29	2.72e-163	-5.3252	1	1	9.13e-159	1.05e-33	5.45e-163
ANKRD28	6.73e-05	-0.845972	0.51	0.41	1	1.33e-162	2.40452	0.692	0.405	4.47e-158	6.73e-05	2.66e-162
RPS23	1.58e-54	-31.4593	1	0.994	5.29e-50	6.38e-162	-2.27648	1	0.999	2.14e-157	1.58e-54	1.28e-161
RPS8	8.44e-49	-36.7726	1	0.994	2.83e-44	1.18e-161	-47.2765	1	1	3.97e-157	8.44e-49	2.37e-161
RPS28	2.23e-29	-42.7883	0.995	0.996	7.48e-25	2.34e-161	-46.2689	1	1	7.85e-157	2.23e-29	4.68e-161
RPS29	3.17e-32	-22.7726	1	0.994	1.06e-27	1e-158	-2.58335	1	0.999	3.36e-154	3.17e-32	2e-158
RPS27	2.02e-43	-95.7725	1	0.996	6.77e-39	2e-157	-30.2765	1	1	6.71e-153	2.02e-43	4e-157
RPS6	4.37e-45	-32.7717	1	0.995	1.47e-40	1.36e-148	-19.2764	1	0.999	4.58e-144	4.37e-45	2.73e-148
RPS13	1.26e-31	-35.7906	0.995	0.989	4.24e-27	3.41e-147	-0.643951	1	0.997	1.14e-142	1.26e-31	6.81e-147
ADM	1.36e-61	4.54308	0.851	0.535	4.55e-57	1.45e-146	2.08584	0.465	0.198	4.86e-142	1.36e-61	2.9e-146
RPS11	9.05e-19	-5.79755	0.995	0.98	3.04e-14	4.07e-143	14.6081	0.999	0.995	1.36e-138	9.05e-19	8.13e-143
RPL27A	1.1e-45	-22.0789	1	0.992	3.68e-41	6.06e-142	-21.9265	1	0.998	2.03e-137	1.1e-45	1.21e-141
NUPR1	2.28e-141	-41.7726	0.985	0.757	7.64e-137	3.48e-14	3.48025	0.561	0.469	1.17e-09	3.48e-14	4.56e-141
RPS2	2.02e-41	-47.7726	1	0.996	6.76e-37	6.35e-141	-41.2765	1	0.997	2.13e-136	2.02e-41	1.27e-140
RPL35A	1.33e-39	-29.7727	0.99	0.992	4.47e-35	1.16e-139	-21.2616	1	0.998	3.89e-135	1.33e-39	2.32e-139
TMSB10	0.962571	-108.113	0.959	0.946	1	2.31e-139	-67.9266	0.998	0.968	7.74e-135	0.962571	4.62e-139
RPL26	5.37e-37	-39.7793	1	0.995	1.8e-32	2.12e-138	0.722581	1	0.999	7.09e-134	5.37e-37	4.23e-138
RPS15A	2.28e-31	-1.77352	0.995	0.992	7.65e-27	5.33e-136	-14.27	1	0.999	1.79e-131	2.28e-31	1.07e-135
RPL39	1.84e-39	-71.7726	1	0.994	6.18e-35	8.78e-136	-55.2765	1	0.999	2.94e-131	1.84e-39	1.76e-135
RPL11	1.67e-41	-4.08587	1	0.991	5.59e-37	6.78e-135	-21.1044	0.999	0.999	2.27e-130	1.67e-41	1.36e-134
RPL23A	9.61e-37	-35.2212	0.998	0.991	3.22e-32	1.38e-134	-16.9696	0.999	0.998	4.61e-130	9.61e-37	2.75e-134
RPL10	2.06e-35	-51.7735	1	0.997	6.92e-31	1.65e-134	-11.4034	1	1	5.53e-130	2.06e-35	3.3e-134
RPL15	1.17e-38	-62.0703	1	0.993	3.93e-34	3.54e-134	-16.2765	1	0.999	1.19e-129	1.17e-38	7.08e-134
RPL31	2.5e-49	-33.5336	1	0.993	8.4e-45	3.91e-133	-5.26748	0.999	0.999	1.31e-128	2.5e-49	7.82e-133
RPL34	3.94e-29	-66.7726	1	0.996	1.32e-24	1.98e-132	-58.9709	1	1	6.65e-128	3.94e-29	3.97e-132
SELENOW	0.213343	-20.7585	0.976	0.956	1	4.37e-132	5.68636	0.975	0.924	1.47e-127	0.213343	8.74e-132
TUBB	5.87e-24	2.17834	0.92	0.772	1.97e-19	1.77e-130	-17.0836	0.935	0.776	5.94e-126	5.87e-24	3.54e-130
PTMA	1.06e-39	-45.4539	0.995	0.983	3.56e-35	9e-130	-19.4083	1	0.995	3.02e-125	1.06e-39	1.8e-129
RPS25	2.37e-38	-26.365	1	0.994	7.94e-34	1.14e-128	10.5964	0.999	0.998	3.84e-124	2.37e-38	2.29e-128
KRT19	5.05e-31	-7.57884	0.69	0.417	1.7e-26	1.75e-128	-0.278295	0.521	0.271	5.88e-124	5.05e-31	3.5e-128
RPS15	1.8e-24	-28.7726	0.995	0.993	6.05e-20	4.95e-128	-19.2747	1	1	1.66e-123	1.8e-24	9.9e-128
RPS4X	1e-43	-30.8382	1	0.996	3.36e-39	2.19e-127	10.5966	1	1	7.34e-123	1e-43	4.38e-127
RPL8	1.19e-37	-12.7724	0.998	0.99	3.97e-33	6.25e-127	-27.2104	1	0.998	2.1e-122	1.19e-37	1.25e-126
RPS9	1.39e-31	-17.7701	1	0.992	4.65e-27	1.65e-126	-20.9402	1	0.998	5.55e-122	1.39e-31	3.31e-126
RPL13A	1.51e-37	-30.8212	1	0.995	5.08e-33	2.35e-126	-25.1496	1	1	7.88e-122	1.51e-37	4.7e-126
RPL19	8.98e-33	-26.7726	1	0.993	3.01e-28	1.5e-125	-21.2712	1	0.999	5.03e-121	8.98e-33	3e-125
FTH1	1.31e-54	Inf	1	0.996	4.4e-50	1.08e-124	Inf	1	0.998	3.62e-120	1.31e-54	2.16e-124
RPS3A	4.51e-33	-14.0877	1	0.993	1.51e-28	1.47e-123	6.70536	1	0.999	4.95e-119	4.51e-33	2.95e-123
RPS16	1.94e-38	-2.97724	0.998	0.987	6.5e-34	1.74e-123	-2.13154	0.999	0.996	5.85e-119	1.94e-38	3.49e-123
RPL14	8.93e-45	-4.67939	0.998	0.983	2.99e-40	6.11e-121	-1.32085	0.998	0.992	2.05e-116	8.93e-45	1.22e-120
RPL29	3.94e-44	-33.4569	0.998	0.991	1.32e-39	6.05e-120	-26.5709	0.999	0.998	2.03e-115	3.94e-44	1.21e-119
ACTG1	0.135232	-34.7692	1	0.994	1	5.02e-119	-12.8975	0.999	0.998	1.68e-114	0.135232	1e-118
TIMP3	1.78e-115	-34.724	1	0.97	5.95e-111	3.43e-29	-15.3272	0.911	0.935	1.15e-24	3.43e-29	3.55e-115
RPL30	4.04e-35	-12.7628	1	0.99	1.36e-30	4.92e-114	-10.2765	0.998	0.994	1.65e-109	4.04e-35	9.84e-114
RPS7	1.13e-24	-0.77933	0.998	0.986	3.81e-20	4.16e-113	-3.01226	0.999	0.994	1.39e-108	1.13e-24	8.31e-113
CYP2W1	5.12e-14	6.52049	0.378	0.237	1.72e-09	5.07e-113	12.4503	0.388	0.171	1.7e-108	5.12e-14	1.01e-112
RPL35	1.54e-23	-17.6338	0.998	0.99	5.18e-19	7.83e-112	-13.2719	0.999	0.998	2.63e-107	1.54e-23	1.57e-111
RPS20	1.54e-36	-13.7726	0.993	0.979	5.16e-32	5.58e-111	9.59413	0.998	0.996	1.87e-106	1.54e-36	1.12e-110
RPL9	9.26e-31	-18.7753	0.998	0.989	3.11e-26	3.72e-110	-0.403528	1	0.997	1.25e-105	9.26e-31	7.43e-110
RPS14	4.1e-25	-39.0864	1	0.995	1.37e-20	7.32e-110	-26.2719	1	0.999	2.46e-105	4.1e-25	1.46e-109
RPL36	1.05e-25	-24.7727	1	0.995	3.51e-21	1.06e-109	-17.2238	1	0.999	3.56e-105	1.05e-25	2.12e-109
RPL37	1.03e-30	4.22458	0.995	0.992	3.45e-26	2.08e-108	-9.24945	1	0.998	6.97e-104	1.03e-30	4.16e-108
TYRP1	7.27e-108	40.2274	1	0.949	2.44e-103	6.96e-85	-20.2697	0.995	0.974	2.33e-80	6.96e-85	1.45e-107
SH3BGRL3	1.94e-05	-60.5323	0.954	0.903	0.652305	1.53e-107	1.54806	0.942	0.833	5.13e-103	1.94e-05	3.06e-107
RPS21	3.87e-26	-14.4286	0.995	0.984	1.3e-21	8.86e-107	4.87572	0.998	0.985	2.97e-102	3.87e-26	1.77e-106
PGAM1	0.786378	-5.41931	0.829	0.83	1	1.12e-104	4.00879	0.9	0.745	3.74e-100	0.786378	2.23e-104
MEST	4.02e-14	-10.7766	0.815	0.657	1.35e-09	4.67e-103	5.45106	0.715	0.516	1.57e-98	4.02e-14	9.34e-103
RPL7	2.02e-31	-72.7726	0.998	0.992	6.79e-27	7.83e-102	-6.14956	1	0.998	2.63e-97	2.02e-31	1.57e-101
RPL21	1.81e-29	-57.1172	0.998	0.994	6.07e-25	1.28e-101	-14.2559	1	0.999	4.3e-97	1.81e-29	2.56e-101
RPL27	1.05e-29	-9.77933	0.993	0.984	3.52e-25	2.77e-101	-22.9623	0.999	0.994	9.29e-97	1.05e-29	5.54e-101
EIF1	1.59e-80	-21.4593	0.998	0.982	5.32e-76	4.78e-99	-0.544821	0.997	0.977	1.6e-94	1.59e-80	9.57e-99
TSPO	0.698056	-0.919322	0.654	0.64	1	5.89e-99	1.80587	0.793	0.607	1.98e-94	0.698056	1.18e-98
TPT1	6.59e-17	-15.4622	0.995	0.992	2.21e-12	6.41e-99	11.008	0.999	0.997	2.15e-94	6.59e-17	1.28e-98
MYL9	4.52e-98	-22.3388	0.941	0.631	1.51e-93	3.61e-36	-47.2435	0.75	0.578	1.21e-31	3.61e-36	9.03e-98
RPL7A	1.24e-34	-28.7726	0.998	0.991	4.14e-30	4.84e-98	-38.2279	1	0.998	1.62e-93	1.24e-34	9.68e-98
MFAP4	8.11e-98	0.663444	0.395	0.069	2.72e-93	1.4e-31	0.37378	0.223	0.123	4.71e-27	1.4e-31	1.62e-97
RPL38	5.77e-29	14.2092	0.998	0.992	1.93e-24	8.15e-97	6.71651	0.999	0.998	2.73e-92	5.77e-29	1.63e-96
RPS24	1.53e-26	-93.7726	1	0.993	5.13e-22	1.54e-96	-14.2731	0.999	0.998	5.18e-92	1.53e-26	3.09e-96
ANKRD37	1.9e-23	6.21005	0.749	0.515	6.38e-19	6.52e-96	1.46238	0.403	0.191	2.19e-91	1.9e-23	1.3e-95
RPS10	3.3e-29	-21.4457	0.995	0.979	1.11e-24	3.68e-95	-3.63197	0.996	0.977	1.24e-90	3.3e-29	7.37e-95
RPS17	4.79e-36	12.2273	0.998	0.982	1.61e-31	9.03e-95	-1.56556	0.989	0.969	3.03e-90	4.79e-36	1.81e-94
EEF1A1	6.8e-18	-131.459	1	0.999	2.28e-13	1.28e-94	8.69221	1	1	4.29e-90	6.8e-18	2.56e-94
PCDH7	3.24e-92	1.35674	0.951	0.68	1.09e-87	3.53e-81	1.78716	0.715	0.523	1.18e-76	3.53e-81	6.47e-92
RPL23	9.4e-30	-6.35562	0.998	0.988	3.15e-25	1.4e-91	3.45332	0.999	0.997	4.68e-87	9.4e-30	2.79e-91
MT-ND6	3.94e-10	-4.41744	0.585	0.451	1.32e-05	1.88e-91	-0.773695	0.755	0.56	6.29e-87	3.94e-10	3.75e-91
FAU	6.74e-36	-24.4414	0.998	0.982	2.26e-31	2.36e-91	-7.93918	0.996	0.99	7.93e-87	6.74e-36	4.73e-91
GTF2F2	7.1e-13	-0.678496	0.554	0.384	2.38e-08	2.54e-91	0.723231	0.573	0.344	8.5e-87	7.1e-13	5.07e-91
WSB1	2.98e-91	-9.13376	0.946	0.653	9.99e-87	3.13e-23	0.27841	0.644	0.547	1.05e-18	3.13e-23	5.96e-91
PFDN5	4.18e-29	-3.32362	0.99	0.971	1.4e-24	1.01e-90	1.61702	0.995	0.975	3.38e-86	4.18e-29	2.02e-90
TPM1	1.59e-90	-5.89985	0.82	0.404	5.35e-86	5.42e-05	-60.5879	0.65	0.588	1	5.42e-05	3.19e-90
RACK1	1.79e-28	-16.076	0.993	0.982	5.99e-24	4.77e-90	-28.2693	1	0.993	1.6e-85	1.79e-28	9.53e-90
SRP14	0.0198974	-7.9584	0.976	0.952	1	2.62e-89	0.443655	0.997	0.983	8.78e-85	0.0198974	5.24e-89
RPL4	1.03e-28	-19.7706	0.99	0.98	3.47e-24	4e-89	-19.2754	0.999	0.987	1.34e-84	1.03e-28	8.01e-89
RPS27A	1.13e-32	-34.7785	1	0.993	3.8e-28	2.99e-88	-17.1937	1	0.999	1e-83	1.13e-32	5.98e-88
HOMER2	0.707671	-2.05342	0.566	0.544	1	1.22e-87	0.948974	0.745	0.555	4.11e-83	0.707671	2.45e-87
RPL18	1.98e-39	-17.7707	0.998	0.988	6.65e-35	1.28e-85	-10.9277	0.999	0.997	4.31e-81	1.98e-39	2.57e-85
HIST1H4C	6.43e-13	-2.70653	0.717	0.564	2.16e-08	3.14e-85	-186.393	0.815	0.625	1.05e-80	6.43e-13	6.27e-85
PRSS33	0.338552	-19.362	0.812	0.724	1	7.88e-84	-3.73111	0.827	0.614	2.64e-79	0.338552	1.58e-83
NACA	1.22e-27	-23.7445	0.998	0.973	4.1e-23	2.63e-83	1.86373	0.998	0.983	8.8e-79	1.22e-27	5.25e-83
MARCKSL1	1.98e-06	-1.74775	0.324	0.438	0.0663534	1.61e-82	-0.48131	0.775	0.604	5.38e-78	1.98e-06	3.21e-82
RPL22	5.79e-32	-1.1355	0.995	0.986	1.94e-27	3.58e-82	-6.1775	0.998	0.993	1.2e-77	5.79e-32	7.15e-82
UBA52	5.45e-35	-6.77731	0.998	0.983	1.83e-30	3.68e-82	-8.17209	0.996	0.984	1.23e-77	5.45e-35	7.36e-82
UBC	6.09e-40	11.227	0.971	0.836	2.04e-35	1.25e-81	-19.1245	0.926	0.82	4.2e-77	6.09e-40	2.5e-81
AC104126.1	1.26e-48	4.5002	0.422	0.149	4.22e-44	9.06e-81	0.541759	0.287	0.121	3.04e-76	1.26e-48	1.81e-80
LDHA	3.27e-27	4.20596	0.868	0.734	1.1e-22	2.85e-80	0.717865	0.864	0.718	9.55e-76	3.27e-27	5.7e-80
ZFAND5	2.82e-05	-4.06091	0.941	0.848	0.945204	7.9e-80	0.923945	0.865	0.719	2.65e-75	2.82e-05	1.58e-79
S100A1	6.03e-13	-13.5398	0.434	0.267	2.02e-08	1.17e-79	2.38109	0.174	0.053	3.92e-75	6.03e-13	2.34e-79
SLC2A1	4.77e-79	12.866	0.998	0.907	1.6e-74	2.18e-10	-14.4446	0.97	0.934	7.31e-06	2.18e-10	9.55e-79
EEF1B2	1.13e-36	1.20006	0.985	0.93	3.79e-32	9.23e-79	-7.67602	0.974	0.909	3.1e-74	1.13e-36	1.85e-78
SLC25A6	7.64e-30	-13.0948	0.983	0.95	2.56e-25	1.09e-78	-8.53564	0.995	0.978	3.66e-74	7.64e-30	2.18e-78
UQCRH	4.53e-26	-5.82087	0.99	0.945	1.52e-21	1.19e-78	-1.37214	0.985	0.956	3.97e-74	4.53e-26	2.37e-78
RGS9	1.94e-06	0.394656	0.232	0.145	0.0651527	1.76e-78	0.842006	0.448	0.249	5.9e-74	1.94e-06	3.52e-78
VILL	6.2e-05	6.2311	0.707	0.602	1	1.24e-77	0.7689	0.351	0.169	4.16e-73	6.2e-05	2.48e-77
ABCC5	5.27e-18	-1.76719	0.307	0.512	1.77e-13	2.18e-77	-1.22005	0.184	0.405	7.3e-73	5.27e-18	4.35e-77
FLRT3	0.00199342	-2.23923	0.076	0.128	1	2.82e-76	0.788536	0.41	0.222	9.46e-72	0.00199342	5.64e-76
STMN1	0.49443	-28.4884	0.144	0.131	1	3.88e-76	-15.3076	0.646	0.437	1.3e-71	0.49443	7.76e-76
CDKN1C	2.05e-32	6.43191	0.846	0.625	6.89e-28	8.56e-76	6.71287	0.71	0.531	2.87e-71	2.05e-32	1.71e-75
MT-ND1	0.068027	-71.7726	0.988	0.923	1	1.14e-75	-32.9631	0.995	0.989	3.83e-71	0.068027	2.28e-75
GUK1	1.12e-05	-2.87509	0.907	0.87	0.374944	2.78e-75	1.67871	0.89	0.763	9.32e-71	1.12e-05	5.56e-75
C4orf3	2.08e-08	-1.26767	0.707	0.581	0.000697297	1.29e-74	0.267584	0.678	0.477	4.32e-70	2.08e-08	2.57e-74
PCP4	6.76e-60	-60.7701	0.859	0.59	2.27e-55	5.2e-73	-4.21455	0.898	0.82	1.75e-68	6.76e-60	1.04e-72
SFRP1	9.69e-17	-13.7843	0.527	0.337	3.25e-12	1.04e-72	-3.59311	0.274	0.478	3.49e-68	9.69e-17	2.08e-72
RPL28	2.05e-28	-42.4656	0.995	0.992	6.88e-24	1.72e-72	-6.14306	0.999	0.998	5.76e-68	2.05e-28	3.43e-72
COX7C	3.64e-21	-22.6148	0.998	0.992	1.22e-16	1.05e-71	-5.29245	1	0.997	3.53e-67	3.64e-21	2.1e-71
RPL3	3.14e-36	-45.7545	1	0.995	1.05e-31	1.25e-71	-74.2762	0.999	0.999	4.19e-67	3.14e-36	2.5e-71
STC2	1.61e-68	-11.7397	0.439	0.118	5.4e-64	4.77e-71	0.256966	0.34	0.167	1.6e-66	1.61e-68	9.54e-71
MT-ND5	9.78e-20	-11.4604	0.99	0.888	3.28e-15	4.93e-71	8.68079	0.978	0.937	1.65e-66	9.78e-20	9.86e-71
ATP5MC2	5.35e-17	-20.422	0.99	0.969	1.79e-12	4.22e-69	-3.69071	0.993	0.974	1.42e-64	5.35e-17	8.45e-69
BMP7	0.0917745	-9.47069	0.866	0.811	1	9.49e-69	-0.410297	0.847	0.697	3.18e-64	0.0917745	1.9e-68
ELN	0.00193237	-4.51372	0.556	0.588	1	2.47e-68	-29.6116	0.982	0.921	8.3e-64	0.00193237	4.95e-68
DUSP4	0.0233438	-8.7723	0.951	0.828	1	1.02e-67	-3.13153	0.872	0.729	3.43e-63	0.0233438	2.04e-67
COTL1	1.92e-67	13.3428	0.71	0.354	6.44e-63	2.84e-24	-13.6217	0.279	0.393	9.51e-20	2.84e-24	3.84e-67
RPLP0	8.09e-19	-30.5993	0.998	0.975	2.71e-14	9.04e-66	-7.40328	0.998	0.996	3.03e-61	8.09e-19	1.81e-65
H3F3B	7.93e-30	1.05367	0.985	0.942	2.66e-25	1.28e-65	-9.53499	0.998	0.986	4.28e-61	7.93e-30	2.55e-65
EEF2	7.06e-14	-2.3321	0.993	0.975	2.37e-09	9.76e-65	-7.22254	0.997	0.988	3.27e-60	7.06e-14	1.95e-64
GAP43	3.63e-35	-61.4593	0.507	0.741	1.22e-30	2.97e-64	-2.35522	0.052	0.218	9.96e-60	3.63e-35	5.94e-64
RPL10A	4.74e-33	-25.7726	1	0.988	1.59e-28	5.23e-63	-5.27752	0.998	0.996	1.75e-58	4.74e-33	1.05e-62
MT-ND2	1.87e-15	-53.7726	0.988	0.926	6.27e-11	9.54e-62	-22.0551	0.997	0.993	3.2e-57	1.87e-15	1.91e-61
AVPI1	2.96e-12	2.1139	0.195	0.089	9.93e-08	4.69e-61	1.03108	0.343	0.184	1.57e-56	2.96e-12	9.38e-61
SSNA1	2.91e-09	-1.25583	0.827	0.714	9.76e-05	5.48e-61	1.32628	0.864	0.731	1.84e-56	2.91e-09	1.1e-60
RPL12	4.61e-32	-16.7727	0.998	0.994	1.54e-27	2.83e-60	-41.3585	1	0.998	9.49e-56	4.61e-32	5.66e-60
EPB41L4A-AS1	1.11e-59	2.18403	0.873	0.603	3.74e-55	6.46e-44	0.41365	0.657	0.501	2.17e-39	6.46e-44	2.23e-59
TPD52	2.07e-07	0.781264	0.415	0.292	0.00694818	1.14e-59	0.499244	0.432	0.257	3.82e-55	2.07e-07	2.28e-59
OAZ1	1.38e-19	-1.2952	0.951	0.896	4.63e-15	1.86e-59	6.74175	0.944	0.847	6.24e-55	1.38e-19	3.72e-59
CCDC28B	0.000257127	-19.0179	0.573	0.481	1	4e-57	2.00227	0.658	0.492	1.34e-52	0.000257127	8.01e-57
STK24	6.69e-13	-9.63982	0.946	0.844	2.24e-08	1.05e-56	-2.68972	0.84	0.724	3.51e-52	6.69e-13	2.1e-56
INPP5K	9e-15	-8.64693	0.344	0.516	3.02e-10	1.66e-55	-0.652842	0.068	0.224	5.57e-51	9e-15	3.32e-55
RPL24	2.82e-28	-30.7517	0.998	0.992	9.47e-24	4.87e-55	0.717439	0.998	0.995	1.63e-50	2.82e-28	9.74e-55
COX4I1	1.99e-22	-12.9972	0.99	0.969	6.68e-18	1.21e-54	-3.64729	0.989	0.964	4.07e-50	1.99e-22	2.42e-54
TTC3	2.22e-26	-2.6704	0.92	0.76	7.46e-22	1.43e-54	-2.58579	0.884	0.794	4.79e-50	2.22e-26	2.85e-54
CRYAB	1.67e-08	-17.7726	0.905	0.787	0.000559035	2.81e-54	-183.252	0.901	0.755	9.41e-50	1.67e-08	5.61e-54
GAL	8.5e-06	9.16186	0.346	0.254	0.285006	4.02e-54	-11.6936	0.207	0.088	1.35e-49	8.5e-06	8.04e-54
ZFP36L1	6.11e-54	11.9083	0.871	0.608	2.05e-49	1.87e-10	-8.02155	0.558	0.488	6.26e-06	1.87e-10	1.22e-53
ATP5MG	5.41e-09	-18.7701	0.99	0.967	0.000181522	7.57e-54	3.1358	0.991	0.972	2.54e-49	5.41e-09	1.51e-53
LAYN	0.0555776	-4.811	0.61	0.529	1	2.9e-53	-5.49596	0.093	0.252	9.73e-49	0.0555776	5.8e-53
SHISA5	4.22e-18	-1.96007	0.402	0.586	1.42e-13	4.59e-53	-1.36903	0.293	0.468	1.54e-48	4.22e-18	9.19e-53
CTNNB1	0.645046	-6.69308	0.512	0.522	1	8.55e-53	-6.18466	0.472	0.623	2.87e-48	0.645046	1.71e-52
CALD1	1.1e-52	-54.7512	0.78	0.49	3.7e-48	9.42e-10	-101.25	0.833	0.765	3.16e-05	9.42e-10	2.21e-52
ATP5MC3	1.83e-07	-7.16316	0.924	0.862	0.00614631	1.3e-52	-0.885443	0.904	0.803	4.37e-48	1.83e-07	2.61e-52
ANXA2	0.00211637	-32.0666	0.632	0.559	1	2.14e-52	-8.86712	0.839	0.702	7.17e-48	0.00211637	4.28e-52
EEF1D	3.86e-25	-14.6922	0.983	0.928	1.29e-20	7.3e-52	-1.47421	0.977	0.941	2.45e-47	3.86e-25	1.46e-51
BNIP3L	3.36e-06	-2.8951	0.605	0.508	0.112736	2.16e-51	0.358504	0.589	0.421	7.25e-47	3.36e-06	4.32e-51
Z86062.2	9.39e-38	3.34914	0.71	0.427	3.15e-33	2.83e-51	-3.23668	0.311	0.169	9.5e-47	9.39e-38	5.66e-51
CIRBP	1.52e-39	-3.79434	0.993	0.95	5.09e-35	1.18e-50	-7.25487	0.989	0.956	3.97e-46	1.52e-39	2.36e-50
IER3	1.25e-50	4.22729	0.817	0.488	4.21e-46	0.116625	-2.21872	0.25	0.267	1	0.116625	2.51e-50
MYH9	6.55e-50	-5.10394	0.561	0.242	2.2e-45	5.61e-06	-2.29993	0.243	0.195	0.188239	5.61e-06	1.31e-49
TMEM98	0.00333884	-22.7344	0.893	0.866	1	9.75e-50	-14.7893	0.993	0.971	3.27e-45	0.00333884	1.95e-49
H1F0	5.21e-27	1.33121	0.478	0.24	1.75e-22	2.03e-49	0.531876	0.318	0.177	6.8e-45	5.21e-27	4.05e-49
COX7A2	8.36e-26	-22.7055	0.98	0.927	2.8e-21	5.15e-49	-4.3957	0.971	0.916	1.73e-44	8.36e-26	1.03e-48
CYR61	1.29e-30	40.5505	0.346	0.141	4.33e-26	5.87e-49	2.72461	0.488	0.326	1.97e-44	1.29e-30	1.17e-48
SLC25A3	1.25e-12	-3.68526	0.873	0.778	4.21e-08	1.43e-48	-0.294971	0.9	0.787	4.79e-44	1.25e-12	2.86e-48
HSPA8	0.0484941	-18.467	0.868	0.813	1	1.77e-48	-2.46109	0.947	0.854	5.94e-44	0.0484941	3.54e-48
SERPINE3	0.366117	-30.086	0.883	0.827	1	2.86e-48	-4.72112	0.783	0.646	9.59e-44	0.366117	5.72e-48
COL9A3	0.000112151	-0.973139	0.178	0.113	1	5.82e-48	0.429583	0.396	0.241	1.95e-43	0.000112151	1.16e-47
EIF4A2	6.5e-48	-3.77685	0.995	0.928	2.18e-43	7.22e-31	1.45994	0.967	0.914	2.42e-26	7.22e-31	1.3e-47
PPDPF	1.04e-29	-20.7631	0.995	0.985	3.5e-25	1.39e-47	-4.64522	0.981	0.927	4.66e-43	1.04e-29	2.78e-47
RPSA	2.92e-21	-10.8578	0.973	0.949	9.8e-17	1.96e-47	-4.57596	0.993	0.975	6.58e-43	2.92e-21	3.92e-47
LGALS1	2.53e-18	-73.7297	0.949	0.84	8.47e-14	5.97e-47	-27.9858	0.452	0.295	2e-42	2.53e-18	1.19e-46
DNAJB9	7.01e-47	6.86331	0.659	0.352	2.35e-42	0.00135899	-0.486384	0.443	0.398	1	0.00135899	1.4e-46
GABARAPL2	4.72e-05	-6.00186	0.773	0.682	1	8.95e-47	0.791414	0.792	0.651	3e-42	4.72e-05	1.79e-46
PTN	0.126584	-42.0201	0.466	0.412	1	1.19e-46	-8.42492	0.805	0.656	3.97e-42	0.126584	2.37e-46
RLBP1	0.000181111	-14.9442	0.734	0.758	1	1.95e-46	-7.05507	0.413	0.557	6.55e-42	0.000181111	3.91e-46
ASPH	7.04e-08	-8.77358	0.671	0.543	0.00236213	2.01e-46	0.351676	0.478	0.323	6.73e-42	7.04e-08	4.01e-46
FNIP2	0.0017955	-0.324752	0.354	0.282	1	2.33e-46	0.59335	0.512	0.353	7.81e-42	0.0017955	4.66e-46
NPM1	1.75e-34	-10.2224	0.99	0.96	5.85e-30	4.26e-46	2.35567	0.99	0.964	1.43e-41	1.75e-34	8.52e-46
TAX1BP1	0.0304361	-1.31732	0.705	0.632	1	4.45e-46	0.661994	0.802	0.67	1.49e-41	0.0304361	8.91e-46
TMEM256	5.18e-08	-3.43712	0.956	0.879	0.0017383	6.9e-46	-1.07124	0.875	0.772	2.31e-41	5.18e-08	1.38e-45
CNN3	2.5e-07	-16.6699	0.766	0.68	0.00839151	9.5e-46	-4.84268	0.529	0.657	3.19e-41	2.5e-07	1.9e-45
COMMD6	0.0034714	-4.76934	0.976	0.955	1	1.23e-45	-3.79533	0.989	0.964	4.12e-41	0.0034714	2.46e-45
DBP	8.8e-07	2.21157	0.62	0.51	0.0295236	1.75e-45	1.19379	0.487	0.331	5.85e-41	8.8e-07	3.49e-45
EID1	0.0425393	-3.67138	0.844	0.785	1	2.49e-45	-0.390261	0.861	0.749	8.35e-41	0.0425393	4.98e-45
CITED2	0.0155184	-1.5373	0.315	0.258	1	3.63e-45	0.741793	0.364	0.219	1.22e-40	0.0155184	7.27e-45
SLC6A15	5.97e-15	0.507543	0.368	0.202	2e-10	3.69e-45	0.570911	0.328	0.19	1.24e-40	5.97e-15	7.37e-45
HNRNPA1	2.18e-34	-12.7734	0.998	0.965	7.3e-30	8.33e-45	-3.34271	0.996	0.972	2.79e-40	2.18e-34	1.67e-44
VDAC2	2.07e-27	-2.87079	0.846	0.682	6.94e-23	2.23e-44	0.952217	0.751	0.618	7.5e-40	2.07e-27	4.47e-44
DNAJC3	7.23e-44	8.70105	0.915	0.697	2.42e-39	6.81e-42	-2.85502	0.938	0.857	2.29e-37	6.81e-42	1.45e-43
MYRIP	0.208643	-0.551794	0.566	0.531	1	9.27e-44	0.389123	0.265	0.14	3.11e-39	0.208643	1.85e-43
EIF3E	5.42e-30	-8.28566	0.959	0.877	1.82e-25	1.06e-43	-8.41842	0.979	0.927	3.57e-39	5.42e-30	2.13e-43
MMP24OS	3.56e-30	-2.29737	0.788	0.586	1.19e-25	1.23e-43	0.488147	0.467	0.315	4.12e-39	3.56e-30	2.46e-43
GNG11	1.71e-10	-5.91253	0.651	0.72	5.74e-06	4.3e-43	-10.2434	0.355	0.507	1.44e-38	1.71e-10	8.6e-43
CRIM1	5.51e-43	-1.19531	0.751	0.45	1.85e-38	5.08e-08	-13.9539	0.271	0.331	0.00170304	5.08e-08	1.1e-42
ACTN4	1.39e-42	0.367892	0.802	0.53	4.65e-38	6.23e-06	-1.99576	0.23	0.276	0.209004	6.23e-06	2.77e-42
PTPN14	5.53e-42	3.3109	0.776	0.486	1.86e-37	8.87e-14	0.302788	0.314	0.237	2.98e-09	8.87e-14	1.11e-41
COX5B	6.94e-14	-4.64473	0.985	0.957	2.33e-09	8.28e-42	-2.05962	0.948	0.879	2.78e-37	6.94e-14	1.66e-41
CTGF	3.44e-05	-5.54249	0.124	0.067	1	1.78e-41	-76.9047	0.418	0.272	5.96e-37	3.44e-05	3.56e-41
COX6B1	1.51e-13	-13.4381	0.99	0.958	5.07e-09	2.11e-41	-3.50707	0.973	0.927	7.07e-37	1.51e-13	4.21e-41
HIGD2A	7.95e-18	-1.96296	0.917	0.769	2.66e-13	2.25e-41	-0.279219	0.82	0.697	7.53e-37	7.95e-18	4.49e-41
H3F3A	0.00308331	-14.0166	0.954	0.905	1	3.81e-41	-7.39894	0.99	0.965	1.28e-36	0.00308331	7.61e-41
RBM3	9.39e-06	-0.618345	0.661	0.569	0.314944	4.55e-41	1.25752	0.684	0.546	1.53e-36	9.39e-06	9.1e-41
RPL6	1.96e-24	-14.7726	0.998	0.988	6.56e-20	6.48e-41	7.58347	1	0.997	2.17e-36	1.96e-24	1.3e-40
LPCAT1	7.16e-41	1.68176	0.732	0.452	2.4e-36	8.31e-19	-0.491714	0.304	0.212	2.79e-14	8.31e-19	1.43e-40
ETFB	0.148802	-1.29666	0.629	0.65	1	2.51e-40	0.587694	0.626	0.476	8.41e-36	0.148802	5.02e-40
LHFPL6	0.733395	-6.13054	0.627	0.599	1	2.66e-40	-1.44021	0.843	0.738	8.94e-36	0.733395	5.33e-40
HSPD1	7.4e-18	3.0194	0.81	0.654	2.48e-13	3e-40	0.699445	0.768	0.633	1.01e-35	7.4e-18	6.01e-40
PDLIM7	3.05e-40	2.05186	0.539	0.254	1.02e-35	0.548853	-1.19242	0.227	0.217	1	0.548853	6.09e-40
SYNE2	1.25e-06	-0.265809	0.749	0.607	0.0420797	4.66e-40	0.6309	0.554	0.412	1.56e-35	1.25e-06	9.32e-40
TPM4	8.5e-40	-1.68307	0.407	0.151	2.85e-35	0.239376	-3.46054	0.132	0.139	1	0.239376	1.7e-39
C1GALT1	5.86e-09	1.08668	0.61	0.459	0.000196683	1.34e-39	0.313272	0.382	0.243	4.48e-35	5.86e-09	2.67e-39
TNFRSF14	1.28e-16	1.16726	0.676	0.479	4.28e-12	1.82e-39	1.07472	0.503	0.359	6.09e-35	1.28e-16	3.63e-39
CCNI	1.9e-14	-1.78318	0.934	0.839	6.36e-10	1.14e-38	0.918965	0.905	0.802	3.82e-34	1.9e-14	2.28e-38
TIMP2	0.000395582	-10.614	0.671	0.562	1	1.39e-38	-1.36975	0.665	0.526	4.67e-34	0.000395582	2.78e-38
PCBP2	2.16e-10	-7.38592	0.961	0.873	7.23e-06	1.67e-38	-1.26122	0.899	0.804	5.59e-34	2.16e-10	3.34e-38
MORF4L1	0.00569585	-6.08991	0.861	0.79	1	1.83e-38	-0.869423	0.905	0.806	6.13e-34	0.00569585	3.65e-38
CHCHD10	2.71e-16	-12.7469	0.988	0.951	9.1e-12	1.91e-38	1.16885	0.902	0.813	6.4e-34	2.71e-16	3.82e-38
NFIX	0.0296994	-1.29748	0.532	0.564	1	3.54e-38	0.458214	0.452	0.312	1.19e-33	0.0296994	7.07e-38
YBX1	1.56e-10	-10.3597	0.927	0.843	5.24e-06	4.06e-38	-5.33986	0.968	0.907	1.36e-33	1.56e-10	8.12e-38
SUMO2	6.09e-10	-5.98465	0.898	0.814	2.04e-05	3.79e-37	-2.65866	0.911	0.816	1.27e-32	6.09e-10	7.57e-37
PMP22	4.27e-37	-210.813	0.48	0.216	1.43e-32	1.97e-29	0.254005	0.207	0.114	6.59e-25	1.97e-29	8.54e-37
CLIC6	2.79e-08	-4.44944	0.483	0.564	0.000934895	4.84e-37	-0.645537	0.064	0.181	1.62e-32	2.79e-08	9.68e-37
SMCO4	0.0415297	-0.540306	0.271	0.308	1	2.57e-36	0.370793	0.368	0.237	8.61e-32	0.0415297	5.14e-36
COX6A1	1.75e-16	-10.6388	0.961	0.874	5.86e-12	3.13e-36	-2.5492	0.956	0.872	1.05e-31	1.75e-16	6.26e-36
PTP4A3	4.13e-36	-2.98488	0.907	0.721	1.39e-31	3.78e-10	0.663408	0.511	0.448	1.27e-05	3.78e-10	8.27e-36
SSR2	2.87e-11	1.47945	0.837	0.752	9.64e-07	4.24e-36	-2.75811	0.919	0.828	1.42e-31	2.87e-11	8.48e-36
C9orf16	0.000163963	-9.62474	0.91	0.861	1	7.11e-36	-6.36715	0.89	0.795	2.39e-31	0.000163963	1.42e-35
METTL9	8.01e-17	-1.79925	0.839	0.699	2.69e-12	2.98e-35	2.1491	0.819	0.704	9.98e-31	8.01e-17	5.95e-35
TFPI2	0.0707041	-15.0655	0.288	0.327	1	2.98e-35	-55.0666	0.211	0.341	1e-30	0.0707041	5.96e-35
VEGFA	9.79e-35	-4.75523	0.976	0.847	3.28e-30	8.21e-35	0.885544	0.655	0.507	2.75e-30	9.79e-35	1.64e-34
SDC2	5.83e-21	3.57156	0.8	0.627	1.96e-16	2.26e-34	-11.1167	0.738	0.597	7.59e-30	5.83e-21	4.53e-34
S100A13	0.000266312	-27.4452	0.8	0.732	1	2.71e-34	-3.32165	0.622	0.485	9.07e-30	0.000266312	5.41e-34
LEPROTL1	6.89e-34	3.69722	0.88	0.691	2.31e-29	3.18e-18	-0.291467	0.682	0.569	1.07e-13	3.18e-18	1.38e-33
UPK3B	0.112161	-16.1324	0.134	0.107	1	1.28e-33	-18.7506	0.418	0.263	4.29e-29	0.112161	2.56e-33
GNGT1	0.025908	-32.1148	0.32	0.373	1	1.35e-33	-13.0437	0.103	0.218	4.54e-29	0.025908	2.71e-33
ID2	0.843388	3.2508	0.112	0.116	1	1.51e-33	-1.90825	0.356	0.23	5.07e-29	0.843388	3.02e-33
TRPM1	0.432593	3.75922	0.902	0.846	1	1.8e-33	-7.92519	0.76	0.834	6.04e-29	0.432593	3.6e-33
LDHB	1.53e-23	-0.640847	0.949	0.859	5.13e-19	2.66e-33	-1.46584	0.956	0.912	8.92e-29	1.53e-23	5.32e-33
SERF2	0.0976732	-37.7725	0.993	0.989	1	5.25e-33	-12.1007	0.996	0.991	1.76e-28	0.0976732	1.05e-32
NDUFA4	6.46e-33	-1.79344	0.983	0.907	2.17e-28	1.81e-17	-5.90438	0.947	0.892	6.07e-13	1.81e-17	1.29e-32
IDH1	0.212527	-1.02123	0.456	0.413	1	7.31e-33	-0.59035	0.155	0.284	2.45e-28	0.212527	1.46e-32
BLOC1S6	2.83e-09	0.439504	0.512	0.378	9.48e-05	1.6e-32	0.770815	0.402	0.275	5.35e-28	2.83e-09	3.19e-32
COX17	1.89e-32	7.09079	0.959	0.837	6.35e-28	1.32e-08	-1.04191	0.686	0.613	0.000444075	1.32e-08	3.79e-32
CXCL14	1.27e-14	-133.74	0.01	0.145	4.26e-10	2.11e-32	-16.681	0.02	0.105	7.09e-28	1.27e-14	4.23e-32
LAPTM4A	3.18e-16	0.785405	0.81	0.647	1.07e-11	4.8e-32	-7.13591	0.823	0.715	1.61e-27	3.18e-16	9.6e-32
UQCRB	2.66e-23	-12.2399	0.993	0.984	8.94e-19	5.44e-32	-5.29067	0.995	0.979	1.82e-27	2.66e-23	1.09e-31
UNC13D	2.53e-05	-8.38541	0.495	0.58	0.847479	5.74e-32	0.2869	0.299	0.181	1.93e-27	2.53e-05	1.15e-31
ELOB	5.3e-05	-16.1787	0.988	0.958	1	5.81e-32	-5.94111	0.963	0.912	1.95e-27	5.3e-05	1.16e-31
KCNQ1OT1	6.8e-32	0.512063	0.751	0.519	2.28e-27	6.23e-27	-7.12453	0.775	0.687	2.09e-22	6.23e-27	1.36e-31
CCND1	0.0568392	-2.40368	0.595	0.531	1	1.04e-31	-6.77118	0.582	0.451	3.5e-27	0.0568392	2.08e-31
MYL6B	4.77e-12	1.34141	0.827	0.712	1.6e-07	1.09e-31	-1.03171	0.743	0.622	3.65e-27	4.77e-12	2.18e-31
NUDT14	0.00383283	-0.347865	0.627	0.55	1	1.42e-31	-0.801016	0.518	0.387	4.77e-27	0.00383283	2.84e-31
NDUFB5	2.79e-20	-0.774125	0.927	0.826	9.37e-16	1.49e-31	1.0942	0.802	0.689	5.01e-27	2.79e-20	2.99e-31
IFRD1	1.88e-31	-5.11356	0.6	0.347	6.31e-27	2.47e-27	0.498309	0.335	0.223	8.27e-23	2.47e-27	3.76e-31
C6orf48	3.01e-31	-9.71691	0.946	0.835	1.01e-26	1.31e-16	0.807136	0.902	0.839	4.39e-12	1.31e-16	6.03e-31
ATP2B2	1.04e-07	-0.313889	0.578	0.448	0.0034984	3.5e-31	0.406349	0.324	0.204	1.18e-26	1.04e-07	7.01e-31
TCEAL9	0.000745751	-7.69023	0.876	0.806	1	3.54e-31	-11.5011	0.96	0.899	1.19e-26	0.000745751	7.08e-31
PKP4	4.89e-11	1.53235	0.661	0.497	1.64e-06	4.28e-31	0.289789	0.475	0.346	1.43e-26	4.89e-11	8.55e-31
SLC6A20	0.0212692	-2.39148	0.256	0.305	1	4.34e-31	-0.438898	0.05	0.148	1.45e-26	0.0212692	8.67e-31
COX8A	6.11e-09	-8.7379	0.993	0.96	0.000204763	4.62e-31	-1.23873	0.954	0.892	1.55e-26	6.11e-09	9.23e-31
HNRNPA0	5.19e-31	-0.687846	0.807	0.589	1.74e-26	5.56e-26	-0.614828	0.724	0.613	1.87e-21	5.56e-26	1.04e-30
TTR	0.00094747	Inf	0.941	0.929	1	6.46e-31	Inf	0.863	0.845	2.17e-26	0.00094747	1.29e-30
MZT2B	9.11e-15	-4.94681	0.961	0.891	3.06e-10	6.69e-31	-3.16354	0.784	0.673	2.24e-26	9.11e-15	1.34e-30
MYL6	2.1e-12	-32.7726	0.973	0.93	7.05e-08	1.15e-30	-29.4773	0.959	0.873	3.85e-26	2.1e-12	2.29e-30
SPG21	2.45e-21	0.530086	0.712	0.532	8.23e-17	1.17e-30	0.409827	0.635	0.5	3.91e-26	2.45e-21	2.33e-30
SHMT2	4.2e-18	2.41942	0.424	0.242	1.41e-13	1.2e-30	0.293335	0.27	0.163	4.03e-26	4.2e-18	2.4e-30
FAM13A	1.66e-30	3.31024	0.846	0.637	5.57e-26	1.41e-24	0.299331	0.436	0.322	4.71e-20	1.41e-24	3.32e-30
PITPNA	2.79e-25	-6.06958	0.349	0.576	9.35e-21	1.76e-30	-0.752239	0.216	0.344	5.9e-26	2.79e-25	3.52e-30
FAM213A	6.45e-05	-5.72042	0.812	0.716	1	2e-30	1.1846	0.853	0.758	6.69e-26	6.45e-05	3.99e-30
RPE65	3.84e-07	-51.7505	0.639	0.68	0.0128875	2.56e-30	-4.59881	0.074	0.178	8.57e-26	3.84e-07	5.11e-30
MT-CO3	2.67e-30	-55.7794	0.995	0.961	8.94e-26	0.585055	-136.276	0.999	0.999	1	0.585055	5.33e-30
CFL1	5.62e-08	-12.6088	0.876	0.797	0.00188497	4.37e-30	-12.9818	0.886	0.785	1.46e-25	5.62e-08	8.73e-30
SCOC	0.000357547	-2.18485	0.541	0.446	1	4.74e-30	0.297856	0.538	0.406	1.59e-25	0.000357547	9.47e-30
ACAP1	0.910642	-0.31293	0.546	0.535	1	5.04e-30	0.367789	0.373	0.252	1.69e-25	0.910642	1.01e-29
GPI	0.185503	0.722684	0.634	0.588	1	5.28e-30	0.717139	0.592	0.473	1.77e-25	0.185503	1.06e-29
FKBP1A	2.33e-29	5.22499	0.817	0.669	7.8e-25	7.28e-30	0.712636	0.777	0.654	2.44e-25	2.33e-29	1.46e-29
CHCHD3	1.29e-19	0.855251	0.38	0.2	4.34e-15	8.51e-30	0.288784	0.338	0.223	2.85e-25	1.29e-19	1.7e-29
FOLR1	1.68e-22	-0.67119	0.517	0.292	5.62e-18	8.68e-30	0.657256	0.292	0.181	2.91e-25	1.68e-22	1.74e-29
ZFP36L2	0.00342593	-4.83888	0.471	0.396	1	9.54e-30	-0.768789	0.54	0.419	3.2e-25	0.00342593	1.91e-29
ATP1A1	1.26e-12	-0.382106	0.727	0.598	4.22e-08	1.21e-29	0.533197	0.554	0.428	4.07e-25	1.26e-12	2.42e-29
STARD7	0.262065	-0.437798	0.51	0.519	1	1.52e-29	0.282891	0.575	0.45	5.08e-25	0.262065	3.03e-29
RPL17	3.07e-29	-2.64584	0.983	0.957	1.03e-24	6.04e-09	-0.332926	0.861	0.804	0.000202547	6.04e-09	6.14e-29
ST3GAL5	0.0175965	-12.979	0.622	0.557	1	3.21e-29	-0.72083	0.116	0.231	1.08e-24	0.0175965	6.41e-29
UNC5B	2.76e-13	0.39386	0.31	0.167	9.24e-09	3.68e-29	0.303202	0.287	0.179	1.23e-24	2.76e-13	7.35e-29
EIF3H	1.43e-18	2.19438	0.915	0.792	4.78e-14	3.99e-29	-0.531848	0.881	0.802	1.34e-24	1.43e-18	7.98e-29
SDCBP	7.91e-18	-34.7439	0.676	0.804	2.65e-13	5.72e-29	-5.06962	0.66	0.708	1.92e-24	7.91e-18	1.14e-28
PFKP	1.33e-18	0.652062	0.622	0.425	4.46e-14	6.39e-29	0.28865	0.463	0.335	2.14e-24	1.33e-18	1.28e-28
ERMN	3.15e-11	-9.23405	0.417	0.552	1.05e-06	6.63e-29	0.77617	0.515	0.374	2.22e-24	3.15e-11	1.33e-28
TPD52L1	6.92e-29	-5.59418	0.917	0.8	2.32e-24	0.830947	-15.5647	0.676	0.667	1	0.830947	1.38e-28
CNBP	7.59e-29	0.812424	0.761	0.543	2.55e-24	2.04e-21	0.281994	0.526	0.414	6.86e-17	2.04e-21	1.52e-28
GSTA1	0.000238589	-1.79407	0.329	0.246	1	1.44e-28	0.276177	0.208	0.117	4.82e-24	0.000238589	2.87e-28
IFITM2	0.160778	-10.0056	0.473	0.422	1	1.45e-28	-1.12973	0.236	0.359	4.85e-24	0.160778	2.89e-28
PHKG1	0.0764549	-1.32919	0.176	0.14	1	1.78e-28	-0.847268	0.171	0.289	5.97e-24	0.0764549	3.56e-28
ACTB	4.58e-25	-61.7726	1	0.985	1.53e-20	2.67e-28	-36.3162	0.988	0.948	8.95e-24	4.58e-25	5.34e-28
MITF	0.49305	-0.509721	0.449	0.422	1	4.37e-28	-4.0449	0.711	0.601	1.47e-23	0.49305	8.74e-28
NREP	0.479221	-0.501208	0.424	0.412	1	5.17e-28	-0.502712	0.786	0.679	1.73e-23	0.479221	1.03e-27
ARHGAP5	4.66e-10	0.46228	0.602	0.468	1.56e-05	6.3e-28	0.693746	0.425	0.305	2.11e-23	4.66e-10	1.26e-27
SLC38A1	7.06e-28	0.714415	0.417	0.192	2.37e-23	0.00715303	0.74419	0.168	0.144	1	0.00715303	1.41e-27
POLR1D	4.3e-19	1.61085	0.854	0.705	1.44e-14	8.9e-28	0.315595	0.639	0.522	2.99e-23	4.3e-19	1.78e-27
MT-ND3	1.15e-27	-50.7717	0.988	0.934	3.85e-23	0.000401542	-45.254	0.998	0.994	1	0.000401542	2.29e-27
GADD45B	1.27e-27	-20.1879	0.312	0.124	4.24e-23	1.88e-20	-0.42722	0.217	0.135	6.29e-16	1.88e-20	2.53e-27
PARK7	5.91e-08	-1.12682	0.815	0.695	0.001982	1.31e-27	-1.77767	0.807	0.69	4.38e-23	5.91e-08	2.61e-27
SNRPD2	6.37e-20	-1.71361	0.968	0.881	2.13e-15	1.35e-27	-3.68164	0.923	0.855	4.54e-23	6.37e-20	2.71e-27
DSTN	1.31e-24	-5.93254	0.79	0.584	4.39e-20	1.8e-27	-24.8527	0.81	0.699	6.03e-23	1.31e-24	3.59e-27
EIF2S2	2.1e-27	2.05149	0.785	0.586	7.04e-23	0.000602168	-1.35164	0.716	0.664	1	0.000602168	4.2e-27
VAMP2	5.36e-10	-9.98888	0.851	0.74	1.8e-05	2.19e-27	0.522291	0.804	0.686	7.34e-23	5.36e-10	4.38e-27
KTN1	2.24e-27	1.04265	0.837	0.629	7.52e-23	2.09e-10	-0.514715	0.762	0.699	7.01e-06	2.09e-10	4.49e-27
C19orf53	1.98e-13	3.41296	0.949	0.875	6.66e-09	3.99e-27	-0.530291	0.884	0.794	1.34e-22	1.98e-13	7.99e-27
NOL3	8.92e-11	-2.32524	0.437	0.281	2.99e-06	5.04e-27	0.267611	0.389	0.273	1.69e-22	8.92e-11	1.01e-26
SPNS2	0.976873	-0.875522	0.41	0.4	1	6.94e-27	0.275917	0.427	0.31	2.33e-22	0.976873	1.39e-26
TACC1	0.915761	-4.90103	0.841	0.768	1	1.42e-26	-0.755244	0.764	0.647	4.78e-22	0.915761	2.85e-26
RPS27L	2.28e-26	4.19092	0.866	0.745	7.65e-22	7.74e-12	-23.2191	0.753	0.681	2.6e-07	7.74e-12	4.56e-26
TNNC1	1.16e-20	0.470057	0.198	0.067	3.89e-16	2.3e-26	-3.21987	0.217	0.123	7.72e-22	1.16e-20	4.61e-26
NRBP2	0.183203	-0.32913	0.427	0.393	1	4.4e-26	0.365232	0.369	0.255	1.48e-21	0.183203	8.8e-26
DARS	3.57e-11	0.503533	0.644	0.494	1.2e-06	4.51e-26	0.477093	0.433	0.317	1.51e-21	3.57e-11	9.02e-26
DLGAP1-AS1	0.00106928	0.297359	0.317	0.388	1	4.71e-26	-0.270677	0.077	0.173	1.58e-21	0.00106928	9.43e-26
FLNA	7.88e-26	-15.4856	0.793	0.569	2.64e-21	1.51e-06	-7.76778	0.394	0.34	0.0506414	1.51e-06	1.58e-25
CALR	8.27e-26	1.48642	0.966	0.825	2.78e-21	2.92e-21	-7.00153	0.799	0.839	9.79e-17	2.92e-21	1.65e-25
SMC6	0.153216	-1.57927	0.58	0.505	1	1.09e-25	-1.28946	0.517	0.401	3.66e-21	0.153216	2.18e-25
PCNP	1.46e-25	3.18811	0.7	0.487	4.9e-21	5.67e-18	0.27409	0.507	0.407	1.9e-13	5.67e-18	2.92e-25
SERBP1	1.57e-25	8.80565	0.849	0.678	5.28e-21	3.42e-14	-0.371084	0.763	0.683	1.15e-09	3.42e-14	3.15e-25
ARPC5	2.11e-25	0.766077	0.671	0.449	7.09e-21	5.89e-14	-0.583204	0.576	0.477	1.98e-09	5.89e-14	4.23e-25
HSBP1L1	6.18e-15	0.801146	0.598	0.416	2.07e-10	3.62e-25	0.349682	0.439	0.324	1.21e-20	6.18e-15	7.24e-25
PKM	0.00243042	-18.6375	0.956	0.92	1	4.25e-25	-1.2899	0.916	0.829	1.42e-20	0.00243042	8.5e-25
PPFIBP2	1.14e-08	0.26704	0.246	0.142	0.000381939	5.13e-25	0.266165	0.294	0.193	1.72e-20	1.14e-08	1.03e-24
PIP4P2	5.81e-25	1.58633	0.607	0.389	1.95e-20	3.53e-19	0.254581	0.341	0.247	1.18e-14	3.53e-19	1.16e-24
SLC25A5	1.04e-15	-1.83736	0.795	0.661	3.49e-11	6.79e-25	-1.43888	0.822	0.719	2.28e-20	1.04e-15	1.36e-24
SNHG7	1.5e-19	1.08595	0.776	0.622	5.04e-15	7.58e-25	0.286361	0.397	0.282	2.54e-20	1.5e-19	1.52e-24
TMEM258	1.38e-19	-4.45684	0.959	0.893	4.63e-15	1.13e-24	-1.54024	0.94	0.869	3.78e-20	1.38e-19	2.25e-24
FHIT	1.3e-24	-256.773	0.556	0.71	4.37e-20	0.011402	-13.8814	0.288	0.312	1	0.011402	2.6e-24
CALM2	8e-07	-25.7726	0.824	0.875	0.0268454	1.53e-24	-7.06202	0.957	0.898	5.12e-20	8e-07	3.05e-24
MCRIP2	1.57e-24	1.82859	0.746	0.557	5.26e-20	3.39e-09	0.393733	0.385	0.318	0.000113549	3.39e-09	3.14e-24
IFITM3	9.69e-06	-25.5487	0.824	0.735	0.324998	1.84e-24	-9.84312	0.628	0.694	6.16e-20	9.69e-06	3.67e-24
UGP2	2.56e-24	2.22135	0.6	0.383	8.57e-20	6.08e-06	-6.58051	0.358	0.305	0.203916	6.08e-06	5.11e-24
CDK18	1.5e-12	1.15002	0.588	0.418	5.05e-08	3.63e-24	0.25744	0.344	0.237	1.22e-19	1.5e-12	7.27e-24
BRI3	5.39e-07	0.373382	0.871	0.812	0.0180684	3.89e-24	-0.281841	0.706	0.598	1.3e-19	5.39e-07	7.78e-24
S100A10	0.0065617	-13.3796	0.283	0.214	1	4.14e-24	-4.58136	0.412	0.291	1.39e-19	0.0065617	8.27e-24
PDCD6	3.38e-13	0.489331	0.52	0.344	1.14e-08	5.52e-24	0.291262	0.413	0.301	1.85e-19	3.38e-13	1.1e-23
EFR3B	7.47e-24	-2.09042	0.361	0.601	2.5e-19	7.86e-05	-0.29643	0.208	0.248	1	7.86e-05	1.49e-23
BIN1	1.84e-17	1.02478	0.559	0.361	6.18e-13	8.96e-24	0.298139	0.378	0.27	3.01e-19	1.84e-17	1.79e-23
CHPF	9.23e-11	-3.34027	0.785	0.661	3.09e-06	9.6e-24	0.427576	0.657	0.545	3.22e-19	9.23e-11	1.92e-23
ERP29	1.55e-15	0.593212	0.79	0.669	5.2e-11	1.18e-23	0.454511	0.827	0.734	3.94e-19	1.55e-15	2.35e-23
H2AFZ	1.32e-23	1.22647	0.741	0.561	4.42e-19	1.56e-23	-32.2425	0.719	0.591	5.22e-19	1.56e-23	2.63e-23
UQCR11	0.0573742	-11.7314	0.983	0.963	1	1.54e-23	-6.1773	0.97	0.929	5.16e-19	0.0573742	3.08e-23
EIF1B	4.72e-19	-0.817745	0.771	0.62	1.58e-14	2.15e-23	-0.268725	0.687	0.567	7.21e-19	4.72e-19	4.3e-23
GTF3A	0.0127138	-0.301076	0.59	0.528	1	2.8e-23	0.643268	0.584	0.467	9.4e-19	0.0127138	5.61e-23
TRMT112	3.2e-23	16.1175	0.937	0.846	1.07e-18	2.09e-10	0.600648	0.868	0.805	7.03e-06	2.09e-10	6.41e-23
PABPC1	3.98e-08	-6.77228	0.954	0.895	0.00133622	5.2e-23	-2.93394	0.97	0.915	1.74e-18	3.98e-08	1.04e-22
S100A4	1.81e-05	-65.6655	0.049	0.115	0.606357	6.11e-23	-16.2607	0.144	0.075	2.05e-18	1.81e-05	1.22e-22
NDUFC1	0.000471682	-2.80703	0.939	0.879	1	7.72e-23	0.25477	0.78	0.684	2.59e-18	0.000471682	1.54e-22
SEC11A	1.12e-06	-2.21535	0.793	0.682	0.0375268	9.25e-23	-0.759196	0.811	0.71	3.1e-18	1.12e-06	1.85e-22
SOX6	0.0955895	-0.314505	0.302	0.337	1	1.09e-22	0.324252	0.375	0.272	3.67e-18	0.0955895	2.19e-22
SFRP5	1.51e-18	-9.92353	0.551	0.7	5.06e-14	1.14e-22	-2.22434	0.421	0.521	3.82e-18	1.51e-18	2.28e-22
PNRC1	1.34e-22	3.67303	0.673	0.468	4.51e-18	2.64e-21	0.400034	0.404	0.299	8.85e-17	2.64e-21	2.69e-22
APP	1.38e-22	-1.99476	0.949	0.795	4.62e-18	4.46e-09	-3.36584	0.818	0.758	0.000149418	4.46e-09	2.76e-22
NDUFB11	0.00180512	-0.451472	0.756	0.705	1	1.7e-22	-0.303878	0.812	0.725	5.69e-18	0.00180512	3.39e-22
PLAC9	0.138897	-3.88558	0.546	0.567	1	2.15e-22	-3.26822	0.619	0.491	7.2e-18	0.138897	4.29e-22
PCBP1	2.09e-13	14.8015	0.849	0.74	7e-09	2.26e-22	0.672814	0.719	0.605	7.59e-18	2.09e-13	4.53e-22
ITGB8	2.78e-22	-4.19281	0.524	0.693	9.32e-18	0.00202073	-0.623408	0.429	0.383	1	0.00202073	5.56e-22
CNPY2	0.0162814	-1.50621	0.768	0.697	1	3.86e-22	-0.317749	0.83	0.74	1.3e-17	0.0162814	7.73e-22
NDUFA6	4.3e-22	2.19223	0.841	0.669	1.44e-17	6.21e-08	0.436765	0.559	0.491	0.00208335	6.21e-08	8.6e-22
CANX	4.31e-22	0.480438	0.929	0.758	1.45e-17	0.122072	-1.94112	0.716	0.721	1	0.122072	8.62e-22
NDUFB4	5.64e-19	-0.369541	0.929	0.824	1.89e-14	5e-22	-0.27026	0.787	0.684	1.68e-17	5.64e-19	9.99e-22
CST3	0.863581	-124.773	0.995	0.978	1	6.92e-22	-103.276	0.993	0.985	2.32e-17	0.863581	1.38e-21
UBXN1	1.03e-21	1.55242	0.761	0.58	3.44e-17	5.24e-16	0.388678	0.625	0.523	1.76e-11	5.24e-16	2.05e-21
ATP5F1E	0.180197	-12.7181	0.995	0.979	1	1.16e-21	-9.25865	0.997	0.988	3.89e-17	0.180197	2.32e-21
SLC6A13	1.22e-21	-11.6427	0.444	0.641	4.08e-17	0.000108337	-0.696342	0.206	0.244	1	0.000108337	2.43e-21
EFEMP1	1.26e-21	-8.44451	0.898	0.723	4.24e-17	2.94e-11	-5.40654	0.643	0.558	9.85e-07	2.94e-11	2.53e-21
ANAPC16	1.63e-21	0.310664	0.863	0.718	5.47e-17	7.88e-19	-1.18576	0.764	0.659	2.64e-14	7.88e-19	3.26e-21
PSAP	1.88e-21	-9.77172	0.993	0.944	6.3e-17	1.7e-09	-1.70021	0.908	0.863	5.7e-05	1.7e-09	3.75e-21
SESN3	0.0133347	-2.34141	0.483	0.531	1	1.89e-21	-0.551618	0.695	0.607	6.33e-17	0.0133347	3.77e-21
HNRNPC	2.23e-10	-3.79063	0.89	0.777	7.48e-06	2.28e-21	-0.261168	0.837	0.755	7.63e-17	2.23e-10	4.55e-21
NARF	9.07e-06	0.26274	0.302	0.207	0.304041	2.44e-21	0.363333	0.34	0.24	8.19e-17	9.07e-06	4.89e-21
C1orf43	6.63e-19	0.834948	0.649	0.467	2.22e-14	2.53e-21	0.356029	0.447	0.34	8.48e-17	6.63e-19	5.06e-21
SELENOK	2.71e-21	1.01496	0.876	0.71	9.11e-17	1.61e-07	-0.724689	0.739	0.674	0.00539936	1.61e-07	5.43e-21
EDF1	5.02e-12	-1.66061	0.959	0.892	1.68e-07	3.08e-21	3.54179	0.938	0.88	1.03e-16	5.02e-12	6.16e-21
MARCKS	0.1967	-2.75578	0.176	0.147	1	3.31e-21	-6.41809	0.387	0.277	1.11e-16	0.1967	6.63e-21
FAM96B	5.44e-16	5.10824	0.676	0.501	1.82e-11	3.36e-21	0.267489	0.613	0.509	1.13e-16	5.44e-16	6.71e-21
RTL8A	1.63e-10	0.545255	0.485	0.337	5.47e-06	3.78e-21	0.314132	0.426	0.32	1.27e-16	1.63e-10	7.56e-21
BEX2	4.02e-21	1.11831	0.841	0.701	1.35e-16	0.00273059	-4.10709	0.75	0.756	1	0.00273059	8.05e-21
SSR3	4.65e-21	0.53822	0.805	0.595	1.56e-16	6.41e-16	0.899908	0.693	0.611	2.15e-11	6.41e-16	9.3e-21
MT-CYB	5.15e-13	-16.7659	0.985	0.922	1.73e-08	5.19e-21	-91.2918	0.996	0.983	1.74e-16	5.15e-13	1.04e-20
GPNMB	6.14e-21	-32.1103	0.978	0.819	2.06e-16	6.8e-13	-10.9745	0.695	0.608	2.28e-08	6.8e-13	1.23e-20
PCSK1N	1.68e-08	-16.1783	0.561	0.656	0.000561981	6.25e-21	-10.2733	0.551	0.624	2.1e-16	1.68e-08	1.25e-20
CRISPLD1	0.0984756	-4.93507	0.251	0.285	1	7.3e-21	-6.55535	0.508	0.587	2.45e-16	0.0984756	1.46e-20
FAAP20	0.718182	-0.416598	0.551	0.529	1	1.4e-20	0.417264	0.572	0.472	4.68e-16	0.718182	2.79e-20
COX5A	4.65e-12	-7.57628	0.832	0.726	1.56e-07	1.41e-20	0.493636	0.748	0.66	4.72e-16	4.65e-12	2.81e-20
NCOR2	0.110577	0.420496	0.398	0.361	1	1.57e-20	1.30921	0.354	0.257	5.25e-16	0.110577	3.13e-20
RDH11	1.43e-05	1.40136	0.78	0.663	0.480294	1.66e-20	-0.989734	0.563	0.445	5.57e-16	1.43e-05	3.32e-20
EZR	0.030413	-3.1486	0.851	0.741	1	2.06e-20	-0.604224	0.331	0.438	6.91e-16	0.030413	4.12e-20
COX7B	2.24e-20	-5.81313	0.98	0.916	7.52e-16	1.29e-19	-4.01104	0.88	0.81	4.33e-15	1.29e-19	4.49e-20
CYB5A	0.0014821	0.30635	0.459	0.388	1	2.3e-20	0.458511	0.388	0.29	7.7e-16	0.0014821	4.59e-20
TBCA	8.91e-15	-4.65122	0.966	0.911	2.99e-10	2.69e-20	-3.93364	0.957	0.912	9.02e-16	8.91e-15	5.38e-20
TMEM59	2.79e-20	1.91169	0.846	0.691	9.35e-16	3.21e-16	-15.3215	0.815	0.727	1.08e-11	3.21e-16	5.58e-20
MT-ND4	0.00438199	-100.773	1	0.968	1	4.14e-20	-66.2765	0.999	0.999	1.39e-15	0.00438199	8.28e-20
ZNF106	4.95e-19	-1.08433	0.693	0.495	1.66e-14	4.24e-20	-5.57311	0.673	0.565	1.42e-15	4.95e-19	8.47e-20
EIF4G2	0.224408	-1.71859	0.817	0.804	1	4.88e-20	-0.644679	0.798	0.715	1.64e-15	0.224408	9.75e-20
SNRPE	4.64e-06	-1.92708	0.805	0.718	0.15554	5.54e-20	-0.964643	0.833	0.738	1.86e-15	4.64e-06	1.11e-19
ATP6V0E1	1.15e-09	-1.26388	0.92	0.81	3.84e-05	6.21e-20	-1.08318	0.86	0.767	2.08e-15	1.15e-09	1.24e-19
KDELR1	7.9e-20	1.79562	0.778	0.602	2.65e-15	1.14e-19	-0.334042	0.694	0.602	3.81e-15	1.14e-19	1.58e-19
SPON2	0.000748934	-21.7218	0.3	0.388	1	9.49e-20	2.64159	0.508	0.393	3.18e-15	0.000748934	1.9e-19
SF3B5	0.000160454	1.06741	0.771	0.695	1	9.86e-20	-0.364375	0.74	0.656	3.31e-15	0.000160454	1.97e-19
SPATS2L	1.06e-19	-3.57528	0.371	0.186	3.56e-15	0.00735062	-4.27136	0.238	0.262	1	0.00735062	2.13e-19
NINJ1	5.71e-13	0.612141	0.456	0.303	1.92e-08	1.24e-19	0.274321	0.36	0.261	4.14e-15	5.71e-13	2.47e-19
CLSTN1	1.31e-19	0.595641	0.763	0.574	4.41e-15	0.00283955	0.283969	0.341	0.307	1	0.00283955	2.63e-19
FIS1	2.59e-06	-1.5433	0.817	0.739	0.0868663	1.33e-19	-0.522144	0.715	0.624	4.46e-15	2.59e-06	2.66e-19
SNHG8	8.1e-13	-8.71899	0.968	0.915	2.72e-08	2.03e-19	-2.55192	0.936	0.882	6.8e-15	8.1e-13	4.05e-19
EIF3I	2.33e-19	1.35879	0.593	0.386	7.83e-15	1.82e-09	0.312364	0.499	0.424	6.12e-05	1.82e-09	4.67e-19
CDK2AP2	2.77e-19	-1.97505	0.522	0.323	9.28e-15	0.720967	-0.424545	0.226	0.221	1	0.720967	5.54e-19
NEDD8	0.702138	-5.17275	0.788	0.747	1	3e-19	-0.641465	0.817	0.737	1.01e-14	0.702138	6e-19
CSTB	0.0458581	-15.7726	0.988	0.976	1	3.08e-19	-15.349	0.972	0.913	1.03e-14	0.0458581	6.17e-19
PDLIM4	3.3e-19	0.272466	0.49	0.282	1.11e-14	4.85e-16	0.400107	0.312	0.227	1.63e-11	4.85e-16	6.59e-19
SEMA3B	0.00346017	-3.96979	0.463	0.514	1	3.48e-19	0.320588	0.472	0.371	1.17e-14	0.00346017	6.96e-19
HSP90B1	3.13e-12	-3.84737	0.878	0.734	1.05e-07	3.65e-19	-14.5453	0.626	0.686	1.22e-14	3.13e-12	7.3e-19
MTDH	4.21e-19	-1.25659	0.737	0.559	1.41e-14	0.0558643	-0.695969	0.587	0.553	1	0.0558643	8.42e-19
CCNO	4.46e-19	-1.89458	0.434	0.243	1.5e-14	4.69e-05	-1.85536	0.213	0.175	1	4.69e-05	8.92e-19
ATP5F1B	0.000214695	-5.30268	0.805	0.724	1	4.67e-19	-2.68419	0.732	0.632	1.57e-14	0.000214695	9.34e-19
JTB	1.07e-11	0.309539	0.788	0.658	3.58e-07	5.03e-19	-5.22425	0.708	0.604	1.69e-14	1.07e-11	1.01e-18
SAP18	6.74e-11	-0.380364	0.768	0.641	2.26e-06	5.57e-19	0.336424	0.692	0.59	1.87e-14	6.74e-11	1.11e-18
MAN2A1	0.625381	-1.86577	0.82	0.742	1	5.89e-19	-3.03181	0.657	0.553	1.98e-14	0.625381	1.18e-18
RGR	6.34e-19	-20.0065	0.441	0.607	2.13e-14	1.13e-06	-1.46723	0.303	0.354	0.0379931	1.13e-06	1.27e-18
LSM5	1.83e-12	-2.02424	0.644	0.484	6.15e-08	7.88e-19	-0.620288	0.554	0.447	2.64e-14	1.83e-12	1.58e-18
SMIM26	5.79e-14	2.99036	0.868	0.74	1.94e-09	9.63e-19	0.884698	0.722	0.625	3.23e-14	5.79e-14	1.93e-18
RRAGD	1.23e-18	0.513643	0.624	0.433	4.12e-14	2.96e-15	0.273086	0.346	0.263	9.91e-11	2.96e-15	2.46e-18
SPAG4	0.00523511	-0.46887	0.398	0.327	1	1.26e-18	0.263112	0.215	0.138	4.24e-14	0.00523511	2.53e-18
MFAP2	0.0109977	-1.64986	0.156	0.113	1	1.5e-18	0.480941	0.554	0.455	5.02e-14	0.0109977	2.99e-18
DNAJC4	3.24e-05	0.323332	0.522	0.425	1	1.89e-18	0.279598	0.49	0.39	6.32e-14	3.24e-05	3.77e-18
FOS	2.35e-18	-6.28191	0.368	0.577	7.88e-14	8.46e-11	-1.3025	0.427	0.347	2.84e-06	8.46e-11	4.7e-18
KRT10	2.66e-18	8.34652	0.817	0.655	8.91e-14	0.00453658	-1.39	0.58	0.545	1	0.00453658	5.31e-18
CLTB	2.86e-18	0.721244	0.627	0.417	9.58e-14	0.319653	-0.895248	0.245	0.234	1	0.319653	5.71e-18
UFC1	1.62e-08	0.30277	0.666	0.55	0.000544443	2.92e-18	0.304559	0.711	0.605	9.81e-14	1.62e-08	5.85e-18
BTG1	3.88e-18	0.353894	0.749	0.585	1.3e-13	0.00137429	-3.09325	0.386	0.413	1	0.00137429	7.76e-18
TMEM132A	1.29e-08	-0.963231	0.588	0.436	0.000433524	4.53e-18	-0.691863	0.583	0.48	1.52e-13	1.29e-08	9.06e-18
PTMS	4.62e-18	-11.9583	0.532	0.317	1.55e-13	1.11e-10	-3.54464	0.462	0.378	3.73e-06	1.11e-10	9.24e-18
DAAM1	0.0338124	-20.5084	0.873	0.823	1	4.65e-18	-6.15043	0.787	0.823	1.56e-13	0.0338124	9.31e-18
MRPL34	1.77e-16	0.823795	0.761	0.591	5.93e-12	6.45e-18	0.370549	0.575	0.48	2.16e-13	1.77e-16	1.29e-17
FRZB	7.1e-18	-24.7599	0.99	0.869	2.38e-13	3.95e-06	-17.3794	0.873	0.804	0.13238	3.95e-06	1.42e-17
CKS1B	8.3e-18	-0.485433	0.371	0.191	2.78e-13	0.104441	-4.35849	0.214	0.196	1	0.104441	1.66e-17
NDUFA2	0.00970699	-3.63588	0.832	0.801	1	9.93e-18	0.4832	0.757	0.658	3.33e-13	0.00970699	1.99e-17
ABCA2	0.337988	-0.907152	0.483	0.497	1	1.12e-17	0.367067	0.341	0.249	3.77e-13	0.337988	2.25e-17
MSMO1	0.0029631	-6.06108	0.346	0.405	1	1.22e-17	-2.17747	0.147	0.232	4.1e-13	0.0029631	2.44e-17
SNHG25	1.55e-17	-8.63445	0.939	0.937	5.2e-13	0.026046	-6.32893	0.905	0.881	1	0.026046	3.1e-17
VTI1B	1.91e-17	0.540666	0.751	0.595	6.42e-13	2.29e-16	0.304201	0.494	0.402	7.68e-12	2.29e-16	3.83e-17
NDUFAF3	1.87e-07	-6.16703	0.81	0.717	0.0062579	2.05e-17	-0.261156	0.67	0.571	6.89e-13	1.87e-07	4.11e-17
SET	2.18e-17	-3.12714	0.839	0.709	7.31e-13	0.385051	-11.9755	0.774	0.762	1	0.385051	4.36e-17
UQCRFS1	0.00198058	-0.347753	0.688	0.601	1	2.29e-17	0.320366	0.672	0.578	7.67e-13	0.00198058	4.57e-17
PCBD1	1.45e-07	0.377336	0.751	0.63	0.00486924	2.46e-17	0.29617	0.689	0.606	8.24e-13	1.45e-07	4.91e-17
CUTA	7.3e-06	-2.02062	0.876	0.788	0.244862	2.51e-17	-0.918204	0.894	0.811	8.41e-13	7.3e-06	5.01e-17
RAN	0.00199883	1.85903	0.573	0.523	1	2.51e-17	-1.3673	0.712	0.603	8.43e-13	0.00199883	5.03e-17
AQP1	0.572885	-21.0504	0.88	0.779	1	2.76e-17	-0.836227	0.668	0.569	9.26e-13	0.572885	5.52e-17
ARID5B	2.78e-17	-11.8833	0.349	0.18	9.31e-13	3.92e-08	-5.17581	0.259	0.203	0.0013132	3.92e-08	5.55e-17
COX6C	0.00132967	-11.6405	0.968	0.94	1	3.26e-17	-3.41822	0.946	0.902	1.09e-12	0.00132967	6.52e-17
ITGAV	0.00026625	-1.89316	0.922	0.819	1	3.6e-17	-5.47341	0.593	0.653	1.21e-12	0.00026625	7.21e-17
ACP1	3.38e-06	0.608403	0.559	0.448	0.113423	3.76e-17	0.285822	0.523	0.427	1.26e-12	3.38e-06	7.51e-17
TRAPPC2L	5.72e-05	-1.82796	0.759	0.679	1	4.19e-17	0.407044	0.718	0.629	1.41e-12	5.72e-05	8.39e-17
AP2B1	0.00015528	0.301302	0.58	0.485	1	4.66e-17	0.290179	0.559	0.45	1.56e-12	0.00015528	9.31e-17
RNASE1	1.02e-16	-27.8	0.866	0.837	3.44e-12	0.0585269	-15.3118	0.275	0.249	1	0.0585269	2.05e-16
EIF3K	7.17e-16	-12.1701	0.92	0.828	2.4e-11	1.08e-16	0.868483	0.913	0.844	3.63e-12	7.17e-16	2.16e-16
IGFBP7	1.23e-16	-40.7955	0.946	0.838	4.13e-12	5.71e-10	-96.7145	0.927	0.895	1.92e-05	5.71e-10	2.46e-16
STRAP	7.63e-08	6.80851	0.449	0.328	0.0025578	1.43e-16	0.494313	0.429	0.33	4.79e-12	7.63e-08	2.86e-16
GPM6A	0.162718	-1.64687	0.439	0.394	1	1.58e-16	-0.363225	0.264	0.357	5.29e-12	0.162718	3.16e-16
DDIT4	1.7e-11	1.45136	0.62	0.473	5.7e-07	1.73e-16	0.475532	0.29	0.206	5.82e-12	1.7e-11	3.47e-16
MTCH1	5.58e-12	0.913657	0.583	0.423	1.87e-07	1.97e-16	0.343204	0.443	0.352	6.62e-12	5.58e-12	3.95e-16
HMGA1	0.0931422	-0.37079	0.351	0.307	1	2.38e-16	-5.25625	0.473	0.376	7.98e-12	0.0931422	4.76e-16
CTSV	2.63e-16	-9.15365	0.329	0.165	8.83e-12	1.04e-13	-21.4304	0.373	0.275	3.5e-09	1.04e-13	5.26e-16
SH3KBP1	1.49e-07	0.720848	0.459	0.338	0.00499086	2.68e-16	0.252356	0.409	0.321	8.99e-12	1.49e-07	5.36e-16
NEAT1	3.3e-16	-65.7735	0.963	0.825	1.11e-11	1.37e-10	-38.2766	0.98	0.966	4.6e-06	1.37e-10	6.6e-16
METAP2	9.46e-09	0.297069	0.646	0.516	0.000317107	3.97e-16	0.52096	0.72	0.625	1.33e-11	9.46e-09	7.93e-16
HSPA5	5.74e-16	-3.63588	0.824	0.648	1.93e-11	0.0012315	-3.40416	0.505	0.536	1	0.0012315	1.15e-15
FTL	0.0491303	Inf	0.998	0.996	1	6.27e-16	-30.2774	1	0.998	2.1e-11	0.0491303	1.25e-15
PLD5	6.27e-16	-0.408595	0.741	0.552	2.1e-11	1.29e-14	0.439387	0.475	0.374	4.34e-10	1.29e-14	1.25e-15
NDUFS5	5.23e-07	-4.37627	0.946	0.904	0.0175352	7.11e-16	-1.43205	0.88	0.809	2.39e-11	5.23e-07	1.42e-15
ITGB1BP1	6.22e-10	-1.53213	0.512	0.364	2.08e-05	7.15e-16	0.288227	0.387	0.295	2.4e-11	6.22e-10	1.43e-15
CYBRD1	7.22e-16	0.586918	0.605	0.424	2.42e-11	2.04e-14	0.28059	0.394	0.311	6.84e-10	2.04e-14	1.44e-15
SLC7A8	0.953015	-10.9331	0.52	0.519	1	9.06e-16	-2.08179	0.357	0.442	3.04e-11	0.953015	1.81e-15
SLC3A2	0.00067605	1.98583	0.583	0.511	1	9.07e-16	-0.521141	0.696	0.592	3.04e-11	0.00067605	1.81e-15
ZNF706	4.33e-06	-4.99721	0.7	0.588	0.145275	1.05e-15	0.343668	0.622	0.532	3.52e-11	4.33e-06	2.1e-15
BEX3	0.747515	-31.7585	0.971	0.938	1	1.09e-15	-20.0942	0.986	0.954	3.64e-11	0.747515	2.17e-15
GULP1	0.453189	-1.39638	0.512	0.507	1	1.22e-15	0.599455	0.573	0.482	4.08e-11	0.453189	2.44e-15
SEZ6L2	1.34e-15	-1.67939	0.698	0.489	4.49e-11	0.120246	-0.535836	0.529	0.501	1	0.120246	2.68e-15
INSIG1	0.078911	-7.61112	0.461	0.417	1	1.64e-15	-0.665965	0.115	0.189	5.51e-11	0.078911	3.29e-15
MT-ND4L	0.0357945	-11.2949	0.91	0.82	1	1.71e-15	-0.532615	0.651	0.568	5.73e-11	0.0357945	3.42e-15
TPM2	1.75e-15	-18.7382	0.778	0.609	5.88e-11	0.000498495	-23.0005	0.634	0.561	1	0.000498495	3.5e-15
PMEL	1.93e-15	-6.87217	0.673	0.472	6.48e-11	0.73905	-201.182	0.992	0.974	1	0.73905	3.87e-15
HINT1	6.1e-14	-9.21585	0.973	0.942	2.05e-09	2.07e-15	-4.13773	0.987	0.961	6.94e-11	6.1e-14	4.14e-15
CSRP2	0.0321246	-5.71808	0.168	0.207	1	2.48e-15	3.0631	0.265	0.188	8.33e-11	0.0321246	4.97e-15
ARL6IP4	7.22e-13	-1.69036	0.783	0.65	2.42e-08	3.05e-15	-0.592463	0.653	0.559	1.02e-10	7.22e-13	6.09e-15
PHPT1	0.283952	-1.83097	0.854	0.818	1	3.5e-15	-5.54968	0.807	0.729	1.17e-10	0.283952	7e-15
UBE2R2	0.000176781	0.492103	0.522	0.441	1	4.7e-15	0.364139	0.395	0.307	1.58e-10	0.000176781	9.4e-15
ALDH1A1	4.97e-15	-3.06508	0.456	0.282	1.67e-10	0.00219576	-1.82865	0.099	0.123	1	0.00219576	9.95e-15
NAP1L1	5.38e-15	-11.8922	0.961	0.886	1.81e-10	1.1e-08	-1.57405	0.949	0.907	0.000369548	1.1e-08	1.08e-14
NDUFB7	0.135013	-3.54528	0.88	0.837	1	1.1e-14	-0.262983	0.805	0.731	3.7e-10	0.135013	2.21e-14
SSFA2	0.000435467	-1.29211	0.641	0.551	1	1.14e-14	0.376144	0.373	0.289	3.84e-10	0.000435467	2.29e-14
MRPL41	0.00988546	-2.50603	0.839	0.742	1	1.37e-14	1.16971	0.716	0.631	4.59e-10	0.00988546	2.74e-14
NPC2	0.0233204	-27.4141	1	0.981	1	1.45e-14	-14.1798	0.993	0.978	4.85e-10	0.0233204	2.89e-14
TOMM7	1.72e-14	-19.4303	1	0.987	5.76e-10	1.21e-08	-3.2618	0.999	0.992	0.000406696	1.21e-08	3.43e-14
MORF4L2	0.0571369	0.561002	0.668	0.62	1	2.01e-14	-0.745248	0.724	0.644	6.74e-10	0.0571369	4.02e-14
TTLL4	2.17e-14	-2.00133	0.863	0.707	7.28e-10	7.29e-08	-4.60606	0.755	0.656	0.00244549	7.29e-08	4.34e-14
MT-ATP6	2.4e-14	-41.7726	0.995	0.933	8.06e-10	3.52e-05	-42.2583	0.995	0.986	1	3.52e-05	4.81e-14
RHOBTB3	0.198445	-12.7654	0.754	0.676	1	2.45e-14	-20.0927	0.652	0.543	8.2e-10	0.198445	4.89e-14
RSRC2	0.000180656	0.582376	0.346	0.264	1	3.18e-14	0.262089	0.426	0.339	1.06e-09	0.000180656	6.35e-14
PLIN2	3.25e-14	11.6287	0.566	0.406	1.09e-09	0.992376	-4.87292	0.37	0.363	1	0.992376	6.5e-14
ERH	1.97e-05	-3.12676	0.802	0.703	0.661373	7.12e-14	-0.639384	0.793	0.716	2.39e-09	1.97e-05	1.42e-13
ATP5MD	7.55e-14	-5.40512	0.988	0.941	2.53e-09	6.19e-13	-2.08543	0.888	0.822	2.08e-08	6.19e-13	1.51e-13
SORBS2	7.56e-14	-0.862879	0.578	0.399	2.54e-09	0.0648101	-4.47802	0.495	0.468	1	0.0648101	1.51e-13
MANF	1.08e-13	-2.3894	0.673	0.503	3.63e-09	0.984179	-0.542839	0.46	0.452	1	0.984179	2.17e-13
PLTP	0.139465	-4.32955	0.559	0.563	1	1.25e-13	-3.88607	0.335	0.409	4.2e-09	0.139465	2.5e-13
NDUFS4	3.97e-10	0.358286	0.627	0.477	1.33e-05	1.39e-13	0.361475	0.573	0.484	4.67e-09	3.97e-10	2.79e-13
BCAT1	1.58e-13	-8.98143	0.517	0.353	5.31e-09	0.000549764	-2.22451	0.484	0.436	1	0.000549764	3.17e-13
APC	1.88e-13	-0.758375	0.798	0.607	6.29e-09	5.39e-05	-2.97089	0.627	0.585	1	5.39e-05	3.75e-13
GJA1	1.9e-13	-23.7035	0.761	0.574	6.39e-09	7.01e-09	-7.2641	0.722	0.648	0.000235032	7.01e-09	3.81e-13
NPEPPS	1.96e-13	0.259978	0.52	0.346	6.58e-09	3.76e-06	0.321978	0.301	0.253	0.126039	3.76e-06	3.93e-13
B2M	2.06e-13	-85.7726	0.99	0.946	6.93e-09	0.00212073	-13.7051	0.991	0.983	1	0.00212073	4.13e-13
TIMM8B	0.355533	-2.2375	0.712	0.712	1	2.35e-13	-1.1684	0.81	0.727	7.87e-09	0.355533	4.69e-13
RAB6A	4e-10	0.345501	0.488	0.348	1.34e-05	2.68e-13	0.383699	0.374	0.293	8.99e-09	4e-10	5.36e-13
GNAS	0.912417	-4.18818	0.727	0.711	1	2.73e-13	-2.43271	0.712	0.625	9.15e-09	0.912417	5.46e-13
TCEAL8	1.44e-07	-10.0001	0.898	0.79	0.00481481	2.75e-13	4.02596	0.893	0.815	9.21e-09	1.44e-07	5.49e-13
BST2	1.77e-10	5.02561	0.776	0.652	5.93e-06	2.76e-13	-0.433117	0.575	0.495	9.26e-09	1.77e-10	5.53e-13
SEC61B	7.67e-07	-0.832451	0.873	0.8	0.0257071	2.85e-13	-0.568563	0.832	0.764	9.55e-09	7.67e-07	5.69e-13
PRDX1	4.01e-13	-15.7032	0.7	0.785	1.35e-08	2.18e-06	-10.9613	0.869	0.801	0.073168	2.18e-06	8.02e-13
CELF2	4.92e-05	-0.439929	0.249	0.341	1	4.31e-13	0.251502	0.392	0.313	1.45e-08	4.92e-05	8.63e-13
UBB	0.00151267	-9.50838	0.756	0.789	1	4.86e-13	-24.1088	0.941	0.88	1.63e-08	0.00151267	9.72e-13
EMP3	5.07e-13	-2.99869	0.351	0.198	1.7e-08	6.78e-13	0.451575	0.281	0.209	2.27e-08	6.78e-13	1.01e-12
PSMB5	0.019469	-0.255023	0.69	0.617	1	5.08e-13	1.76948	0.799	0.71	1.7e-08	0.019469	1.02e-12
HNRNPH1	0.140055	-3.67153	0.615	0.598	1	5.85e-13	-5.22536	0.661	0.717	1.96e-08	0.140055	1.17e-12
GADD45A	6.36e-13	0.997307	0.22	0.103	2.13e-08	0.0637282	-0.974945	0.14	0.125	1	0.0637282	1.27e-12
ATP5PF	0.00146143	5.11904	0.902	0.865	1	7.15e-13	-0.278376	0.858	0.785	2.4e-08	0.00146143	1.43e-12
HACD1	8.26e-13	0.625705	0.483	0.32	2.77e-08	8.07e-12	-0.287405	0.422	0.341	2.71e-07	8.07e-12	1.65e-12
CNIH1	3.16e-09	2.06962	0.732	0.6	0.000106098	8.96e-13	-0.755421	0.731	0.638	3e-08	3.16e-09	1.79e-12
AP3S1	8.97e-13	0.651031	0.559	0.382	3.01e-08	1.97e-11	0.282485	0.453	0.373	6.6e-07	1.97e-11	1.79e-12
NCL	1.19e-07	0.627841	0.715	0.602	0.00399849	9.73e-13	-1.95727	0.783	0.716	3.26e-08	1.19e-07	1.95e-12
PCM1	1.31e-12	0.457706	0.48	0.312	4.4e-08	2.18e-06	0.294652	0.371	0.316	0.0731329	2.18e-06	2.63e-12
CALM1	1.36e-12	-5.90655	0.656	0.758	4.56e-08	0.000221762	-0.58316	0.644	0.594	1	0.000221762	2.72e-12
RNF7	1.57e-12	0.460281	0.612	0.436	5.25e-08	0.000139884	-2.37076	0.532	0.478	1	0.000139884	3.13e-12
MRPS6	2.04e-12	-26.6402	0.644	0.509	6.83e-08	2.31e-08	-0.692698	0.557	0.473	0.000774874	2.31e-08	4.07e-12
SELENOH	0.113055	-3.00364	0.873	0.815	1	2.24e-12	-0.311198	0.731	0.651	7.53e-08	0.113055	4.49e-12
MGST1	2.49e-12	-3.73786	0.754	0.566	8.33e-08	3.21e-09	-3.03192	0.481	0.525	0.000107822	3.21e-09	4.97e-12
SUB1	0.00412433	-2.03085	0.798	0.728	1	2.81e-12	-1.39652	0.771	0.697	9.43e-08	0.00412433	5.62e-12
SSR4	6.09e-12	-12.5784	0.922	0.804	2.04e-07	2.82e-12	-5.27685	0.862	0.797	9.46e-08	6.09e-12	5.64e-12
SPCS1	3.09e-12	-0.64535	0.763	0.626	1.04e-07	6.43e-10	-0.408348	0.7	0.621	2.16e-05	6.43e-10	6.19e-12
EMC6	2.1e-05	0.394883	0.537	0.437	0.705286	3.26e-12	0.29996	0.499	0.422	1.09e-07	2.1e-05	6.52e-12
TPP1	3.38e-12	-3.20784	0.773	0.588	1.13e-07	0.608364	-0.345656	0.438	0.439	1	0.608364	6.75e-12
RBMS1	0.557922	-1.53736	0.32	0.328	1	3.51e-12	0.547439	0.403	0.324	1.18e-07	0.557922	7.01e-12
MT2A	3.53e-12	-53.8212	0.607	0.736	1.18e-07	1.59e-07	7.23568	0.107	0.154	0.00534708	1.59e-07	7.05e-12
OTX2	0.4111	-1.62943	0.527	0.534	1	4.25e-12	0.369118	0.563	0.485	1.42e-07	0.4111	8.5e-12
SELENOP	4.48e-12	-50.5932	0.612	0.427	1.5e-07	4.58e-10	-13.0877	0.494	0.415	1.54e-05	4.58e-10	8.97e-12
LEPROT	0.00517057	-0.532972	0.461	0.383	1	5.12e-12	-0.322373	0.218	0.293	1.72e-07	0.00517057	1.02e-11
MYL12A	6.25e-12	-13.2845	0.527	0.367	2.1e-07	0.239152	-49.8618	0.364	0.345	1	0.239152	1.25e-11
NDUFB8	2.3e-07	-2.02496	0.79	0.688	0.00770717	8.96e-12	-0.422985	0.717	0.63	3e-07	2.3e-07	1.79e-11
EIF3D	9.14e-12	1.40546	0.656	0.499	3.07e-07	2.56e-05	-0.914885	0.59	0.533	0.859444	2.56e-05	1.83e-11
DDX5	0.0377911	1.36808	0.651	0.652	1	9.85e-12	-0.576411	0.798	0.728	3.3e-07	0.0377911	1.97e-11
ERGIC3	9.92e-09	-0.587527	0.854	0.722	0.00033256	1.19e-11	-0.47593	0.807	0.743	3.99e-07	9.92e-09	2.38e-11
HSP90AA1	1.29e-11	-25.7722	0.68	0.749	4.33e-07	0.0453204	-19.2638	0.636	0.634	1	0.0453204	2.58e-11
CCND2	1.29e-11	-0.726072	0.3	0.163	4.33e-07	0.000990746	-20.0276	0.303	0.26	1	0.000990746	2.58e-11
C4orf48	7.84e-10	-35.6299	0.941	0.934	2.63e-05	1.32e-11	-2.48992	0.904	0.857	4.43e-07	7.84e-10	2.64e-11
HLA-C	1.82e-10	-12.1876	0.741	0.588	6.09e-06	1.58e-11	-16.1432	0.825	0.746	5.31e-07	1.82e-10	3.16e-11
FZD3	2.53e-07	-0.83455	0.198	0.309	0.0085008	1.6e-11	-0.297526	0.163	0.23	5.37e-07	2.53e-07	3.2e-11
PRELID1	1.62e-11	1.11999	0.727	0.583	5.42e-07	6.88e-06	-0.439264	0.59	0.533	0.230764	6.88e-06	3.23e-11
PDLIM5	1.83e-11	-0.267756	0.754	0.606	6.12e-07	0.357278	-0.313823	0.439	0.425	1	0.357278	3.65e-11
CXXC5	0.00029662	-1.69245	0.69	0.582	1	1.95e-11	-0.572085	0.5	0.423	6.53e-07	0.00029662	3.89e-11
MRPL33	0.00233607	-1.59828	0.661	0.708	1	1.99e-11	-1.38623	0.701	0.618	6.68e-07	0.00233607	3.98e-11
CDH2	0.013436	-1.10375	0.19	0.142	1	2e-11	-0.593567	0.295	0.223	6.72e-07	0.013436	4.01e-11
MAGED1	2.01e-11	-1.36869	0.305	0.454	6.73e-07	0.745849	-0.970601	0.409	0.399	1	0.745849	4.01e-11
HES1	0.588383	-4.16946	0.139	0.147	1	2.2e-11	-4.6299	0.331	0.408	7.39e-07	0.588383	4.4e-11
CPEB4	0.000708573	-1.45419	0.688	0.603	1	2.27e-11	3.82407	0.528	0.457	7.6e-07	0.000708573	4.53e-11
PFN2	0.0033325	-0.691997	0.666	0.584	1	2.67e-11	-0.720038	0.685	0.608	8.96e-07	0.0033325	5.34e-11
OSTC	2.76e-11	0.633535	0.727	0.571	9.26e-07	1.36e-07	-0.790044	0.769	0.697	0.00455568	1.36e-07	5.52e-11
B4GALT1	3.61e-11	-6.00705	0.693	0.544	1.21e-06	9.58e-10	-0.883479	0.327	0.39	3.21e-05	9.58e-10	7.21e-11
C1S	0.00637471	-6.90564	0.868	0.751	1	3.65e-11	-0.53614	0.33	0.407	1.22e-06	0.00637471	7.3e-11
UQCR10	0.803126	-20.4468	0.951	0.937	1	3.68e-11	-1.92771	0.937	0.894	1.23e-06	0.803126	7.36e-11
C19orf33	0.00574505	-12.145	0.105	0.068	1	4.27e-11	-0.988209	0.113	0.069	1.43e-06	0.00574505	8.54e-11
ASAH1	4.57e-11	-7.20769	0.932	0.84	1.53e-06	0.536409	-4.84774	0.77	0.735	1	0.536409	9.14e-11
PLA2G16	4.41e-10	-4.76062	0.876	0.788	1.48e-05	5.46e-11	1.26676	0.825	0.736	1.83e-06	4.41e-10	1.09e-10
TCEAL4	0.00157013	-0.40427	0.666	0.587	1	5.62e-11	-0.505089	0.727	0.645	1.89e-06	0.00157013	1.12e-10
IGFBP5	6.12e-11	-37.7701	0.871	0.835	2.05e-06	0.00139267	-26.2766	0.973	0.927	1	0.00139267	1.22e-10
CLTA	0.00487073	-5.28669	0.798	0.757	1	6.39e-11	-0.91391	0.791	0.721	2.14e-06	0.00487073	1.28e-10
TSPAN10	0.545071	-5.32222	0.732	0.667	1	6.88e-11	-1.02236	0.702	0.623	2.31e-06	0.545071	1.38e-10
MAP1B	7.55e-11	-5.38953	0.366	0.228	2.53e-06	0.000165349	-9.49772	0.408	0.359	1	0.000165349	1.51e-10
ESD	9.23e-11	-2.32424	0.715	0.585	3.09e-06	8.13e-11	-0.395055	0.702	0.62	2.73e-06	9.23e-11	1.63e-10
SUMF2	0.673597	-1.4664	0.4	0.383	1	9.47e-11	-0.48105	0.361	0.428	3.18e-06	0.673597	1.89e-10
APOE	9.79e-11	-20.9605	0.959	0.824	3.28e-06	0.00660259	-31.9748	0.939	0.915	1	0.00660259	1.96e-10
ATP6V0B	1.1e-10	-9.179	0.734	0.6	3.69e-06	1.71e-05	-0.567219	0.639	0.57	0.574337	1.71e-05	2.2e-10
TMEM147	1.2e-10	-5.72815	0.737	0.605	4.01e-06	2.22e-07	-1.26725	0.697	0.628	0.0074564	2.22e-07	2.39e-10
BSG	1.2e-10	-2.07225	0.968	0.87	4.01e-06	0.172496	5.08132	0.905	0.863	1	0.172496	2.39e-10
TIMP1	0.13418	-5.66735	0.663	0.612	1	1.22e-10	-6.88043	0.575	0.622	4.1e-06	0.13418	2.45e-10
HERPUD1	1.26e-10	-0.369643	0.5	0.352	4.21e-06	0.00224069	-2.92441	0.364	0.321	1	0.00224069	2.51e-10
COL8A1	1.82e-10	-2.95668	0.81	0.666	6.09e-06	0.0572036	-5.92375	0.763	0.702	1	0.0572036	3.63e-10
HSPB1	0.674457	-30.4598	0.99	0.956	1	2e-10	-12.4749	0.952	0.911	6.7e-06	0.674457	3.99e-10
SQLE	0.815729	-1.70391	0.271	0.266	1	2.04e-10	-1.07672	0.233	0.298	6.83e-06	0.815729	4.07e-10
CHMP2A	0.00460283	0.799502	0.598	0.514	1	2.26e-10	0.444348	0.548	0.473	7.59e-06	0.00460283	4.53e-10
PHACTR2	0.0383497	-12.9229	0.376	0.318	1	2.99e-10	-0.543017	0.262	0.329	1e-05	0.0383497	5.98e-10
DHCR24	0.000520441	-0.365468	0.173	0.245	1	3.43e-10	-0.306094	0.09	0.144	1.15e-05	0.000520441	6.86e-10
TUBB4B	3.44e-10	-0.460751	0.361	0.514	1.15e-05	0.991525	-1.39119	0.304	0.299	1	0.991525	6.88e-10
HMGB2	3.8e-10	-19.7114	0.498	0.357	1.28e-05	0.666401	-19.2846	0.219	0.221	1	0.666401	7.61e-10
MT1X	4.09e-10	-139.772	0.48	0.629	1.37e-05	0.0071314	35.8292	0.128	0.152	1	0.0071314	8.17e-10
TUBA1C	0.051824	-2.15703	0.571	0.505	1	5.21e-10	-1.77704	0.498	0.423	1.75e-05	0.051824	1.04e-09
SLC16A3	9.21e-08	-16.3686	0.868	0.865	0.00309033	5.32e-10	-0.425386	0.671	0.599	1.78e-05	9.21e-08	1.06e-09
ITGB1	5.55e-10	-3.14013	0.512	0.358	1.86e-05	0.00236925	-4.74939	0.444	0.406	1	0.00236925	1.11e-09
UQCRQ	0.361375	-16.0792	0.985	0.957	1	6.14e-10	-2.61289	0.95	0.925	2.06e-05	0.361375	1.23e-09
SELENOS	6.35e-10	0.351903	0.373	0.237	2.13e-05	0.0115079	-0.271476	0.329	0.301	1	0.0115079	1.27e-09
SCG5	0.00264235	-5.05623	0.185	0.131	1	7.64e-10	-1.726	0.455	0.384	2.56e-05	0.00264235	1.53e-09
NME4	0.0587886	-0.729928	0.605	0.639	1	8.07e-10	-0.321356	0.636	0.567	2.71e-05	0.0587886	1.61e-09
CLU	0.0544025	-38.4127	0.954	0.901	1	1.06e-09	-11.1692	0.746	0.76	3.56e-05	0.0544025	2.12e-09
AP1S2	0.318544	-23.6109	0.912	0.9	1	1.11e-09	-0.772508	0.918	0.868	3.74e-05	0.318544	2.23e-09
SOD1	0.295161	-7.67487	0.898	0.838	1	2.13e-09	-5.07639	0.888	0.82	7.14e-05	0.295161	4.26e-09
TIMM13	0.0126205	-1.62087	0.761	0.689	1	2.5e-09	-0.356212	0.722	0.664	8.4e-05	0.0126205	5.01e-09
PRDX5	0.00266823	-1.16781	0.9	0.828	1	2.74e-09	-0.560462	0.784	0.7	9.19e-05	0.00266823	5.48e-09
RAB4A	2.83e-08	0.356171	0.573	0.437	0.000948145	2.77e-09	0.366401	0.447	0.376	9.31e-05	2.83e-08	5.55e-09
HLA-A	1.3e-08	-21.775	0.856	0.735	0.000434927	2.81e-09	-15.0179	0.858	0.782	9.44e-05	1.3e-08	5.63e-09
BEX1	0.0581093	-5.68965	0.093	0.123	1	2.94e-09	-8.1724	0.155	0.21	9.88e-05	0.0581093	5.89e-09
EIF2S3	3.09e-09	13.8584	0.854	0.762	0.00010371	0.136498	-0.44354	0.815	0.79	1	0.136498	6.18e-09
HNRNPUL1	3.17e-09	-1.92273	0.51	0.369	0.000106386	0.0669123	1.72342	0.272	0.25	1	0.0669123	6.34e-09
SEC63	3.28e-09	0.92256	0.505	0.369	0.000110148	6.33e-05	0.353137	0.421	0.373	1	6.33e-05	6.57e-09
NDUFA11	0.186442	-8.35714	0.861	0.848	1	3.52e-09	-2.49909	0.864	0.806	0.000118121	0.186442	7.04e-09
PDIA6	4.26e-09	-0.296134	0.666	0.531	0.000143037	0.913384	-0.417132	0.576	0.562	1	0.913384	8.53e-09
RPL22L1	4.49e-09	-0.588025	0.671	0.532	0.000150532	0.000546195	-1.24305	0.394	0.428	1	0.000546195	8.98e-09
RPS26	0.0449487	-8.9008	0.963	0.922	1	4.86e-09	-3.08618	0.92	0.861	0.000163011	0.0449487	9.72e-09
PFN1	5.55e-09	-18.9763	0.854	0.755	0.000186042	0.0859301	-45.8939	0.773	0.721	1	0.0859301	1.11e-08
ATP5ME	0.969007	-6.40569	0.993	0.977	1	7.94e-09	-3.98516	0.978	0.951	0.000266385	0.969007	1.59e-08
KIF1A	1.06e-08	-15.3085	0.644	0.51	0.000355993	8.6e-09	0.281978	0.435	0.367	0.000288283	1.06e-08	1.72e-08
IVNS1ABP	8.84e-09	0.74471	0.324	0.202	0.00029632	0.720869	-2.08145	0.173	0.174	1	0.720869	1.77e-08
SPARC	0.0529736	-21.0412	0.902	0.837	1	1.36e-08	-19.164	0.875	0.883	0.000455637	0.0529736	2.72e-08
PSMA7	1.58e-08	-2.24942	0.622	0.502	0.00052853	0.128069	-3.04868	0.689	0.648	1	0.128069	3.15e-08
LAPTM4B	0.156148	-2.93355	0.724	0.691	1	1.62e-08	0.68336	0.545	0.594	0.000541971	0.156148	3.23e-08
BLVRB	1.74e-08	-4.55723	0.685	0.574	0.000584784	6.44e-05	-0.257291	0.546	0.487	1	6.44e-05	3.49e-08
LSM4	0.0536855	-7.7022	0.598	0.526	1	2.03e-08	-1.01733	0.551	0.479	0.000680641	0.0536855	4.06e-08
CSKMT	0.00498623	3.06256	0.366	0.306	1	2.11e-08	15.6254	0.354	0.292	0.00070764	0.00498623	4.22e-08
TMEM160	2.24e-08	-4.15344	0.634	0.514	0.000749732	0.52412	-0.838829	0.538	0.523	1	0.52412	4.47e-08
HCFC1R1	0.191699	-5.54109	0.449	0.421	1	2.33e-08	-1.96294	0.428	0.355	0.000781808	0.191699	4.66e-08
SNRPG	0.000762412	-2.53066	0.851	0.772	1	2.44e-08	-2.06939	0.733	0.671	0.000817931	0.000762412	4.88e-08
ATP5MF	0.000808897	-7.72342	0.82	0.824	1	2.5e-08	-3.34316	0.79	0.722	0.000838905	0.000808897	5e-08
PTGDS	2.77e-08	-322.773	1	0.996	0.000928696	0.00246343	-74.9327	0.997	0.992	1	0.00246343	5.54e-08
COPS9	3.59e-06	-6.41319	0.851	0.868	0.120381	3.19e-08	-1.23048	0.867	0.814	0.00106963	3.59e-06	6.38e-08
CALM3	0.000313007	-13.9162	0.712	0.64	1	3.37e-08	-0.953732	0.47	0.403	0.00113078	0.000313007	6.74e-08
EMP2	4.03e-08	-0.54347	0.324	0.206	0.00135225	0.595248	-2.9474	0.312	0.314	1	0.595248	8.06e-08
TMED2	1.8e-07	0.674143	0.673	0.542	0.00602504	4.38e-08	-1.68124	0.73	0.667	0.00146959	1.8e-07	8.76e-08
RAC1	4.41e-08	-3.42929	0.734	0.635	0.00148059	0.000274931	-0.863719	0.681	0.621	1	0.000274931	8.83e-08
RABAC1	0.00157122	-0.659656	0.546	0.45	1	5.08e-08	-0.305943	0.654	0.591	0.0017031	0.00157122	1.02e-07
HLA-B	5.98e-08	-4.31399	0.768	0.643	0.00200569	0.00229108	-5.21117	0.74	0.686	1	0.00229108	1.2e-07
PPIB	8e-08	-5.45806	0.861	0.74	0.00268206	0.0899969	-3.96954	0.851	0.821	1	0.0899969	1.6e-07
TCF25	0.218058	-0.293027	0.537	0.502	1	8.22e-08	0.95929	0.638	0.565	0.0027566	0.218058	1.64e-07
CRX	8.78e-08	1.53936	0.656	0.509	0.00294447	5.44e-07	-0.526077	0.366	0.303	0.018243	5.44e-07	1.76e-07
APOC1	9.11e-08	-43.0183	0.629	0.48	0.00305376	0.000112205	-5.08805	0.701	0.652	1	0.000112205	1.82e-07
TRA2B	9.92e-08	0.71041	0.461	0.345	0.00332678	3.51e-05	0.257109	0.427	0.378	1	3.51e-05	1.98e-07
ITM2C	1.02e-07	-1.91304	0.871	0.777	0.0034341	0.00340651	-0.850127	0.643	0.598	1	0.00340651	2.05e-07
NPW	0.0230819	-0.787606	0.295	0.245	1	1.03e-07	-1.58778	0.55	0.476	0.00343852	0.0230819	2.05e-07
CTSH	4.86e-05	-0.591945	0.268	0.188	1	1.1e-07	-2.03514	0.317	0.369	0.00367269	4.86e-05	2.19e-07
RTN4	0.0037217	-24.0873	0.7	0.616	1	1.15e-07	-2.08786	0.644	0.587	0.00384604	0.0037217	2.29e-07
ABL2	6.15e-07	-21.3648	0.615	0.479	0.0206249	1.15e-07	4.19639	0.483	0.43	0.0038724	6.15e-07	2.31e-07
SAT1	1.17e-07	-57.332	0.78	0.651	0.00392306	0.00201663	-26.5517	0.33	0.295	1	0.00201663	2.34e-07
PRNP	0.018622	-9.168	0.88	0.791	1	1.23e-07	-2.19415	0.684	0.621	0.00411055	0.018622	2.45e-07
STC1	0.621948	-3.98684	0.427	0.399	1	1.27e-07	-2.57116	0.579	0.501	0.00426264	0.621948	2.54e-07
CYP1B1	0.000239339	-59.7576	0.105	0.169	1	1.27e-07	-8.25203	0.08	0.121	0.00426864	0.000239339	2.55e-07
SOSTDC1	1.41e-07	4.14303	0.441	0.327	0.0047366	5.06e-05	-2.53355	0.445	0.399	1	5.06e-05	2.82e-07
C8orf59	1.47e-05	-0.527927	0.756	0.647	0.491835	1.46e-07	0.443533	0.472	0.411	0.00490038	1.47e-05	2.92e-07
TMBIM6	1.59e-07	-1.40921	0.807	0.667	0.0053191	0.255949	-0.686333	0.56	0.545	1	0.255949	3.17e-07
P4HB	1.8e-07	2.18919	0.856	0.76	0.00603761	0.0036862	-0.743695	0.669	0.617	1	0.0036862	3.6e-07
SELENOF	0.000507796	-1.38777	0.624	0.532	1	1.81e-07	-1.46004	0.591	0.524	0.00606125	0.000507796	3.61e-07
POLR2L	1.92e-07	-25.7089	0.968	0.946	0.00643612	0.0139805	-11.3028	0.955	0.923	1	0.0139805	3.84e-07
CD81	0.00149013	-4.18579	0.734	0.633	1	1.99e-07	0.275833	0.405	0.347	0.00666593	0.00149013	3.98e-07
PNKD	0.000408816	-1.49194	0.498	0.577	1	2.47e-07	0.284984	0.596	0.543	0.00827564	0.000408816	4.94e-07
NDUFA1	2.71e-07	-6.67449	0.976	0.919	0.00907581	3.5e-05	-2.03108	0.865	0.817	1	3.5e-05	5.41e-07
TSPAN3	7.26e-06	0.286411	0.6	0.5	0.24356	2.72e-07	-0.767613	0.583	0.517	0.00912863	7.26e-06	5.44e-07
HMGCS1	0.735494	-3.15744	0.266	0.267	1	2.82e-07	-0.829251	0.137	0.184	0.00945205	0.735494	5.64e-07
PTP4A1	3.1e-07	-6.0637	0.632	0.519	0.0103891	9.18e-06	-15.8397	0.509	0.452	0.307959	9.18e-06	6.2e-07
MT-CO1	3.11e-07	Inf	0.998	0.978	0.0104185	0.189162	-214.276	0.999	0.999	1	0.189162	6.21e-07
IDI1	0.0118508	-1.94762	0.329	0.389	1	3.23e-07	-0.592557	0.223	0.274	0.0108392	0.0118508	6.46e-07
TYR	3.54e-07	-0.841064	0.517	0.388	0.0118827	0.541771	-7.30436	0.438	0.44	1	0.541771	7.09e-07
IGFBP2	0.0856663	-18.817	0.178	0.138	1	3.89e-07	-2.46321	0.198	0.15	0.0130465	0.0856663	7.78e-07
MDK	0.184911	-11.479	0.893	0.831	1	3.99e-07	-6.32162	0.78	0.79	0.0133914	0.184911	7.99e-07
C1orf122	0.162209	-0.97316	0.605	0.564	1	4.34e-07	-0.719278	0.553	0.492	0.0145512	0.162209	8.68e-07
GPX3	0.00121312	-39.2258	0.49	0.421	1	5.81e-07	-0.802311	0.115	0.158	0.0194731	0.00121312	1.16e-06
ARPC3	6.12e-07	-1.31556	0.632	0.526	0.0205242	0.0680206	-0.436609	0.559	0.532	1	0.0680206	1.22e-06
WTAP	6.28e-07	-5.04335	0.544	0.444	0.0210736	1.67e-05	-0.314398	0.324	0.368	0.559824	1.67e-05	1.26e-06
YWHAZ	0.0438796	-4.95704	0.512	0.453	1	6.85e-07	-0.931806	0.532	0.472	0.0229785	0.0438796	1.37e-06
LAMTOR4	0.00304414	-0.77916	0.898	0.843	1	7.84e-07	-1.46259	0.79	0.716	0.02628	0.00304414	1.57e-06
DYNLL1	0.311246	-11.8063	0.58	0.582	1	8.12e-07	-6.5775	0.699	0.622	0.0272452	0.311246	1.62e-06
FSTL1	0.981215	-1.52063	0.183	0.18	1	8.58e-07	-1.77041	0.206	0.255	0.0287641	0.981215	1.72e-06
CD63	8.69e-07	-19.7733	0.983	0.935	0.0291286	3.54e-05	-16.6337	0.972	0.922	1	3.54e-05	1.74e-06
C1R	8.84e-07	-0.958878	0.685	0.574	0.0296561	0.748138	-0.475014	0.36	0.355	1	0.748138	1.77e-06
STRIP2	9.65e-07	-8.34656	0.766	0.791	0.0323672	0.00880368	-3.85226	0.497	0.511	1	0.00880368	1.93e-06
INSR	2.06e-06	-3.23411	0.627	0.518	0.0690473	9.9e-07	-0.789104	0.422	0.476	0.0332171	2.06e-06	1.98e-06
NELL2	1e-06	-0.251147	0.41	0.299	0.0336201	0.118635	-2.9992	0.299	0.279	1	0.118635	2e-06
PRDX4	0.200724	-14.0334	0.559	0.519	1	1.22e-06	-0.575175	0.678	0.594	0.0410758	0.200724	2.45e-06
SMIM30	0.254459	-3.40096	0.551	0.566	1	1.34e-06	-0.329606	0.534	0.476	0.0447876	0.254459	2.67e-06
SEM1	0.0375571	-1.62306	0.82	0.769	1	1.49e-06	-0.723926	0.722	0.67	0.049835	0.0375571	2.97e-06
RBP1	1.55e-06	-155.773	0.885	0.888	0.0519751	0.000322876	-14.0891	0.934	0.91	1	0.000322876	3.1e-06
STMP1	0.00575918	-2.73459	0.878	0.815	1	1.62e-06	-2.81273	0.864	0.802	0.0543879	0.00575918	3.24e-06
RBMX	3.4e-05	-4.89066	0.846	0.753	1	1.85e-06	-1.33342	0.795	0.742	0.0620637	3.4e-05	3.7e-06
TUBA1A	1.24e-05	-7.82917	0.273	0.379	0.415377	1.94e-06	-6.31122	0.483	0.423	0.0649439	1.24e-05	3.87e-06
FAM161A	0.9504	-0.849201	0.463	0.446	1	1.96e-06	0.403093	0.518	0.456	0.0656816	0.9504	3.92e-06
MFF	2.16e-06	-0.348274	0.515	0.409	0.0725092	0.0112797	-0.967733	0.397	0.367	1	0.0112797	4.32e-06
SLC22A8	0.000173914	-0.717462	0.2	0.278	1	2.28e-06	-0.426406	0.221	0.268	0.0765283	0.000173914	4.56e-06
PPA1	0.708655	-11.5078	0.634	0.601	1	2.43e-06	-0.296843	0.574	0.509	0.0815368	0.708655	4.86e-06
HSPE1	0.000200101	-4.21066	0.856	0.866	1	2.51e-06	-2.17364	0.794	0.736	0.0840922	0.000200101	5.01e-06
CD44	2.78e-06	-19.2328	0.685	0.563	0.0932366	0.00182734	-0.482024	0.204	0.236	1	0.00182734	5.56e-06
SLIRP	2.89e-06	-3.08163	0.944	0.872	0.0970045	0.751317	-0.814176	0.718	0.713	1	0.751317	5.78e-06
RBM47	0.925777	1.06081	0.527	0.516	1	3.05e-06	-0.26611	0.213	0.262	0.102142	0.925777	6.09e-06
ROMO1	0.0099446	-4.05869	0.856	0.844	1	3.21e-06	0.568577	0.739	0.69	0.107786	0.0099446	6.43e-06
FXYD1	3.73e-06	-4.77551	0.849	0.856	0.12511	0.388805	-0.907412	0.267	0.257	1	0.388805	7.46e-06
HP1BP3	0.188221	-2.8843	0.371	0.347	1	4.21e-06	-0.414909	0.387	0.334	0.141039	0.188221	8.41e-06
GOT2	0.826303	-1.24109	0.441	0.423	1	4.22e-06	-0.259924	0.196	0.242	0.141498	0.826303	8.44e-06
PAX6	0.0565479	-13.6812	0.134	0.165	1	4.38e-06	-8.24968	0.15	0.188	0.146992	0.0565479	8.77e-06
DYNLT1	0.903924	-1.53521	0.439	0.446	1	4.44e-06	-0.281696	0.52	0.463	0.148874	0.903924	8.88e-06
HSD17B2	0.00141924	-33.6929	0.259	0.186	1	4.45e-06	-14.0786	0.566	0.474	0.149301	0.00141924	8.9e-06
TXN	0.000131183	9.88232	0.759	0.666	1	4.64e-06	-1.40237	0.622	0.558	0.155546	0.000131183	9.28e-06
YWHAE	5e-06	1.11524	0.851	0.794	0.167696	0.462559	-3.4606	0.81	0.787	1	0.462559	1e-05
H1FX	5.14e-06	1.62766	0.346	0.247	0.172223	0.0507614	-0.783828	0.201	0.182	1	0.0507614	1.03e-05
TUBA1B	0.000271564	-53.3098	0.449	0.519	1	5.37e-06	-40.7453	0.494	0.429	0.180198	0.000271564	1.07e-05
CCDC90B	0.00198456	0.36251	0.346	0.278	1	8.23e-06	0.359458	0.282	0.236	0.276132	0.00198456	1.65e-05
GNG5	8.77e-06	-6.71409	0.854	0.777	0.294209	0.055488	-0.972034	0.767	0.728	1	0.055488	1.75e-05
PRSS23	0.00202019	-15.343	0.207	0.268	1	9.4e-06	-0.758508	0.09	0.125	0.31515	0.00202019	1.88e-05
DPP7	0.0772116	-2.69976	0.754	0.698	1	9.52e-06	-1.21893	0.656	0.59	0.319191	0.0772116	1.9e-05
DMD	0.000862626	-0.426639	0.42	0.345	1	9.62e-06	-1.74818	0.116	0.154	0.322555	0.000862626	1.92e-05
HNRNPA2B1	1.04e-05	-4.91919	0.641	0.694	0.349921	0.343568	-2.66888	0.645	0.622	1	0.343568	2.09e-05
DEK	1.16e-05	-1.15492	0.356	0.258	0.388618	0.0198711	-6.29584	0.333	0.302	1	0.0198711	2.32e-05
C12orf57	1.24e-05	-2.3625	0.805	0.725	0.416924	0.0879193	-0.647797	0.626	0.62	1	0.0879193	2.49e-05
ATP1B1	1.41e-05	-36.4839	0.873	0.785	0.472327	2.17e-05	-11.2703	0.948	0.927	0.726811	2.17e-05	2.82e-05
FBXO32	1.41e-05	-11.6747	0.363	0.259	0.473794	0.690062	-1.74585	0.138	0.14	1	0.690062	2.83e-05
MYL12B	1.44e-05	-11.5536	0.639	0.514	0.48423	0.000507452	-1.15547	0.549	0.495	1	0.000507452	2.89e-05
GSN	0.00792948	3.75156	0.68	0.686	1	1.51e-05	-1.57854	0.368	0.404	0.505894	0.00792948	3.02e-05
SMS	5.83e-05	-55.418	0.734	0.66	1	1.57e-05	-4.47518	0.62	0.558	0.526647	5.83e-05	3.14e-05
CD164	1.6e-05	-3.28017	0.685	0.568	0.537312	0.0629509	-0.359983	0.632	0.598	1	0.0629509	3.2e-05
CSNK1A1	0.00267714	1.34243	0.593	0.542	1	1.72e-05	-0.370612	0.591	0.543	0.577695	0.00267714	3.44e-05
APLP2	1.75e-05	-2.18588	0.91	0.786	0.58805	0.000684395	-4.72632	0.601	0.616	1	0.000684395	3.51e-05
CENPW	0.83317	-0.383571	0.159	0.161	1	2e-05	-0.298337	0.096	0.131	0.670556	0.83317	4e-05
HMOX1	2.01e-05	-12.7718	0.524	0.579	0.675614	0.399948	-0.875021	0.337	0.338	1	0.399948	4.03e-05
PDIA3	2.26e-05	-1.4822	0.651	0.532	0.757971	0.289946	-0.301197	0.432	0.44	1	0.289946	4.52e-05
EIF5B	2.32e-05	-0.511101	0.546	0.446	0.777899	0.612787	-0.693582	0.568	0.547	1	0.612787	4.64e-05
LGALS3BP	2.45e-05	-1.39139	0.563	0.637	0.820534	0.00152821	-11.433	0.604	0.615	1	0.00152821	4.89e-05
NDUFB2	0.528699	-2.94636	0.905	0.868	1	2.54e-05	-6.94231	0.851	0.809	0.851941	0.528699	5.08e-05
SCD	2.65e-05	-42.3012	0.788	0.694	0.88925	0.381792	-6.5602	0.386	0.37	1	0.381792	5.3e-05
SDF2L1	0.345213	-4.16217	0.498	0.469	1	2.8e-05	-0.920354	0.317	0.359	0.937771	0.345213	5.59e-05
SMOC2	2.89e-05	-11.6454	0.912	0.784	0.968043	5.83e-05	-2.32292	0.42	0.441	1	5.83e-05	5.77e-05
C7orf50	2.97e-05	-2.30648	0.759	0.68	0.997157	0.994464	0.422313	0.591	0.589	1	0.994464	5.95e-05
SYNGR1	0.0560263	-1.02745	0.405	0.436	1	3.91e-05	-0.31965	0.293	0.336	1	0.0560263	7.83e-05
UQCC2	0.572999	-0.727709	0.61	0.592	1	4.58e-05	-0.509748	0.515	0.465	1	0.572999	9.17e-05
BEST1	0.00587637	-12.6466	0.951	0.852	1	4.61e-05	-10.8728	0.905	0.807	1	0.00587637	9.21e-05
RARRES2	0.00518535	-52.8923	0.656	0.601	1	4.69e-05	-7.70658	0.683	0.636	1	0.00518535	9.39e-05
OCIAD2	5.34e-05	-5.24432	0.354	0.261	1	0.738295	-9.09165	0.304	0.303	1	0.738295	0.000106701
HNRNPK	0.0396716	-32.7725	0.9	0.865	1	5.78e-05	-1.84437	0.771	0.713	1	0.0396716	0.000115524
UCHL1	0.00464965	-0.355322	0.166	0.224	1	5.99e-05	-5.84831	0.363	0.396	1	0.00464965	0.000119713
NAA38	0.0151382	-7.36148	0.812	0.814	1	6.01e-05	-0.296184	0.728	0.669	1	0.0151382	0.000120206
GTF2H5	0.177858	-0.765295	0.556	0.581	1	6.46e-05	-1.56438	0.512	0.464	1	0.177858	0.000129224
TMCO1	0.000512628	0.441171	0.524	0.438	1	6.62e-05	-0.402965	0.64	0.588	1	0.000512628	0.000132312
NOG	8e-05	-6.87523	0.485	0.567	1	0.0120575	-7.57296	0.562	0.564	1	0.0120575	0.000160077
COLEC12	0.000826531	-8.1538	0.261	0.331	1	8.15e-05	-0.282815	0.322	0.366	1	0.000826531	0.000163053
NUCKS1	8.72e-05	-14.0452	0.832	0.74	1	0.0444991	-8.70337	0.707	0.692	1	0.0444991	0.000174437
NOP10	0.00887251	-0.371441	0.702	0.617	1	9.57e-05	-0.358907	0.607	0.55	1	0.00887251	0.000191312
FKBP2	9.64e-05	-10.2978	0.924	0.82	1	0.000382672	-8.35169	0.787	0.781	1	0.000382672	0.000192779
UBL5	0.27928	-6.16482	0.978	0.946	1	0.000118727	-5.20037	0.929	0.881	1	0.27928	0.00023744
SERPINH1	0.0718114	-0.375213	0.285	0.319	1	0.000134221	-0.376664	0.27	0.308	1	0.0718114	0.000268424
SRSF6	0.00015578	-0.441713	0.351	0.448	1	0.000138429	-1.68354	0.578	0.608	1	0.00015578	0.00027684
PCCA	0.412777	-44.7726	0.261	0.241	1	0.000171143	-28.3038	0.186	0.215	1	0.412777	0.000342256
HNRNPM	0.000177942	-0.40679	0.249	0.334	1	0.0224933	-0.415473	0.529	0.497	1	0.0224933	0.000355853
TRPM3	0.00019071	-13.7639	0.954	0.933	1	0.969403	1.67347	0.975	0.961	1	0.969403	0.000381383
NDUFA3	0.00317662	-8.6333	0.939	0.929	1	0.00022098	-0.763516	0.85	0.803	1	0.00317662	0.000441912
LOXL1	0.0266686	-0.585987	0.132	0.173	1	0.000231901	-0.321667	0.479	0.436	1	0.0266686	0.000463748
RAMP1	0.000247515	-1.75953	0.18	0.261	1	0.00452945	-0.271054	0.107	0.13	1	0.00452945	0.000494969
LBH	0.836287	0.450463	0.634	0.591	1	0.000251287	-0.305533	0.387	0.34	1	0.836287	0.00050251
PET100	0.387116	-2.80717	0.822	0.816	1	0.000251874	-1.17889	0.779	0.737	1	0.387116	0.000503684
SKP1	0.0148448	-7.80028	0.907	0.826	1	0.000271826	-2.97559	0.842	0.776	1	0.0148448	0.000543577
CYSTM1	0.000279874	-2.6806	0.824	0.76	1	0.0263381	-0.632287	0.511	0.524	1	0.0263381	0.00055967
SLC16A1	0.000286106	-1.04468	0.646	0.552	1	0.00180728	-0.427378	0.355	0.388	1	0.00180728	0.000572131
MDM4	0.00108695	0.278186	0.451	0.376	1	0.000290737	-0.730315	0.376	0.412	1	0.00108695	0.00058139
HMGB1	0.000382566	-17.5793	0.79	0.708	1	0.000336184	-14.4194	0.794	0.749	1	0.000382566	0.000672254
BMP4	0.100344	-1.86748	0.078	0.102	1	0.000347444	-0.796698	0.265	0.302	1	0.100344	0.000694768
YWHAB	0.0799199	-0.863726	0.427	0.456	1	0.000369622	-0.84481	0.474	0.425	1	0.0799199	0.000739107
GEM	0.35227	-2.80425	0.651	0.658	1	0.000374616	-4.92046	0.291	0.328	1	0.35227	0.000749092
COX14	0.000388036	-3.86077	0.844	0.77	1	0.356591	-0.791874	0.7	0.651	1	0.356591	0.000775921
TECR	0.324474	2.22987	0.368	0.393	1	0.000418784	7.37347	0.39	0.349	1	0.324474	0.000837392
SIX3	0.000476636	-1.37481	0.576	0.484	1	0.0279102	-0.383011	0.257	0.278	1	0.0279102	0.000953045
WFDC2	0.0718063	-23.8992	0.749	0.688	1	0.000511518	-1.29347	0.362	0.39	1	0.0718063	0.00102277
HIST3H2A	0.451858	1.86968	0.515	0.526	1	0.000537046	-3.41369	0.566	0.504	1	0.451858	0.0010738
PPP1CB	0.00055351	5.20386	0.612	0.555	1	0.733372	-1.17444	0.613	0.606	1	0.733372	0.00110671
HTRA1	0.000594003	-3.40046	0.224	0.156	1	0.171755	-5.3464	0.169	0.157	1	0.171755	0.00118765
S100A11	0.351235	-18.7684	0.532	0.498	1	0.000644948	-5.47935	0.426	0.376	1	0.351235	0.00128948
TMED4	0.000647702	-0.796307	0.559	0.485	1	0.978434	-0.27286	0.482	0.482	1	0.978434	0.00129499
H2AFV	0.84648	-2.07742	0.407	0.395	1	0.000654027	-7.12666	0.297	0.258	1	0.84648	0.00130763
ARPC1B	0.392134	-0.558105	0.193	0.171	1	0.00066381	-0.339508	0.128	0.157	1	0.392134	0.00132718
ARL6IP1	0.000699251	-24.7093	0.768	0.672	1	0.383934	-14.8291	0.741	0.703	1	0.383934	0.00139801
FBN1	0.0676944	-0.785883	0.144	0.113	1	0.000792466	-0.623836	0.178	0.147	1	0.0676944	0.0015843
AKIRIN1	0.547689	-0.333084	0.344	0.352	1	0.0008017	-2.96589	0.356	0.314	1	0.547689	0.00160276
SPINT2	0.00635966	-0.97219	0.595	0.522	1	0.000907253	-0.257438	0.427	0.383	1	0.00635966	0.00181368
HMGN2	0.000989626	-35.095	0.839	0.783	1	0.407723	-17.0213	0.81	0.78	1	0.407723	0.00197827
NFE2L2	0.298734	-0.315673	0.524	0.507	1	0.00113731	0.399451	0.457	0.416	1	0.298734	0.00227332
ATOX1	0.00411018	-6.12735	0.898	0.891	1	0.00137099	-3.60163	0.887	0.834	1	0.00411018	0.0027401
RDX	0.00139729	-0.444757	0.559	0.479	1	0.0107824	-2.80887	0.613	0.572	1	0.0107824	0.00279263
POMP	0.00158067	-2.21263	0.771	0.697	1	0.0029476	-1.21715	0.714	0.671	1	0.0029476	0.00315884
SEC62	0.00163815	-0.861107	0.722	0.634	1	0.0441258	-0.79069	0.779	0.743	1	0.0441258	0.00327362
CDO1	0.00166346	0.495061	0.261	0.197	1	0.0918145	-0.257392	0.264	0.279	1	0.0918145	0.00332414
TNRC6B	0.819408	-0.451703	0.373	0.362	1	0.0017168	-0.846052	0.435	0.468	1	0.819408	0.00343064
BEX4	0.00195007	0.900345	0.488	0.418	1	0.00237274	-0.457782	0.542	0.492	1	0.00237274	0.00389634
CCDC80	0.00197583	-63.2155	0.151	0.101	1	0.00282738	-31.1501	0.264	0.291	1	0.00282738	0.00394776
CTTN	0.221422	-1.95424	0.31	0.339	1	0.00203983	-1.08338	0.368	0.395	1	0.221422	0.00407551
ALDH1A3	0.00583516	-1.47331	0.505	0.433	1	0.00205361	-1.61346	0.421	0.383	1	0.00583516	0.004103
CBX6	0.291641	0.743245	0.473	0.431	1	0.00226009	-1.60209	0.397	0.435	1	0.291641	0.00451507
FAM200B	0.434942	-0.93906	0.627	0.635	1	0.0024556	-0.422922	0.55	0.504	1	0.434942	0.00490518
DMAC1	0.00310408	-1.25381	0.649	0.571	1	0.191978	-0.79566	0.597	0.57	1	0.191978	0.00619853
MAGED2	0.0031075	2.90276	0.373	0.309	1	0.474658	-1.11672	0.377	0.368	1	0.474658	0.00620534
GNB3	0.00319973	-16.2313	0.495	0.536	1	0.263283	-3.89567	0.64	0.594	1	0.263283	0.00638923
PSMB1	0.0035067	0.412212	0.59	0.508	1	0.22656	-2.37027	0.661	0.627	1	0.22656	0.0070011
STT3B	0.175042	-0.709061	0.473	0.428	1	0.00390943	-0.277915	0.292	0.321	1	0.175042	0.00780358
HMGN3	0.00402523	-2.1779	0.554	0.607	1	0.202212	-1.31676	0.636	0.607	1	0.202212	0.00803427
KRT8	0.00471467	-9.67888	0.534	0.475	1	0.439622	-6.78388	0.417	0.399	1	0.439622	0.00940711
DUT	0.00485212	-0.313928	0.593	0.497	1	0.0244593	-0.623708	0.528	0.487	1	0.0244593	0.00968069
CTSD	0.00980116	-39.7545	0.995	0.968	1	0.00545531	-7.47505	0.827	0.805	1	0.00980116	0.0108809
TXNDC17	0.00566882	-0.340973	0.498	0.564	1	0.622149	-4.85882	0.486	0.466	1	0.622149	0.0113055
SRSF5	0.0117836	-2.50364	0.741	0.673	1	0.00573788	-0.696791	0.685	0.651	1	0.0117836	0.0114428
GPX4	0.0196102	-24.7491	0.998	0.979	1	0.00616776	-5.27236	0.973	0.943	1	0.0196102	0.0122975
NDUFB1	0.00673039	-19.7569	0.966	0.942	1	0.0401666	2.12616	0.909	0.881	1	0.0401666	0.0134155
KRT18	0.00704141	-8.67813	0.307	0.249	1	0.149671	-9.44098	0.299	0.307	1	0.149671	0.0140332
FAM84B	0.852759	-1.339	0.271	0.268	1	0.00739364	-6.65903	0.325	0.353	1	0.852759	0.0147326
ZSCAN16-AS1	0.00796	-3.59514	0.812	0.842	1	0.0148742	-0.367995	0.628	0.594	1	0.0148742	0.0158566
LTBP3	0.346629	-0.643453	0.366	0.386	1	0.0084802	-0.294198	0.207	0.233	1	0.346629	0.0168885
ADAD2	0.0104056	0.662344	0.344	0.29	1	0.96476	-0.558415	0.227	0.225	1	0.96476	0.0207029
PABPN1	0.0147478	-0.2668	0.385	0.443	1	0.0104431	-0.284084	0.39	0.363	1	0.0147478	0.0207772
TMEM106C	0.0320163	-6.00406	0.332	0.28	1	0.0105978	-0.503666	0.339	0.308	1	0.0320163	0.0210832
SERPINF1	0.0119297	-207.773	0.998	0.952	1	0.322097	-116.963	0.997	0.986	1	0.322097	0.023717
TSC22D1	0.0127835	-22.8392	0.407	0.323	1	0.372628	-18.8965	0.268	0.27	1	0.372628	0.0254035
ARID1B	0.0130865	-0.797612	0.485	0.424	1	0.697037	-0.334464	0.481	0.475	1	0.697037	0.0260017
RDH5	0.013977	-4.75687	0.807	0.712	1	0.978374	-1.66179	0.588	0.565	1	0.978374	0.0277586
TSPYL1	0.0142752	-2.23611	0.502	0.434	1	0.0186355	-0.373141	0.443	0.418	1	0.0186355	0.0283466
PLEKHB1	0.0271459	-5.18382	0.71	0.686	1	0.0143525	-1.78946	0.509	0.453	1	0.0271459	0.028499
ATP5IF1	0.160735	-2.25184	0.888	0.825	1	0.0152131	-13.065	0.76	0.718	1	0.160735	0.0301948
HIF1A	0.335106	2.00499	0.363	0.349	1	0.0152788	-2.09625	0.321	0.29	1	0.335106	0.0303242
KIF22	0.0160787	-1.83201	0.495	0.548	1	0.672557	-1.10754	0.43	0.427	1	0.672557	0.031899
SMIM4	0.017108	-3.25018	0.722	0.754	1	0.938656	-0.321555	0.46	0.448	1	0.938656	0.0339233
CAPZA1	0.0199213	-1.65687	0.454	0.401	1	0.170469	-0.28776	0.472	0.449	1	0.170469	0.0394457
PLXNB2	0.0214235	-0.371178	0.593	0.514	1	0.936445	-0.367768	0.304	0.303	1	0.936445	0.042388
JPT1	0.0232435	-9.52751	0.085	0.124	1	0.71454	-3.05023	0.138	0.134	1	0.71454	0.0459467
NAA25	0.0232673	-3.56107	0.22	0.266	1	0.14328	-0.257213	0.168	0.182	1	0.14328	0.0459931
FABP5	0.0312945	-5.64263	0.076	0.109	1	0.137399	-33.2175	0.203	0.187	1	0.137399	0.0616096
CDC42	0.0321438	-1.85431	0.661	0.627	1	0.966468	-1.70725	0.652	0.651	1	0.966468	0.0632544
SEC22B	0.0426446	1.3485	0.368	0.317	1	0.668843	-0.268085	0.298	0.301	1	0.668843	0.0834707
IER2	0.194263	-1.41109	0.4	0.365	1	0.0428599	-0.497305	0.331	0.306	1	0.194263	0.0838829
CD151	0.0429608	-8.94642	0.354	0.307	1	0.967108	-0.470685	0.254	0.252	1	0.967108	0.0840761
SQSTM1	0.191708	-17.7726	0.844	0.856	1	0.0479968	-0.494627	0.474	0.49	1	0.191708	0.0936899
CTNNAL1	0.0493889	-4.10136	0.663	0.625	1	0.562717	-0.871064	0.443	0.438	1	0.562717	0.0963385
HM13	0.0500948	0.328632	0.307	0.269	1	0.831387	-1.46466	0.248	0.246	1	0.831387	0.09768
CD59	0.0539721	-2.44777	0.51	0.536	1	0.533216	-0.317249	0.441	0.423	1	0.533216	0.105031
NDUFAF8	0.314248	-1.4922	0.7	0.697	1	0.0685745	-0.277157	0.538	0.509	1	0.314248	0.132447
DBI	0.332468	-29.735	0.824	0.818	1	0.076349	-8.79863	0.784	0.754	1	0.332468	0.146869
ENPP2	0.0766315	-3.59312	0.751	0.666	1	0.404549	-1.2394	0.489	0.46	1	0.404549	0.147391
CADM1	0.081396	-1.05749	0.117	0.146	1	0.371412	-0.333551	0.15	0.157	1	0.371412	0.156167
GLUL	0.0900464	-6.32991	0.915	0.851	1	0.133505	-2.41492	0.684	0.675	1	0.133505	0.171984
SLC23A2	0.104408	2.3776	0.62	0.647	1	0.0936944	-0.638828	0.255	0.237	1	0.104408	0.17861
DCBLD2	0.239873	-2.85044	0.212	0.234	1	0.0971398	-1.65793	0.242	0.257	1	0.239873	0.184843
SRSF3	0.640529	-0.879559	0.598	0.587	1	0.0975968	-0.811417	0.69	0.667	1	0.640529	0.185669
WFDC1	0.604283	-39.7247	0.476	0.434	1	0.101248	-24.1027	0.45	0.439	1	0.604283	0.192245
DPYSL2	0.117561	-5.15455	0.127	0.151	1	0.973236	-0.800826	0.173	0.171	1	0.973236	0.221301
NR2F1	0.488738	-38.2591	0.19	0.17	1	0.135637	-1.10486	0.15	0.16	1	0.488738	0.252877
SOD2	0.992772	-74.7442	0.515	0.49	1	0.13965	-3.44906	0.154	0.168	1	0.992772	0.259798
RHOC	0.142909	-0.334394	0.39	0.347	1	0.359435	-6.1606	0.272	0.258	1	0.359435	0.265395
TMA7	0.209531	-21.7471	0.993	0.982	1	0.155881	-17.2172	0.995	0.987	1	0.209531	0.287464
CHRNA3	0.167598	-3.67785	0.312	0.342	1	0.396348	-0.266392	0.322	0.314	1	0.396348	0.307106
LINC00982	0.955558	-6.83643	0.763	0.744	1	0.168863	1.2726	0.411	0.393	1	0.955558	0.309212
DDX17	0.185241	-5.27869	0.768	0.76	1	0.22068	-1.43897	0.642	0.62	1	0.22068	0.336167
SYT1	0.228561	-1.68238	0.195	0.17	1	0.185612	-2.44385	0.118	0.128	1	0.228561	0.336773
WFIKKN2	0.232438	-11.357	0.424	0.4	1	0.192034	-5.03547	0.441	0.413	1	0.232438	0.347191
TBL1XR1	0.233086	-0.457782	0.4	0.366	1	0.418727	-0.292214	0.299	0.304	1	0.418727	0.411842
TPGS2	0.303689	-1.75092	0.522	0.535	1	0.233469	-1.30972	0.464	0.466	1	0.303689	0.41243
DAPL1	0.809859	-140.082	0.41	0.388	1	0.237832	-11.2799	0.286	0.269	1	0.809859	0.4191
HMGN1	0.469119	-4.89156	0.705	0.656	1	0.238123	-11.2582	0.669	0.649	1	0.469119	0.419543
EIF5A	0.254559	-0.917648	0.551	0.525	1	0.956004	-2.99718	0.529	0.522	1	0.956004	0.444317
OC90	0.270177	-2.25436	0.229	0.201	1	0.958548	-0.515787	0.199	0.198	1	0.958548	0.467359
AXL	0.97977	-9.49841	0.107	0.107	1	0.302092	-1.36823	0.246	0.258	1	0.97977	0.512924
MINOS1	0.340804	-2.67708	0.734	0.72	1	0.908786	-0.565987	0.567	0.544	1	0.908786	0.56546
DNPH1	0.969096	-1.98986	0.695	0.684	1	0.347096	-0.300051	0.505	0.481	1	0.969096	0.573716
TKT	0.749695	-16.2888	0.685	0.676	1	0.383521	-4.29959	0.713	0.688	1	0.749695	0.619954
ARL4A	0.428815	-0.827207	0.095	0.106	1	0.701234	-5.27418	0.265	0.261	1	0.701234	0.673748
GRN	0.471873	-3.84252	0.641	0.603	1	0.503464	-0.898659	0.563	0.542	1	0.503464	0.721082
GSTP1	0.856445	-16.811	0.922	0.911	1	0.49376	-62.2762	0.981	0.958	1	0.856445	0.743721

## Sheet: CLUSTER 2
Table S3 Conserved cluster markers, PANTHER Gene Ontology pathways and differential expression for each subpopulation within the “Common” Subpopulations
Note: Cluster (pct.1) shows frequency of cells expressing a marker compared to all others (pct.2). Avg_logFC: average level of expression per cell in the respective subpopulation compared to those in all other Common subpopulations. Inf:infinity.
Common cluster 2 markers
Gene symbol	Aged P value	Aged Avg logFC	Aged pct.1	Aged pct.2	Aged P value adjusted	Young P value	Young Avg logFC	Young pct.1	Young pct.2	Young P value adjusted	Max P valure	Minimump P value
CST3	1.27e-146	86.9582	1	0.977	4.25e-142	0	25.8477	1	0.984	0	1.27e-146	0
SERPINF1	1.17e-128	148.958	1	0.95	3.92e-124	0	-48.1521	1	0.986	0	1.17e-128	0
TTR	9.21e-118	Inf	0.99	0.922	3.09e-113	0	Inf	1	0.824	0	9.21e-118	0
RPE65	2.75e-140	47.9058	0.956	0.637	9.21e-136	6.44e-292	6.22768	0.456	0.116	2.16e-287	2.75e-140	1.29e-291
CRISPLD1	8.56e-31	5.30711	0.482	0.253	2.87e-26	2.44e-290	6.44316	0.888	0.526	8.17e-286	8.56e-31	4.87e-290
WFDC1	4.03e-20	22.6507	0.583	0.417	1.35e-15	1.38e-276	-1.19191	0.78	0.388	4.63e-272	4.03e-20	2.76e-276
SMOC2	4.97e-114	6.95629	0.985	0.77	1.67e-109	1.51e-262	1.9141	0.768	0.386	5.06e-258	4.97e-114	3.02e-262
DCT	3.77e-07	-192.042	0.121	0.21	0.0126325	1.97e-261	-138.152	0.812	0.922	6.62e-257	3.77e-07	3.95e-261
RBP1	3.65e-148	103.956	0.975	0.875	1.22e-143	1.59e-258	2.82279	0.983	0.903	5.32e-254	3.65e-148	3.17e-258
PTGDS	3.13e-105	51.9606	1	0.996	1.05e-100	2.8e-252	27.8635	0.999	0.992	9.4e-248	3.13e-105	5.6e-252
FRZB	4.68e-54	-13.0351	0.992	0.865	1.57e-49	4.88e-251	-3.15336	0.973	0.789	1.64e-246	4.68e-54	9.76e-251
BEST1	8.7e-82	9.7313	0.987	0.844	2.92e-77	1.26e-250	8.46003	0.979	0.797	4.22e-246	8.7e-82	2.52e-250
LAYN	5e-107	1.31076	0.871	0.489	1.68e-102	1.16e-231	5.92101	0.516	0.183	3.9e-227	5e-107	2.33e-231
GSN	5.73e-25	-3.06655	0.829	0.665	1.92e-20	3.69e-220	2.59955	0.703	0.351	1.24e-215	5.73e-25	7.38e-220
GNB3	2.88e-85	16.8646	0.831	0.49	9.67e-81	3.11e-217	3.66749	0.85	0.562	1.04e-212	2.88e-85	6.23e-217
ARL6IP1	8.07e-73	-16.891	0.887	0.653	2.71e-68	1.25e-209	-11.8342	0.908	0.677	4.2e-205	8.07e-73	2.5e-209
TMA7	2.45e-81	-2.92658	0.988	0.982	8.22e-77	6.17e-180	6.51149	0.996	0.987	2.07e-175	2.45e-81	1.23e-179
TMSB4X	3.05e-05	Inf	0.912	0.917	1	3.13e-178	Inf	0.966	0.989	1.05e-173	3.05e-05	6.27e-178
SFRP5	5.7e-89	1.0154	0.944	0.65	1.91e-84	4.96e-178	1.01611	0.767	0.465	1.66e-173	5.7e-89	9.91e-178
COL8A1	2.56e-36	4.268	0.85	0.656	8.58e-32	1.13e-177	-1.94322	0.908	0.68	3.8e-173	2.56e-36	2.26e-177
TTLL4	1.93e-70	5.60312	0.923	0.694	6.48e-66	1.1e-176	5.74351	0.878	0.638	3.7e-172	1.93e-70	2.21e-176
PCCA	4.96e-175	48.9581	0.678	0.182	1.66e-170	1.62e-111	4.89546	0.405	0.18	5.43e-107	1.62e-111	9.91e-175
DAAM1	7.85e-71	11.5637	0.977	0.807	2.63e-66	5.54e-173	3.52184	0.948	0.797	1.86e-168	7.85e-71	1.11e-172
CD63	1.31e-57	9.83078	0.979	0.934	4.39e-53	2.79e-169	-8.14796	0.979	0.922	9.35e-165	1.31e-57	5.58e-169
ITGAV	1.19e-73	5.49964	0.969	0.809	3.99e-69	9.92e-164	1.3967	0.851	0.612	3.33e-159	1.19e-73	1.98e-163
SDCBP	1.41e-35	-34.4552	0.898	0.776	4.74e-31	7.9e-160	2.83829	0.87	0.674	2.65e-155	1.41e-35	1.58e-159
INPP5K	2.38e-111	9.03806	0.839	0.452	7.99e-107	1.49e-158	1.11518	0.431	0.164	4.99e-154	2.38e-111	2.98e-158
GAP43	6.06e-155	19.9582	0.967	0.683	2.03e-150	1.35e-148	1.85214	0.419	0.157	4.52e-144	1.35e-148	1.21e-154
FKBP2	2.66e-49	1.67202	0.927	0.816	8.92e-45	4.78e-154	9.54283	0.919	0.76	1.6e-149	2.66e-49	9.56e-154
ABCC5	7.11e-41	1.68834	0.724	0.46	2.39e-36	4.61e-151	1.47756	0.633	0.33	1.55e-146	7.11e-41	9.22e-151
CXCL14	1.78e-26	-130.317	0.282	0.111	5.98e-22	1.92e-148	-9.14837	0.261	0.066	6.44e-144	1.78e-26	3.84e-148
SH3BGRL3	1.99e-103	40.6298	0.977	0.898	6.66e-99	2e-148	1.90472	0.961	0.832	6.69e-144	1.99e-103	3.99e-148
SLC22A8	1.29e-79	1.65669	0.591	0.225	4.32e-75	9.83e-148	0.73508	0.507	0.222	3.3e-143	1.29e-79	1.97e-147
PPIB	2.59e-17	-1.71049	0.854	0.737	8.68e-13	1.5e-146	-1.44336	0.936	0.808	5.01e-142	2.59e-17	2.99e-146
RDH5	5.64e-57	3.68743	0.891	0.697	1.89e-52	3.28e-145	1.02204	0.797	0.532	1.1e-140	5.64e-57	6.55e-145
PLTP	1.05e-28	5.36776	0.747	0.537	3.51e-24	2.18e-143	-1.43973	0.643	0.359	7.33e-139	1.05e-28	4.37e-143
LINC00276	6.08e-140	5.04216	0.727	0.244	2.04e-135	1.35e-79	0.331868	0.214	0.072	4.53e-75	1.35e-79	1.22e-139
STRIP2	2.56e-59	4.89755	0.946	0.767	8.58e-55	6.05e-139	4.54886	0.737	0.473	2.03e-134	2.56e-59	1.21e-138
GSTP1	1.97e-44	5.03509	0.95	0.906	6.59e-40	1.12e-138	-54.1521	0.983	0.958	3.74e-134	1.97e-44	2.23e-138
BSG	1.83e-25	-0.303783	0.971	0.867	6.13e-21	3.59e-138	-2.11663	0.959	0.855	1.2e-133	1.83e-25	7.17e-138
HMOX1	2.55e-38	-17.3284	0.785	0.544	8.56e-34	5.48e-138	0.939352	0.585	0.299	1.84e-133	2.55e-38	1.1e-137
ENPP2	3.65e-59	-1.31742	0.873	0.646	1.22e-54	2.84e-136	1.35244	0.714	0.425	9.51e-132	3.65e-59	5.67e-136
PLEKHB1	3.69e-51	4.77438	0.866	0.663	1.24e-46	7.76e-134	2.77831	0.69	0.425	2.6e-129	3.69e-51	1.55e-133
SSR4	1.45e-46	-6.71187	0.929	0.8	4.85e-42	7.02e-131	5.12377	0.915	0.79	2.35e-126	1.45e-46	1.4e-130
TRPM1	1.14e-38	-2.06622	0.944	0.838	3.84e-34	4.54e-130	8.20907	0.926	0.807	1.52e-125	1.14e-38	9.07e-130
SLC6A13	2.13e-39	-9.5914	0.85	0.589	7.15e-35	6.52e-130	1.23061	0.466	0.202	2.19e-125	2.13e-39	1.3e-129
RDH10	2.32e-129	6.85758	0.952	0.652	7.79e-125	1.29e-50	0.491055	0.25	0.117	4.34e-46	1.29e-50	4.65e-129
PRDX1	1.19e-59	11.922	0.919	0.757	4e-55	4.95e-129	-3.89071	0.919	0.794	1.66e-124	1.19e-59	9.89e-129
LAPTM4B	1.37e-79	1.99494	0.925	0.662	4.6e-75	2.88e-128	1.04235	0.784	0.556	9.65e-124	1.37e-79	5.76e-128
TIMP1	4.96e-70	-0.667413	0.854	0.584	1.66e-65	1.75e-127	-3.52695	0.819	0.582	5.88e-123	4.96e-70	3.51e-127
CLIC6	1.73e-63	6.18228	0.814	0.52	5.79e-59	6.81e-127	0.696503	0.36	0.132	2.28e-122	1.73e-63	1.36e-126
RGR	3.42e-105	-5.02931	0.904	0.547	1.15e-100	3.55e-126	0.335727	0.579	0.309	1.19e-121	3.42e-105	7.1e-126
WFIKKN2	7.86e-44	-11.12	0.656	0.367	2.64e-39	4.01e-126	1.52236	0.667	0.378	1.34e-121	7.86e-44	8.02e-126
STC1	3.9e-70	3.72875	0.683	0.362	1.31e-65	2.62e-125	4.47668	0.729	0.479	8.8e-121	3.9e-70	5.25e-125
TSPAN13	1.48e-32	-0.948509	0.635	0.397	4.98e-28	6.06e-125	1.34427	0.506	0.237	2.03e-120	1.48e-32	1.21e-124
TIMP3	1.97e-16	-81.0415	1	0.969	6.61e-12	2.4e-122	-15.2012	0.985	0.923	8.03e-118	1.97e-16	4.79e-122
ERMN	1.52e-71	6.81491	0.823	0.498	5.09e-67	3.88e-114	0.864089	0.63	0.358	1.3e-109	1.52e-71	7.76e-114
CYP27A1	3.56e-29	0.713737	0.647	0.407	1.19e-24	8.78e-113	0.855134	0.594	0.337	2.94e-108	3.56e-29	1.76e-112
NPC2	2.32e-65	10.6446	1	0.98	7.78e-61	2.28e-112	-12.0223	0.994	0.978	7.63e-108	2.32e-65	4.55e-112
ITM2B	8.48e-72	2.60282	0.981	0.87	2.84e-67	4.91e-110	-15.5381	0.953	0.84	1.65e-105	8.48e-72	9.83e-110
AC019197.1	5.54e-19	-1.06357	0.186	0.072	1.86e-14	5.76e-108	1.2176	0.157	0.032	1.93e-103	5.54e-19	1.15e-107
SLC2A1	8.38e-23	-18.0407	0.988	0.905	2.81e-18	2.69e-107	-2.93456	0.977	0.934	9.01e-103	8.38e-23	5.37e-107
PMEL	3.13e-29	3.95723	0.67	0.467	1.05e-24	3.01e-106	-205.018	0.995	0.973	1.01e-101	3.13e-29	6.01e-106
ITM2C	2.11e-62	0.546288	0.942	0.764	7.07e-58	6.52e-105	2.04515	0.791	0.576	2.19e-100	2.11e-62	1.3e-104
SLC39A12	1.17e-29	1.05856	0.71	0.485	3.94e-25	1.79e-104	0.715725	0.452	0.216	6.02e-100	1.17e-29	3.59e-104
DHRS3	4.91e-48	2.44168	0.889	0.667	1.65e-43	1.84e-102	-0.532959	0.755	0.538	6.17e-98	4.91e-48	3.68e-102
CTSD	2.7e-06	-46.0414	0.994	0.967	0.0906588	4.31e-102	4.15624	0.923	0.791	1.45e-97	2.7e-06	8.62e-102
PRSS33	1.42e-86	1.9305	0.964	0.7	4.75e-82	3.07e-101	3.32064	0.849	0.615	1.03e-96	1.42e-86	6.14e-101
LINC00982	3.16e-32	-1.01825	0.898	0.725	1.06e-27	5e-101	0.28771	0.608	0.362	1.68e-96	3.16e-32	1e-100
ITGB8	6.09e-51	1.18358	0.898	0.645	2.04e-46	7.32e-100	1.77399	0.604	0.356	2.46e-95	6.09e-51	1.46e-99
SLC12A2	6.38e-19	0.913657	0.42	0.25	2.14e-14	4.07e-99	0.871936	0.494	0.265	1.37e-94	6.38e-19	8.15e-99
ADAD2	1.73e-38	1.44888	0.522	0.263	5.8e-34	2.1e-98	1.92925	0.416	0.195	7.03e-94	1.73e-38	4.19e-98
LGALS3BP	1.55e-12	0.44925	0.756	0.612	5.2e-08	5.96e-98	-9.10148	0.784	0.586	2e-93	1.55e-12	1.19e-97
HSP90B1	5.86e-06	-1.16616	0.814	0.739	0.196479	6.4e-98	-8.79722	0.839	0.651	2.15e-93	5.86e-06	1.28e-97
IDI1	1.88e-42	0.98259	0.607	0.352	6.3e-38	3.35e-96	0.93812	0.462	0.235	1.13e-91	1.88e-42	6.71e-96
AQP1	2.7e-95	13.8064	0.985	0.762	9.04e-91	2.9e-89	0.326964	0.781	0.552	9.71e-85	2.9e-89	5.39e-95
PKM	3.92e-30	-10.689	0.967	0.917	1.32e-25	4.41e-94	0.996203	0.935	0.828	1.48e-89	3.92e-30	8.82e-94
IDH1	2.79e-15	0.278771	0.568	0.395	9.37e-11	1.25e-92	0.502365	0.458	0.234	4.19e-88	2.79e-15	2.5e-92
GPX4	3.72e-30	-3.75488	0.988	0.98	1.25e-25	1.32e-90	-0.589505	0.976	0.944	4.44e-86	3.72e-30	2.65e-90
HSPA8	2.64e-89	7.65133	0.952	0.799	8.84e-85	4.38e-29	-4.08214	0.892	0.865	1.47e-24	4.38e-29	5.27e-89
HSD17B2	4.2e-20	-35.6048	0.048	0.214	1.41e-15	4.16e-89	-12.1875	0.294	0.518	1.39e-84	4.2e-20	8.31e-89
MRPS18A	2.43e-46	2.36784	0.775	0.523	8.16e-42	4.72e-89	1.21925	0.67	0.442	1.58e-84	2.43e-46	9.45e-89
MGST1	2.87e-51	-4.70957	0.821	0.551	9.62e-47	8.98e-89	-2.67685	0.706	0.489	3.01e-84	2.87e-51	1.8e-88
IGFBP5	1.63e-55	-10.0237	0.983	0.818	5.45e-51	1.23e-88	-12.1523	0.989	0.926	4.13e-84	1.63e-55	2.46e-88
ST3GAL5	1.26e-74	0.958186	0.839	0.525	4.24e-70	3.43e-87	1.69208	0.389	0.186	1.15e-82	1.26e-74	6.86e-87
NDUFA1	8.06e-44	-1.7072	0.969	0.918	2.7e-39	4.84e-87	0.460729	0.916	0.809	1.62e-82	8.06e-44	9.68e-87
CRYAB	7.39e-13	-105.906	0.679	0.815	2.48e-08	1.61e-86	-189.137	0.67	0.794	5.4e-82	7.39e-13	3.22e-86
PITPNA	1.15e-79	2.98014	0.829	0.515	3.86e-75	2.06e-86	1.0858	0.516	0.295	6.92e-82	1.15e-79	4.13e-86
PRNP	2.91e-59	8.99418	0.952	0.778	9.75e-55	2.9e-86	2.64952	0.794	0.605	9.73e-82	2.91e-59	5.8e-86
HNRNPK	6.9e-86	16.9582	0.964	0.855	2.31e-81	5.62e-76	2.79365	0.837	0.703	1.88e-71	5.62e-76	1.38e-85
SLC6A20	2.03e-21	0.316172	0.466	0.277	6.82e-17	8.85e-86	0.58489	0.28	0.109	2.97e-81	2.03e-21	1.77e-85
SEMA3C	3.94e-09	0.388411	0.532	0.402	0.000131996	2.89e-85	0.615993	0.384	0.182	9.68e-81	3.94e-09	5.77e-85
AP1S2	9.16e-14	-13.3365	0.933	0.897	3.07e-09	6.22e-85	2.53438	0.947	0.865	2.09e-80	9.16e-14	1.24e-84
SLC16A1	9.57e-42	1.11595	0.774	0.532	3.21e-37	2.44e-82	0.887502	0.573	0.353	8.18e-78	9.57e-42	4.88e-82
FTH1	0.0185492	Inf	0.992	0.997	1	1.57e-80	Inf	0.998	0.999	5.26e-76	0.0185492	3.14e-80
CSPG5	1.02e-22	0.98209	0.61	0.396	3.41e-18	4.73e-80	0.5494	0.407	0.206	1.59e-75	1.02e-22	9.46e-80
CHRNA3	5.98e-80	2.9366	0.662	0.294	2.01e-75	7.43e-35	1.16934	0.441	0.295	2.49e-30	7.43e-35	1.2e-79
TOMM7	4.96e-41	6.95816	0.99	0.988	1.66e-36	8.07e-80	-3.81929	0.997	0.992	2.71e-75	4.96e-41	1.61e-79
CA9	1.01e-06	-0.795616	0.234	0.336	0.0337744	9.61e-80	-4.40043	0.234	0.46	3.22e-75	1.01e-06	1.92e-79
UPK3B	0.000253733	-16.5782	0.063	0.116	1	1.24e-79	-17.1209	0.099	0.316	4.16e-75	0.000253733	2.48e-79
RAMP1	1.79e-23	2.79761	0.426	0.228	5.99e-19	1.53e-79	0.787936	0.267	0.105	5.14e-75	1.79e-23	3.07e-79
FTL	5.72e-69	Inf	0.996	0.996	1.92e-64	1.99e-79	-93.0262	0.996	0.999	6.67e-75	5.72e-69	3.98e-79
PSAP	8.24e-08	-27.8682	0.994	0.942	0.00276221	4.61e-79	2.34245	0.951	0.857	1.55e-74	8.24e-08	9.22e-79
BST2	1.36e-27	-1.5145	0.808	0.644	4.58e-23	4.84e-78	2.5302	0.692	0.478	1.62e-73	1.36e-27	9.68e-78
RHOBTB3	2.15e-77	8.95889	0.904	0.652	7.21e-73	7.15e-67	-1.15252	0.703	0.537	2.4e-62	7.15e-67	4.3e-77
GEM	6.55e-40	5.54889	0.831	0.633	2.2e-35	8.42e-77	6.23429	0.5	0.295	2.82e-72	6.55e-40	1.68e-76
ADTRP	1.13e-38	1.05199	0.443	0.202	3.8e-34	8.68e-77	0.309503	0.193	0.062	2.91e-72	1.13e-38	1.74e-76
SOD1	1.88e-42	-3.48213	0.929	0.832	6.3e-38	7.05e-76	0.661249	0.917	0.816	2.36e-71	1.88e-42	1.41e-75
SHISA5	3.09e-24	0.525706	0.735	0.545	1.03e-19	2.36e-74	0.991018	0.619	0.413	7.93e-70	3.09e-24	4.73e-74
ATP5F1E	1.39e-34	1.92676	0.985	0.98	4.67e-30	1.39e-73	-5.43434	0.995	0.988	4.66e-69	1.39e-34	2.78e-73
CD44	0.000781133	-12.037	0.631	0.567	1	4.19e-73	1.30473	0.397	0.205	1.4e-68	0.000781133	8.38e-73
DUSP4	3e-63	7.94949	0.977	0.821	1.01e-58	5.53e-73	-1.10735	0.903	0.727	1.86e-68	3e-63	1.11e-72
MSMO1	3.27e-42	5.47742	0.641	0.365	1.1e-37	3.11e-72	2.60421	0.379	0.194	1.04e-67	3.27e-42	6.22e-72
SARAF	1.46e-58	4.3157	0.985	0.894	4.9e-54	6.07e-72	-0.921272	0.942	0.863	2.04e-67	1.46e-58	1.21e-71
P4HB	4.72e-08	-1.29735	0.846	0.758	0.00158282	1.45e-71	1.16319	0.771	0.602	4.88e-67	4.72e-08	2.91e-71
CRX	6.26e-59	1.70982	0.781	0.487	2.1e-54	3.38e-71	0.519609	0.495	0.284	1.13e-66	6.26e-59	6.76e-71
FAM107A	1.21e-26	1.00336	0.637	0.438	4.06e-22	1.19e-70	0.89687	0.42	0.228	4e-66	1.21e-26	2.39e-70
SRSF5	7.38e-18	3.44514	0.781	0.665	2.47e-13	3.5e-69	1.43875	0.802	0.633	1.17e-64	7.38e-18	7e-69
CLU	1.46e-24	-23.421	0.987	0.895	4.91e-20	4.71e-69	-8.99507	0.865	0.741	1.58e-64	1.46e-24	9.42e-69
MFAP3L	1.01e-67	3.61125	0.71	0.367	3.4e-63	8.45e-36	0.393297	0.347	0.213	2.83e-31	8.45e-36	2.03e-67
WFDC2	2.02e-31	-23.1605	0.839	0.674	6.77e-27	1.34e-67	0.786117	0.549	0.36	4.5e-63	2.02e-31	2.69e-67
PLD3	1.69e-24	1.09274	0.749	0.571	5.68e-20	2.1e-67	0.980536	0.702	0.52	7.04e-63	1.69e-24	4.2e-67
APOE	0.000159581	1.00246	0.904	0.828	1	3.15e-67	-25.1309	0.966	0.911	1.06e-62	0.000159581	6.31e-67
SEC11C	9.46e-16	0.469703	0.466	0.304	3.17e-11	1.73e-66	0.508713	0.396	0.213	5.8e-62	9.46e-16	3.46e-66
UQCR10	2.02e-33	-13.3077	0.965	0.935	6.77e-29	2.83e-66	1.02754	0.949	0.893	9.5e-62	2.02e-33	5.67e-66
SOSTDC1	1.63e-44	-2.6633	0.582	0.304	5.48e-40	6.9e-66	0.705016	0.582	0.378	2.31e-61	1.63e-44	1.38e-65
SELENOW	5.8e-34	-12.3345	0.969	0.956	1.95e-29	1.21e-65	-6.12601	0.973	0.925	4.05e-61	5.8e-34	2.41e-65
RDH11	8.41e-51	1.59841	0.879	0.646	2.82e-46	1.34e-65	-0.566737	0.633	0.437	4.49e-61	8.41e-51	2.67e-65
TMEM59	2.81e-36	0.597392	0.864	0.684	9.41e-32	1.41e-64	-15.1768	0.857	0.722	4.73e-60	2.81e-36	2.82e-64
EZR	1.1e-50	3.15827	0.929	0.727	3.68e-46	3.87e-64	1.02615	0.583	0.397	1.3e-59	1.1e-50	7.74e-64
RARRES2	4.7e-21	-45.8934	0.743	0.587	1.58e-16	1.68e-63	-7.60604	0.783	0.621	5.64e-59	4.7e-21	3.36e-63
GLUL	3.22e-31	4.25293	0.94	0.846	1.08e-26	3.61e-63	2.8184	0.796	0.657	1.21e-58	3.22e-31	7.22e-63
C4orf48	1.97e-46	6.9557	0.988	0.927	6.61e-42	6.42e-63	2.62949	0.936	0.853	2.15e-58	1.97e-46	1.28e-62
TXNDC17	5.81e-19	2.71384	0.691	0.538	1.95e-14	7.1e-63	-2.7258	0.616	0.446	2.38e-58	5.81e-19	1.42e-62
TYR	3.53e-25	0.904304	0.601	0.372	1.18e-20	7.46e-63	-5.8742	0.606	0.414	2.5e-58	3.53e-25	1.49e-62
UBL5	2.92e-28	-3.61665	0.977	0.945	9.8e-24	1.14e-62	-5.80633	0.942	0.88	3.82e-58	2.92e-28	2.28e-62
SKP1	6.2e-30	-9.42378	0.91	0.823	2.08e-25	6.49e-62	0.767808	0.87	0.773	2.18e-57	6.2e-30	1.3e-61
APOC1	1.21e-61	-8.04183	0.752	0.459	4.07e-57	1.61e-28	0.756115	0.747	0.646	5.4e-24	1.61e-28	2.43e-61
CANX	4.9e-20	0.67492	0.889	0.759	1.64e-15	1.81e-61	-0.349866	0.829	0.703	6.06e-57	4.9e-20	3.62e-61
TFPI2	9.42e-05	-14.0494	0.259	0.333	1	2.29e-61	-58.3644	0.159	0.347	7.69e-57	9.42e-05	4.59e-61
COX7C	1.02e-28	8.95145	0.99	0.992	3.4e-24	1.11e-60	-12.0249	0.996	0.997	3.71e-56	1.02e-28	2.21e-60
CSTB	6.66e-60	19.265	0.988	0.975	2.23e-55	5.22e-44	-11.142	0.957	0.917	1.75e-39	5.22e-44	1.33e-59
SYNGR1	5.56e-45	2.14676	0.658	0.401	1.86e-40	6.9e-60	0.785774	0.494	0.304	2.31e-55	5.56e-45	1.38e-59
ATP5ME	5.86e-35	1.45876	0.971	0.979	1.97e-30	7.6e-60	2.38201	0.978	0.951	2.55e-55	5.86e-35	1.52e-59
TMEM91	9.85e-60	9.57421	0.956	0.786	3.3e-55	5.42e-44	1.02809	0.543	0.388	1.82e-39	5.42e-44	1.97e-59
LIPG	1.56e-59	4.57724	0.741	0.414	5.23e-55	9.47e-50	0.421942	0.344	0.192	3.18e-45	9.47e-50	3.12e-59
ATP1B2	3.87e-33	-0.782697	0.553	0.307	1.3e-28	1.83e-59	0.442088	0.39	0.213	6.14e-55	3.87e-33	3.66e-59
DNAJC3	1.17e-46	-4.68217	0.9	0.693	3.93e-42	5.63e-59	3.91626	0.944	0.858	1.89e-54	1.17e-46	1.13e-58
ST13	9.1e-59	3.54845	0.944	0.867	3.05e-54	4.02e-30	2.00617	0.862	0.802	1.35e-25	4.02e-30	1.82e-58
NDUFB1	2.96e-37	-8.03719	0.96	0.943	9.92e-33	1.64e-58	-1.32223	0.939	0.877	5.48e-54	2.96e-37	3.27e-58
EFR3B	3.05e-58	1.4858	0.839	0.541	1.02e-53	5.84e-43	0.463633	0.37	0.222	1.96e-38	5.84e-43	6.11e-58
SCD	3.85e-58	-24.9932	0.893	0.676	1.29e-53	6.76e-36	8.25891	0.494	0.353	2.27e-31	6.76e-36	7.71e-58
ATP5MPL	2.99e-36	-0.918436	0.971	0.962	1e-31	5.35e-57	1.84394	0.976	0.954	1.8e-52	2.99e-36	1.07e-56
HSPA5	0.000449937	-1.93276	0.716	0.658	1	7.92e-57	2.34573	0.673	0.509	2.66e-52	0.000449937	1.58e-56
NOG	7.23e-44	7.71323	0.8	0.525	2.42e-39	1.12e-56	5.71798	0.722	0.539	3.75e-52	7.23e-44	2.24e-56
SERPINE3	2.09e-56	-7.21001	0.962	0.814	7.01e-52	7.5e-15	1.71645	0.72	0.658	2.52e-10	7.5e-15	4.18e-56
PRDX4	2.03e-23	-6.9738	0.678	0.501	6.81e-19	3.01e-56	0.480502	0.741	0.586	1.01e-51	2.03e-23	6.01e-56
PET100	1.85e-35	2.82049	0.912	0.804	6.21e-31	4.32e-56	2.14633	0.852	0.726	1.45e-51	1.85e-35	8.65e-56
INSIG1	1.28e-41	10.4737	0.639	0.391	4.3e-37	1.02e-55	0.951768	0.309	0.157	3.43e-51	1.28e-41	2.05e-55
CYSTM1	1.28e-42	-0.321056	0.883	0.75	4.29e-38	1.88e-55	0.964763	0.66	0.501	6.29e-51	1.28e-42	3.75e-55
UQCRQ	1.38e-31	-3.35266	0.964	0.96	4.62e-27	2.4e-55	-2.46453	0.961	0.923	8.06e-51	1.38e-31	4.8e-55
GOT2	1.42e-23	0.934984	0.597	0.4	4.78e-19	3.15e-55	0.567727	0.379	0.213	1.06e-50	1.42e-23	6.29e-55
ATP6V0B	7.58e-21	-7.40465	0.756	0.592	2.54e-16	5.55e-55	0.87245	0.717	0.559	1.86e-50	7.58e-21	1.11e-54
TMEM256	6.26e-49	5.82969	0.948	0.878	2.1e-44	1.03e-54	0.650202	0.876	0.773	3.45e-50	6.26e-49	2.06e-54
CD164	6.8e-35	-2.10024	0.772	0.553	2.28e-30	1.15e-54	0.860344	0.728	0.583	3.86e-50	6.8e-35	2.3e-54
CHID1	4.53e-28	4.64658	0.747	0.547	1.52e-23	2.42e-54	0.658921	0.65	0.473	8.11e-50	4.53e-28	4.84e-54
CNN3	3.92e-26	-12.9799	0.825	0.669	1.31e-21	2.64e-54	-2.61713	0.76	0.618	8.85e-50	3.92e-26	5.28e-54
SOD2	6.27e-54	-72.8728	0.743	0.457	2.1e-49	3.49e-29	-3.16795	0.258	0.151	1.17e-24	3.49e-29	1.25e-53
C1QBP	8.82e-17	2.05703	0.668	0.523	2.96e-12	1.38e-53	0.844726	0.612	0.442	4.62e-49	8.82e-17	2.76e-53
PLD5	2.29e-27	2.30312	0.764	0.543	7.66e-23	1.96e-53	0.339453	0.55	0.364	6.56e-49	2.29e-27	3.91e-53
UQCR11	7.58e-35	-7.77597	0.971	0.964	2.54e-30	3.83e-53	-4.33755	0.964	0.93	1.28e-48	7.58e-35	7.66e-53
LGALS1	4.67e-13	-70.2956	0.76	0.863	1.56e-08	9.39e-53	-26.2001	0.162	0.343	3.15e-48	4.67e-13	1.88e-52
SOX4	0.0406291	-10.8406	0.589	0.628	1	1.25e-52	-20.1234	0.836	0.9	4.2e-48	0.0406291	2.51e-52
H3F3B	2.34e-52	3.11691	0.987	0.94	7.84e-48	1.23e-15	7.38685	0.984	0.988	4.13e-11	1.23e-15	4.68e-52
SLC23A2	7.25e-52	0.66788	0.875	0.612	2.43e-47	8.2e-17	1.03021	0.318	0.228	2.75e-12	8.2e-17	1.45e-51
WBP2	1.64e-26	0.488084	0.866	0.752	5.51e-22	7.81e-52	0.896775	0.702	0.529	2.62e-47	1.64e-26	1.56e-51
SPCS1	1.39e-29	2.00097	0.789	0.618	4.65e-25	8.74e-52	1.27844	0.761	0.613	2.93e-47	1.39e-29	1.75e-51
SETD3	7.42e-36	1.14759	0.628	0.376	2.49e-31	1.24e-51	0.508026	0.352	0.195	4.16e-47	7.42e-36	2.48e-51
B4GALT1	2.1e-51	9.17446	0.791	0.525	7.06e-47	9.42e-43	1.83348	0.507	0.36	3.16e-38	9.42e-43	4.21e-51
TMEM208	9.7e-18	1.10278	0.618	0.454	3.25e-13	1.07e-50	0.936597	0.603	0.443	3.6e-46	9.7e-18	2.15e-50
COTL1	0.000597426	-9.98667	0.47	0.378	1	1.26e-50	-12.718	0.531	0.351	4.24e-46	0.000597426	2.53e-50
RPL12	4.75e-10	11.957	0.994	0.995	1.59e-05	1.55e-50	11.8478	0.998	0.999	5.19e-46	4.75e-10	3.09e-50
UQCRB	3.98e-40	1.94922	0.987	0.985	1.33e-35	1.55e-50	6.59015	0.986	0.981	5.19e-46	3.98e-40	3.1e-50
UBB	1.6e-50	-7.10183	0.91	0.768	5.38e-46	1.75e-25	-20.572	0.919	0.884	5.86e-21	1.75e-25	3.21e-50
SFRP1	0.161778	-16.3407	0.332	0.359	1	2.11e-49	-6.35114	0.599	0.423	7.08e-45	0.161778	4.22e-49
FBXO21	2.35e-49	1.63059	0.61	0.323	7.87e-45	4.48e-17	0.529529	0.261	0.176	1.5e-12	4.48e-17	4.69e-49
HIST3H2A	2.46e-23	1.49087	0.689	0.502	8.24e-19	2.63e-49	5.47897	0.649	0.492	8.81e-45	2.46e-23	5.26e-49
CLDN19	8.93e-31	0.788141	0.497	0.27	2.99e-26	4.01e-49	0.635794	0.422	0.262	1.34e-44	8.93e-31	8.02e-49
TM7SF2	2.37e-15	0.372549	0.382	0.227	7.96e-11	5.35e-49	0.605723	0.484	0.314	1.8e-44	2.37e-15	1.07e-48
NSFL1C	3.24e-34	3.47443	0.806	0.598	1.09e-29	5.48e-49	0.800215	0.71	0.548	1.84e-44	3.24e-34	1.1e-48
ELOB	6.1e-49	-9.85927	0.977	0.959	2.04e-44	6.86e-42	5.78005	0.952	0.915	2.3e-37	6.86e-42	1.22e-48
CALM1	7.86e-49	0.826119	0.891	0.728	2.64e-44	2.95e-25	-0.993365	0.704	0.585	9.9e-21	2.95e-25	1.57e-48
TBCA	4.21e-29	5.70972	0.952	0.911	1.41e-24	1.4e-48	-0.965375	0.947	0.915	4.7e-44	4.21e-29	2.8e-48
MAN2A1	2.9e-22	-0.735167	0.91	0.727	9.73e-18	2.19e-48	2.04239	0.717	0.546	7.34e-44	2.9e-22	4.37e-48
RPL36AL	2.99e-41	3.10774	0.979	0.973	1e-36	2.62e-48	1.4017	0.971	0.948	8.78e-44	2.99e-41	5.23e-48
BCO1	1.87e-22	0.792918	0.526	0.322	6.29e-18	3.05e-48	0.365745	0.339	0.187	1.02e-43	1.87e-22	6.1e-48
MANF	4.97e-08	4.37889	0.605	0.508	0.0016664	4.16e-48	0.467105	0.601	0.43	1.39e-43	4.97e-08	8.31e-48
LRP8	4.46e-48	4.10797	0.754	0.469	1.5e-43	4.76e-47	0.620864	0.364	0.211	1.6e-42	4.76e-47	8.92e-48
POLR2L	7.95e-34	-13.9937	0.971	0.945	2.67e-29	1.27e-47	-9.46095	0.955	0.923	4.27e-43	7.95e-34	2.55e-47
ABHD14A	4.59e-37	1.80627	0.593	0.338	1.54e-32	1.6e-47	0.541822	0.559	0.395	5.38e-43	4.59e-37	3.21e-47
TMED10	1.7e-19	1.74799	0.81	0.685	5.7e-15	1.65e-47	0.411449	0.766	0.629	5.53e-43	1.7e-19	3.3e-47
FBLN1	0.0218844	-9.2703	0.209	0.165	1	2.27e-47	0.419063	0.22	0.1	7.63e-43	0.0218844	4.55e-47
SEC62	3.89e-24	1.14341	0.787	0.622	1.31e-19	2.38e-47	0.502547	0.84	0.734	7.99e-43	3.89e-24	4.77e-47
COX6C	8.28e-41	8.90327	0.973	0.939	2.78e-36	2.5e-47	2.75537	0.954	0.902	8.39e-43	8.28e-41	5.01e-47
COX6A1	7.52e-42	-1.72725	0.958	0.872	2.52e-37	3.71e-47	3.07745	0.933	0.877	1.25e-42	7.52e-42	7.43e-47
FAM161A	4.76e-30	1.2313	0.649	0.419	1.6e-25	4.14e-47	0.481873	0.612	0.443	1.39e-42	4.76e-30	8.29e-47
RPL29	1.01e-19	12.9578	0.987	0.992	3.38e-15	8.08e-47	13.8478	0.998	0.998	2.71e-42	1.01e-19	1.62e-46
CNGB3	1.01e-19	0.343529	0.244	0.106	3.37e-15	9.56e-47	0.281408	0.267	0.134	3.2e-42	1.01e-19	1.91e-46
NEU1	4.16e-26	-0.454856	0.697	0.489	1.39e-21	1.37e-46	0.547321	0.47	0.305	4.59e-42	4.16e-26	2.74e-46
GNGT1	4.05e-12	16.9548	0.242	0.385	1.36e-07	2.35e-46	-13.4518	0.075	0.221	7.87e-42	4.05e-12	4.7e-46
CTNNAL1	6.29e-27	5.23407	0.781	0.607	2.11e-22	2.74e-46	0.881152	0.576	0.417	9.2e-42	6.29e-27	5.49e-46
MESD	3.74e-10	0.394133	0.386	0.259	1.25e-05	3.62e-46	0.618958	0.443	0.28	1.21e-41	3.74e-10	7.23e-46
SQLE	1.86e-25	3.23035	0.445	0.242	6.24e-21	1.09e-45	1.08845	0.421	0.267	3.65e-41	1.86e-25	2.18e-45
COX6B1	5.43e-35	-10.0843	0.973	0.96	1.82e-30	1.62e-45	-4.10474	0.962	0.929	5.43e-41	5.43e-35	3.24e-45
STMP1	6.87e-14	-3.80613	0.889	0.812	2.3e-09	1.96e-45	0.783759	0.884	0.8	6.58e-41	6.87e-14	3.93e-45
DNAJB9	4.03e-08	-4.20209	0.486	0.368	0.00135112	3e-45	1.1192	0.539	0.383	1.01e-40	4.03e-08	6.01e-45
HSP90AB1	4.46e-45	-21.9924	0.975	0.929	1.49e-40	1.73e-27	-2.09711	0.974	0.96	5.8e-23	1.73e-27	8.92e-45
PPDPF	2.17e-42	-3.92166	0.994	0.985	7.28e-38	5.21e-45	-3.69546	0.959	0.931	1.75e-40	2.17e-42	1.04e-44
LMAN2	8.65e-13	1.1724	0.674	0.514	2.9e-08	5.77e-45	0.901254	0.648	0.488	1.93e-40	8.65e-13	1.15e-44
LRPAP1	1.28e-30	0.908325	0.687	0.458	4.31e-26	1.09e-44	0.866289	0.619	0.47	3.67e-40	1.28e-30	2.19e-44
C1orf61	3.38e-06	-21.3578	0.225	0.149	0.113456	3.41e-44	0.347012	0.232	0.111	1.14e-39	3.38e-06	6.82e-44
GJA1	7.18e-17	-22.7305	0.461	0.611	2.41e-12	7.3e-44	-8.55632	0.54	0.678	2.45e-39	7.18e-17	1.46e-43
CIRBP	4.55e-40	7.62928	0.979	0.95	1.53e-35	1.3e-43	4.70824	0.974	0.959	4.36e-39	4.55e-40	2.6e-43
FOXO3	1.97e-43	2.68199	0.708	0.443	6.61e-39	7.6e-41	0.382498	0.415	0.263	2.55e-36	7.6e-41	3.94e-43
SDF2L1	2.42e-16	-0.933261	0.614	0.452	8.1e-12	2.76e-43	0.531013	0.485	0.331	9.24e-39	2.42e-16	5.51e-43
CALM2	4.92e-40	-35.0272	0.931	0.862	1.65e-35	3.65e-43	-4.30463	0.945	0.901	1.22e-38	4.92e-40	7.29e-43
DHCR7	4.1e-21	2.21312	0.532	0.328	1.37e-16	5.99e-43	0.358327	0.275	0.145	2.01e-38	4.1e-21	1.2e-42
CD320	6.79e-43	1.94883	0.727	0.455	2.28e-38	7.98e-35	0.542416	0.452	0.312	2.68e-30	7.98e-35	1.36e-42
COX8A	5.01e-40	8.81309	0.969	0.962	1.68e-35	8.72e-43	0.718925	0.938	0.896	2.93e-38	5.01e-40	1.74e-42
APOLD1	1.92e-07	0.261226	0.253	0.161	0.00643275	1.38e-42	0.414895	0.288	0.155	4.63e-38	1.92e-07	2.76e-42
TRPM3	1.63e-42	-4.02508	0.981	0.928	5.47e-38	5.06e-38	-2.85246	0.981	0.961	1.7e-33	5.06e-38	3.26e-42
PCSK1N	4.61e-11	-5.04135	0.735	0.634	1.55e-06	4.16e-42	-9.02012	0.74	0.593	1.39e-37	4.61e-11	8.32e-42
PLIN2	4.87e-12	-8.21302	0.545	0.404	1.63e-07	7.97e-42	5.55893	0.496	0.343	2.67e-37	4.87e-12	1.59e-41
PLAC9	1.19e-05	-3.71231	0.645	0.554	0.398601	8.37e-42	-2.26099	0.642	0.49	2.81e-37	1.19e-05	1.67e-41
BEX2	2.8e-15	-0.342353	0.808	0.702	9.38e-11	8.78e-42	-1.28982	0.847	0.741	2.95e-37	2.8e-15	1.76e-41
HINT1	4.07e-28	-4.08359	0.962	0.943	1.37e-23	1.13e-41	-1.36004	0.972	0.964	3.79e-37	4.07e-28	2.26e-41
COX7B	6.58e-30	3.64215	0.956	0.917	2.21e-25	1.14e-41	-2.82023	0.889	0.81	3.81e-37	6.58e-30	2.27e-41
ATP5MC2	1.87e-39	12.9572	0.987	0.969	6.27e-35	1.43e-41	-0.704956	0.986	0.975	4.81e-37	1.87e-39	2.87e-41
TPRN	1.57e-41	-6.58341	0.935	0.781	5.27e-37	5.77e-11	-3.76551	0.764	0.689	1.94e-06	5.77e-11	3.14e-41
ATP5MG	1.74e-41	-1.73096	0.973	0.969	5.83e-37	2.57e-34	-4.24499	0.985	0.973	8.62e-30	2.57e-34	3.47e-41
HMGCS1	2.23e-22	4.67431	0.426	0.244	7.48e-18	2.42e-41	1.2425	0.289	0.159	8.1e-37	2.23e-22	4.83e-41
RPL6	6.34e-27	18.9095	0.983	0.99	2.13e-22	2.6e-41	-15.0153	0.995	0.998	8.73e-37	6.34e-27	5.21e-41
ELOVL5	7.74e-25	1.02348	0.57	0.367	2.6e-20	4.41e-41	0.526361	0.414	0.265	1.48e-36	7.74e-25	8.81e-41
FZD3	4.61e-41	0.589691	0.532	0.265	1.55e-36	4.38e-36	0.359437	0.332	0.203	1.47e-31	4.38e-36	9.23e-41
GAPDH	4.99e-41	-44.0418	0.998	0.997	1.67e-36	1.98e-23	-7.15892	0.997	0.999	6.65e-19	1.98e-23	9.98e-41
APLP2	6.26e-41	-2.12966	0.933	0.779	2.1e-36	2.57e-15	-4.40591	0.696	0.601	8.61e-11	2.57e-15	1.25e-40
PRAP1	4.46e-18	0.281921	0.232	0.103	1.5e-13	8.04e-41	0.356375	0.276	0.148	2.7e-36	4.46e-18	1.61e-40
AF274573.1	2.01e-14	1.13723	0.518	0.366	6.72e-10	1.2e-40	0.265887	0.174	0.075	4.01e-36	2.01e-14	2.39e-40
NENF	1.33e-40	6.90184	0.977	0.932	4.46e-36	1.91e-34	0.675422	0.618	0.485	6.39e-30	1.91e-34	2.66e-40
ATRAID	2.55e-30	1.64684	0.827	0.681	8.54e-26	1.59e-40	0.674629	0.731	0.601	5.35e-36	2.55e-30	3.19e-40
SLIRP	1.68e-31	-0.255792	0.931	0.872	5.64e-27	2.01e-40	0.253471	0.814	0.698	6.73e-36	1.68e-31	4.01e-40
YBX1	2.94e-40	-8.74762	0.929	0.84	9.86e-36	0.000352367	-13.6234	0.922	0.915	1	0.000352367	5.88e-40
PDIA3	0.000506916	0.802033	0.608	0.535	1	3.13e-40	0.735451	0.575	0.417	1.05e-35	0.000506916	6.26e-40
EIF1	4.95e-40	-53.3486	0.983	0.984	1.66e-35	2.75e-33	3.09717	0.984	0.98	9.22e-29	2.75e-33	9.91e-40
KCNJ13	1.66e-34	-1.833	0.432	0.205	5.56e-30	6.59e-40	0.333577	0.258	0.136	2.21e-35	1.66e-34	1.32e-39
TMEM192	6.68e-40	2.59233	0.618	0.349	2.24e-35	4.67e-23	0.279599	0.234	0.142	1.57e-18	4.67e-23	1.34e-39
RPL3	7.72e-40	13.9581	0.994	0.996	2.59e-35	1.35e-36	-72.1522	1	0.999	4.53e-32	1.35e-36	1.54e-39
TMCO1	1.79e-17	0.825216	0.597	0.425	5.99e-13	8e-40	0.796726	0.717	0.577	2.68e-35	1.79e-17	1.6e-39
SNHG18	6.96e-12	0.756861	0.697	0.566	2.33e-07	8.61e-40	0.516024	0.573	0.43	2.89e-35	6.96e-12	1.72e-39
CUTA	8.99e-40	1.57558	0.891	0.783	3.02e-35	3.9e-36	0.954495	0.9	0.811	1.31e-31	3.9e-36	1.8e-39
CALR	3.17e-06	1.09424	0.916	0.827	0.106341	1.98e-39	-4.66855	0.897	0.823	6.65e-35	3.17e-06	3.96e-39
RPLP0	1.79e-21	-20.9116	0.985	0.976	6.01e-17	2.16e-39	-13.9573	0.994	0.996	7.24e-35	1.79e-21	4.32e-39
HSP90AA1	2.34e-39	-28.9778	0.885	0.723	7.84e-35	0.00977895	-19.526	0.67	0.628	1	0.00977895	4.67e-39
RPL41	1.62e-22	Inf	1	1	5.44e-18	2.61e-39	-51.839	1	1	8.75e-35	1.62e-22	5.22e-39
AL451165.2	2.27e-30	0.757606	0.797	0.629	7.62e-26	4.9e-39	0.578095	0.487	0.341	1.64e-34	2.27e-30	9.81e-39
GNG11	0.196248	-0.530037	0.735	0.71	1	5.35e-39	-11.1408	0.362	0.503	1.79e-34	0.196248	1.07e-38
RPS26	9.13e-35	2.75971	0.95	0.923	3.06e-30	7.58e-39	-2.83913	0.928	0.861	2.54e-34	9.13e-35	1.52e-38
GPM6A	3.92e-27	-0.552173	0.578	0.373	1.31e-22	1.09e-38	0.374096	0.472	0.322	3.65e-34	3.92e-27	2.18e-38
PHYHD1	2.58e-15	0.305778	0.434	0.265	8.64e-11	1.3e-38	0.378332	0.431	0.284	4.36e-34	2.58e-15	2.6e-38
PAQR4	2.3e-12	0.418546	0.311	0.186	7.71e-08	2.8e-38	0.312566	0.271	0.147	9.4e-34	2.3e-12	5.61e-38
CLTRN	1.81e-15	0.875735	0.378	0.231	6.08e-11	2.88e-38	0.294673	0.259	0.139	9.67e-34	1.81e-15	5.77e-38
CHPF	1.65e-07	-3.27398	0.783	0.657	0.00554939	3.63e-38	0.707971	0.684	0.543	1.22e-33	1.65e-07	7.25e-38
LBH	1.01e-37	1.92362	0.787	0.568	3.38e-33	2.72e-22	0.462527	0.443	0.332	9.11e-18	2.72e-22	2.02e-37
NDUFA11	1.32e-37	1.88651	0.921	0.839	4.42e-33	4.42e-32	-4.90579	0.877	0.805	1.48e-27	4.42e-32	2.63e-37
SLC16A3	3.15e-23	9.87454	0.958	0.852	1.06e-18	2.16e-37	1.23885	0.727	0.592	7.24e-33	3.15e-23	4.32e-37
SLC7A5	9.24e-21	0.885772	0.843	0.647	3.1e-16	2.29e-37	1.17792	0.756	0.61	7.68e-33	9.24e-21	4.58e-37
MYL9	2.43e-20	-41.6094	0.536	0.679	8.16e-16	2.62e-37	-49.6997	0.511	0.618	8.78e-33	2.43e-20	5.24e-37
EIF4A2	2.67e-37	6.64423	0.975	0.928	8.95e-33	7.99e-21	1.51344	0.94	0.919	2.68e-16	7.99e-21	5.33e-37
BCAT1	1.27e-26	-2.73376	0.568	0.341	4.25e-22	2.74e-37	-0.894276	0.573	0.423	9.18e-33	1.27e-26	5.48e-37
MINOS1	1.35e-24	-1.22241	0.835	0.706	4.53e-20	3.24e-37	0.906256	0.661	0.53	1.09e-32	1.35e-24	6.49e-37
LHFPL6	3.98e-37	8.78811	0.795	0.575	1.33e-32	0.00217182	-2.90665	0.793	0.747	1	0.00217182	7.95e-37
NAA38	4.24e-32	-4.41244	0.912	0.8	1.42e-27	4.81e-37	0.716598	0.777	0.663	1.61e-32	4.24e-32	9.61e-37
HSPB1	5.57e-37	-19.0386	0.973	0.957	1.87e-32	8.08e-19	-10.1043	0.939	0.914	2.71e-14	8.08e-19	1.11e-36
COX4I1	6.5e-37	6.88311	0.981	0.969	2.18e-32	4.13e-33	-2.29737	0.976	0.967	1.38e-28	4.13e-33	1.3e-36
PSMA7	1.99e-17	-0.691407	0.649	0.495	6.66e-13	7.79e-37	-2.98618	0.762	0.637	2.61e-32	1.99e-17	1.56e-36
ASAH1	2.55e-34	-4.93639	0.942	0.835	8.56e-30	1.04e-36	-4.05904	0.828	0.726	3.49e-32	2.55e-34	2.08e-36
DPP7	1.52e-22	-0.610319	0.812	0.689	5.1e-18	1.65e-36	-0.35772	0.712	0.582	5.52e-32	1.52e-22	3.29e-36
EPAS1	1.29e-20	-1.65456	0.637	0.434	4.31e-16	2.9e-36	0.652765	0.424	0.282	9.73e-32	1.29e-20	5.8e-36
COX17	1.51e-25	-7.55426	0.921	0.839	5.07e-21	3.02e-36	0.529176	0.736	0.606	1.01e-31	1.51e-25	6.05e-36
NR2F1	1.01e-08	-38.4922	0.086	0.184	0.000339742	4.28e-36	-1.56601	0.056	0.175	1.43e-31	1.01e-08	8.55e-36
ACTG1	4.76e-36	-8.9149	0.994	0.995	1.6e-31	0.728827	-26.3916	0.999	0.998	1	0.728827	9.53e-36
ERLEC1	1.47e-10	0.506018	0.514	0.381	4.93e-06	4.81e-36	0.633718	0.526	0.386	1.61e-31	1.47e-10	9.62e-36
PEBP1	2.5e-26	0.550193	0.948	0.911	8.38e-22	9.36e-36	-1.47957	0.925	0.87	3.14e-31	2.5e-26	1.87e-35
COX7A2	3.03e-30	-19.9991	0.967	0.928	1.02e-25	1.02e-35	3.55874	0.945	0.921	3.42e-31	3.03e-30	2.04e-35
PLOD2	1.02e-35	0.653509	0.704	0.483	3.43e-31	1.79e-32	0.393548	0.457	0.323	6.01e-28	1.79e-32	2.05e-35
SNHG8	7.35e-20	2.96075	0.939	0.917	2.46e-15	1.03e-35	-3.22041	0.931	0.884	3.47e-31	7.35e-20	2.07e-35
MRPS21	1.11e-35	2.91018	0.94	0.864	3.72e-31	4.49e-25	0.859266	0.827	0.737	1.51e-20	4.49e-25	2.22e-35
SRP14	1.26e-35	-3.56862	0.964	0.953	4.21e-31	7.25e-31	-4.82425	0.992	0.985	2.43e-26	7.25e-31	2.51e-35
HIST1H1C	2.93e-18	-11.7548	0.417	0.25	9.83e-14	1.43e-35	0.496146	0.152	0.065	4.8e-31	2.93e-18	2.86e-35
PTN	4.27e-08	-40.3553	0.536	0.401	0.00143347	2e-35	-3.16158	0.807	0.658	6.7e-31	4.27e-08	4e-35
ALDH9A1	2.16e-12	1.18227	0.614	0.477	7.23e-08	2.52e-35	0.681591	0.477	0.334	8.45e-31	2.16e-12	5.04e-35
TMEM126B	1.04e-25	1.28854	0.591	0.385	3.49e-21	2.92e-35	0.272311	0.344	0.21	9.78e-31	1.04e-25	5.83e-35
CNIH1	1.74e-28	0.725674	0.779	0.589	5.85e-24	3.25e-35	2.55622	0.741	0.638	1.09e-30	1.74e-28	6.51e-35
C7orf50	4.23e-29	2.17167	0.814	0.67	1.42e-24	3.4e-35	0.377592	0.688	0.573	1.14e-30	4.23e-29	6.8e-35
TACC1	7.3e-35	1.52583	0.925	0.754	2.45e-30	3.83e-29	2.12567	0.758	0.65	1.29e-24	3.83e-29	1.46e-34
SELENOK	3.25e-23	1.28254	0.85	0.708	1.09e-18	8.52e-35	1.02583	0.776	0.67	2.86e-30	3.25e-23	1.7e-34
NDUFB8	4.47e-29	2.04098	0.825	0.68	1.5e-24	1.4e-34	0.544972	0.747	0.627	4.69e-30	4.47e-29	2.8e-34
RPL36	4.96e-12	-21.0419	0.994	0.995	1.66e-07	1.58e-34	-10.2017	0.998	1	5.29e-30	4.96e-12	3.15e-34
PDPN	4.27e-20	1.28837	0.572	0.396	1.43e-15	1.9e-34	0.644234	0.582	0.455	6.39e-30	4.27e-20	3.81e-34
TMEM132A	3.83e-12	-0.776033	0.589	0.432	1.28e-07	2.41e-34	2.38626	0.619	0.476	8.09e-30	3.83e-12	4.83e-34
CRELD2	1.38e-08	0.455126	0.303	0.201	0.000462235	2.5e-34	0.915574	0.371	0.241	8.37e-30	1.38e-08	4.99e-34
NAA25	5.83e-10	-2.56179	0.367	0.246	1.96e-05	2.66e-34	0.651506	0.283	0.164	8.92e-30	5.83e-10	5.32e-34
NDUFA4L2	0.180896	-107.98	0.491	0.529	1	3.54e-34	-39.5323	0.196	0.327	1.19e-29	0.180896	7.09e-34
PMVK	2.15e-29	1.08153	0.593	0.374	7.2e-25	5.25e-34	0.376455	0.424	0.286	1.76e-29	2.15e-29	1.05e-33
STK24	6.29e-34	3.95168	0.954	0.84	2.11e-29	2.89e-07	-3.80332	0.783	0.735	0.00968648	2.89e-07	1.26e-33
SLC16A8	3.54e-11	0.33449	0.493	0.345	1.19e-06	7.01e-34	0.492433	0.36	0.227	2.35e-29	3.54e-11	1.4e-33
RPL10	7.11e-34	32.959	1	0.997	2.38e-29	1.97e-27	-47.392	0.999	1	6.6e-23	1.97e-27	1.42e-33
HACD3	1.11e-33	1.76682	0.61	0.361	3.72e-29	2.86e-23	0.421792	0.339	0.233	9.6e-19	2.86e-23	2.22e-33
HNRNPA1	1.39e-33	5.81195	0.983	0.966	4.66e-29	0.000255322	-5.58893	0.972	0.977	1	0.000255322	2.78e-33
SLC29A4	6.72e-23	1.30456	0.739	0.561	2.25e-18	1.47e-33	1.07133	0.496	0.357	4.93e-29	6.72e-23	2.94e-33
DBI	1.63e-33	20.8845	0.912	0.805	5.46e-29	8.55e-31	-1.81367	0.834	0.746	2.87e-26	8.55e-31	3.26e-33
COPS9	2.53e-25	6.25573	0.912	0.86	8.5e-21	1.84e-33	-0.653769	0.872	0.814	6.17e-29	2.53e-25	3.68e-33
PTP4A1	1.93e-33	1.07415	0.708	0.505	6.46e-29	8.24e-26	-14.3264	0.548	0.447	2.76e-21	8.24e-26	3.85e-33
NDUFA4	7.09e-29	-1.71327	0.964	0.907	2.38e-24	2.44e-33	-1.21878	0.939	0.894	8.18e-29	7.09e-29	4.88e-33
TMEM147	7.96e-22	2.87919	0.756	0.598	2.67e-17	2.7e-33	-0.77217	0.746	0.622	9.05e-29	7.96e-22	5.39e-33
SIL1	4.72e-05	0.35716	0.321	0.242	1	3.55e-33	0.499954	0.407	0.272	1.19e-28	4.72e-05	7.1e-33
STX4	0.00936461	0.351953	0.282	0.238	1	4.32e-33	0.342535	0.405	0.268	1.45e-28	0.00936461	8.64e-33
OPCML	6.34e-26	0.749711	0.624	0.404	2.13e-21	6.08e-33	0.839143	0.436	0.295	2.04e-28	6.34e-26	1.22e-32
ACP5	6.91e-17	0.542466	0.378	0.224	2.32e-12	6.48e-33	0.465428	0.414	0.279	2.17e-28	6.91e-17	1.3e-32
OBSL1	6.03e-08	1.0734	0.714	0.654	0.00202069	7.01e-33	0.379918	0.709	0.576	2.35e-28	6.03e-08	1.4e-32
HMGB1	7.87e-33	-12.6439	0.845	0.698	2.64e-28	6.99e-10	-14.1689	0.807	0.747	2.34e-05	6.99e-10	1.57e-32
METTL9	8.53e-33	3.27552	0.86	0.692	2.86e-28	1.64e-08	-0.556586	0.758	0.716	0.000550319	1.64e-08	1.71e-32
GDF11	9.12e-33	0.299925	0.695	0.439	3.06e-28	6.95e-20	0.408952	0.388	0.288	2.33e-15	6.95e-20	1.82e-32
PAX6	1.67e-11	-14.0054	0.063	0.176	5.62e-07	9.73e-33	-8.49043	0.081	0.198	3.26e-28	1.67e-11	1.95e-32
MRPS28	1.32e-32	4.31638	0.795	0.621	4.44e-28	5.76e-20	0.466367	0.341	0.24	1.93e-15	5.76e-20	2.65e-32
FHIT	6.45e-22	-215.039	0.82	0.678	2.16e-17	1.36e-32	11.4342	0.422	0.29	4.55e-28	6.45e-22	2.71e-32
PRSS23	1.3e-13	-6.07831	0.388	0.245	4.37e-09	1.73e-32	-0.337742	0.207	0.106	5.8e-28	1.3e-13	3.46e-32
COPZ1	7.95e-12	0.896814	0.576	0.442	2.67e-07	1.98e-32	0.44768	0.554	0.423	6.65e-28	7.95e-12	3.97e-32
CCDC85B	2.77e-25	-3.94436	0.837	0.714	9.3e-21	2.22e-32	0.314393	0.635	0.502	7.44e-28	2.77e-25	4.43e-32
NDUFA2	2.16e-16	2.80305	0.875	0.794	7.23e-12	2.22e-32	0.901784	0.762	0.659	7.45e-28	2.16e-16	4.44e-32
NDUFB2	1.24e-28	1.57763	0.916	0.865	4.14e-24	2.42e-32	-5.17845	0.882	0.805	8.11e-28	1.24e-28	4.84e-32
ATP6V0E1	3.83e-32	2.53348	0.91	0.808	1.28e-27	1.9e-22	-0.362234	0.838	0.772	6.37e-18	1.9e-22	7.66e-32
RPL21	8.74e-21	-9.73543	0.994	0.995	2.93e-16	4.07e-32	-28.1446	0.999	0.999	1.36e-27	8.74e-21	8.14e-32
EEF2	4.57e-32	-2.27252	0.996	0.974	1.53e-27	1.31e-12	-9.26116	0.988	0.99	4.41e-08	1.31e-12	9.14e-32
GULP1	1.55e-26	1.43967	0.693	0.481	5.2e-22	4.59e-32	-0.281088	0.623	0.476	1.54e-27	1.55e-26	9.18e-32
MDK	1.14e-06	-2.22073	0.875	0.832	0.0382552	4.61e-32	-4.37118	0.863	0.777	1.55e-27	1.14e-06	9.23e-32
EDF1	1.8e-21	4.84121	0.929	0.894	6.03e-17	5.3e-32	-1.75439	0.926	0.883	1.78e-27	1.8e-21	1.06e-31
ZSCAN16-AS1	1.38e-18	-0.660607	0.9	0.83	4.62e-14	6.15e-32	0.971619	0.698	0.583	2.06e-27	1.38e-18	1.23e-31
ACADVL	0.00307347	0.66972	0.44	0.383	1	7.56e-32	0.365893	0.494	0.357	2.54e-27	0.00307347	1.51e-31
MARCKS	3.77e-06	-2.97575	0.084	0.159	0.126376	7.85e-32	-7.32397	0.179	0.312	2.63e-27	3.77e-06	1.57e-31
RPS27A	2.55e-21	6.94002	0.998	0.993	8.55e-17	8.44e-32	-17.8341	0.998	1	2.83e-27	2.55e-21	1.69e-31
RPS28	9.56e-32	-36.06	0.998	0.995	3.21e-27	1.21e-31	-32.1497	0.999	1	4.07e-27	1.21e-31	1.91e-31
ADPGK	1.07e-10	0.415703	0.342	0.219	3.57e-06	9.79e-32	0.430882	0.272	0.158	3.28e-27	1.07e-10	1.96e-31
OCIAD1	1.63e-21	-1.31757	0.754	0.599	5.46e-17	1.05e-31	0.289957	0.643	0.505	3.52e-27	1.63e-21	2.1e-31
PHLDA1	0.000686634	-8.65419	0.253	0.189	1	1.32e-31	0.287688	0.166	0.079	4.43e-27	0.000686634	2.64e-31
NPM1	1.42e-31	6.08483	0.973	0.962	4.76e-27	1.16e-07	-2.49253	0.967	0.968	0.00387486	1.16e-07	2.84e-31
RGS16	1.47e-31	2.53659	0.244	0.082	4.94e-27	1.31e-15	0.966544	0.108	0.057	4.4e-11	1.31e-15	2.95e-31
SLC25A4	4.33e-20	0.841443	0.678	0.511	1.45e-15	1.66e-31	0.476122	0.601	0.467	5.56e-27	4.33e-20	3.32e-31
NDUFA13	1.88e-31	-1.0306	0.948	0.888	6.3e-27	7.69e-31	-0.551897	0.879	0.795	2.58e-26	7.69e-31	3.76e-31
COPE	5.37e-21	1.29377	0.664	0.482	1.8e-16	2.06e-31	0.582692	0.657	0.534	6.9e-27	5.37e-21	4.12e-31
BLOC1S1	2.18e-31	1.55386	0.894	0.815	7.31e-27	2.47e-31	0.739292	0.801	0.707	8.29e-27	2.47e-31	4.36e-31
SAP18	1.91e-25	-1.57418	0.804	0.632	6.39e-21	3.76e-31	0.534268	0.712	0.588	1.26e-26	1.91e-25	7.52e-31
NDUFV3	1.74e-24	1.61998	0.854	0.737	5.83e-20	4.33e-31	0.580958	0.625	0.504	1.45e-26	1.74e-24	8.65e-31
PLCE1	4.39e-31	0.351031	0.276	0.1	1.47e-26	2.43e-07	-2.35403	0.215	0.164	0.00814225	2.43e-07	8.79e-31
SESN3	4.87e-31	3.12576	0.727	0.498	1.63e-26	3.86e-18	0.433309	0.706	0.607	1.29e-13	3.86e-18	9.74e-31
CTSL	7.33e-10	1.85577	0.591	0.459	2.46e-05	6.76e-31	0.362816	0.466	0.329	2.27e-26	7.33e-10	1.35e-30
TUBA1B	7.38e-31	-47.4272	0.687	0.488	2.48e-26	0.00175844	-40.3214	0.47	0.434	1	0.00175844	1.48e-30
HSPE1	7.44e-31	2.53663	0.925	0.856	2.49e-26	1.79e-12	-2.15296	0.806	0.735	6.01e-08	1.79e-12	1.49e-30
SCAND1	8.25e-31	2.05732	0.812	0.696	2.77e-26	7.93e-23	0.66695	0.734	0.626	2.66e-18	7.93e-23	1.65e-30
SLC3A2	4.54e-22	-1.48598	0.699	0.493	1.52e-17	1.32e-30	-0.2923	0.716	0.591	4.44e-26	4.54e-22	2.65e-30
GDI2	1.74e-30	-0.376829	0.772	0.572	5.85e-26	4.97e-15	0.513908	0.57	0.483	1.67e-10	4.97e-15	3.49e-30
MIF	1.85e-30	-6.04183	0.981	0.982	6.2e-26	0.340582	-3.32099	0.894	0.869	1	0.340582	3.7e-30
ANAPC11	2.33e-30	2.93178	0.916	0.832	7.81e-26	9.15e-24	-0.486069	0.832	0.762	3.07e-19	9.15e-24	4.65e-30
GNG7	4.03e-10	0.291642	0.315	0.2	1.35e-05	3.85e-30	0.269679	0.193	0.1	1.29e-25	4.03e-10	7.71e-30
NDUFB4	4.07e-30	3.38989	0.898	0.825	1.36e-25	5.59e-29	0.633529	0.786	0.686	1.88e-24	5.59e-29	8.14e-30
PSMB1	1.96e-19	1.52211	0.651	0.497	6.58e-15	4.4e-30	-1.88071	0.728	0.617	1.48e-25	1.96e-19	8.81e-30
EIF3K	5.12e-30	12.8049	0.914	0.826	1.72e-25	2.24e-22	-0.667175	0.9	0.847	7.5e-18	2.24e-22	1.02e-29
MT-ND3	8.37e-08	-43.0409	0.985	0.933	0.00280705	5.14e-30	-33.1497	0.999	0.993	1.72e-25	8.37e-08	1.03e-29
STT3B	2.2e-24	0.879164	0.608	0.407	7.38e-20	5.69e-30	0.588199	0.43	0.299	1.91e-25	2.2e-24	1.14e-29
ELN	3.07e-06	-5.25043	0.691	0.57	0.103074	6.32e-30	-28.3602	0.985	0.922	2.12e-25	3.07e-06	1.26e-29
B2M	7.76e-30	-83.3362	0.985	0.946	2.6e-25	0.00207957	-16.9503	0.99	0.984	1	0.00207957	1.55e-29
CDH2	3.91e-11	-1.49907	0.052	0.16	1.31e-06	1.24e-29	-1.07114	0.128	0.25	4.17e-25	3.91e-11	2.49e-29
ATP5MD	6.76e-29	0.938167	0.969	0.942	2.27e-24	1.37e-29	3.62341	0.89	0.823	4.6e-25	6.76e-29	2.74e-29
RPS7	1.53e-29	4.83121	0.99	0.986	5.12e-25	2.94e-12	-3.20919	0.992	0.995	9.86e-08	2.94e-12	3.05e-29
ATP6V1G1	1.58e-29	-6.62347	0.91	0.84	5.31e-25	1.78e-18	1.2749	0.862	0.819	5.96e-14	1.78e-18	3.17e-29
POMP	1.62e-29	0.316554	0.821	0.688	5.44e-25	2.46e-24	0.373351	0.758	0.665	8.24e-20	2.46e-24	3.25e-29
TYRP1	2.5e-11	-36.0419	0.998	0.948	8.37e-07	1.79e-29	-10.1522	0.994	0.974	6.01e-25	2.5e-11	3.58e-29
C6orf48	2.22e-26	-10.0096	0.906	0.838	7.43e-22	1.82e-29	-1.55469	0.884	0.843	6.1e-25	2.22e-26	3.64e-29
TSPAN10	1.99e-29	-0.45393	0.814	0.653	6.66e-25	3.85e-10	2.72569	0.698	0.625	1.29e-05	3.85e-10	3.97e-29
CCT4	2.06e-29	0.704502	0.787	0.606	6.92e-25	1.83e-11	0.438089	0.494	0.415	6.15e-07	1.83e-11	4.13e-29
ATP5F1D	2.35e-29	1.95204	0.923	0.867	7.88e-25	2.36e-24	1.24454	0.848	0.775	7.92e-20	2.36e-24	4.7e-29
SLC9A3R1	0.000200277	-0.994409	0.814	0.726	1	2.36e-29	0.290896	0.748	0.639	7.92e-25	0.000200277	4.72e-29
REEP5	6.52e-22	-5.36846	0.754	0.561	2.19e-17	3.01e-29	1.03351	0.597	0.47	1.01e-24	6.52e-22	6.02e-29
BLVRB	4.03e-29	6.49076	0.766	0.559	1.35e-24	1.72e-26	0.775302	0.592	0.481	5.78e-22	1.72e-26	8.07e-29
HMGN3	4.66e-29	1.17194	0.77	0.578	1.56e-24	0.347393	-0.295652	0.602	0.612	1	0.347393	9.32e-29
NDUFB7	4.95e-29	3.47774	0.891	0.834	1.66e-24	1.11e-16	0.728271	0.792	0.734	3.72e-12	1.11e-16	9.89e-29
PPIA	5.31e-29	0.752399	0.946	0.923	1.78e-24	7.9e-19	-1.2623	0.912	0.886	2.65e-14	7.9e-19	1.06e-28
HMGN2	2.38e-21	-30.1866	0.873	0.777	7.98e-17	6.2e-29	-14.7023	0.838	0.777	2.08e-24	2.38e-21	1.24e-28
C11orf74	5.14e-11	0.370854	0.509	0.374	1.72e-06	6.95e-29	0.44927	0.473	0.344	2.33e-24	5.14e-11	1.39e-28
RPS24	2.9e-24	-88.0418	0.99	0.994	9.73e-20	9.21e-29	2.84682	0.996	0.999	3.09e-24	2.9e-24	1.84e-28
SDHAF3	6.15e-21	1.19752	0.484	0.293	2.06e-16	1.13e-28	0.346617	0.364	0.242	3.8e-24	6.15e-21	2.26e-28
RPL17	2.14e-25	6.81437	0.96	0.96	7.16e-21	1.15e-28	1.96127	0.863	0.805	3.87e-24	2.14e-25	2.31e-28
DLGAP1-AS1	4.7e-15	1.00128	0.514	0.363	1.58e-10	1.33e-28	0.397689	0.248	0.145	4.45e-24	4.7e-15	2.66e-28
SLC2A12	6.96e-17	0.660609	0.57	0.392	2.33e-12	1.51e-28	0.281903	0.219	0.121	5.07e-24	6.96e-17	3.02e-28
EMC10	5.46e-21	0.735517	0.739	0.556	1.83e-16	1.56e-28	0.368183	0.645	0.526	5.23e-24	5.46e-21	3.12e-28
BDH2	7.84e-14	0.400865	0.428	0.278	2.63e-09	1.58e-28	0.290039	0.282	0.172	5.29e-24	7.84e-14	3.15e-28
SELENOF	8.38e-25	0.67981	0.702	0.519	2.81e-20	1.81e-28	3.03687	0.643	0.517	6.05e-24	8.38e-25	3.61e-28
LAMTOR2	1.64e-23	1.36454	0.727	0.555	5.5e-19	2.24e-28	0.460119	0.607	0.483	7.51e-24	1.64e-23	4.48e-28
RPS15	2.51e-28	30.8304	0.996	0.993	8.4e-24	3.92e-22	-6.15268	1	1	1.31e-17	3.92e-22	5.01e-28
DYNLL2	3.19e-28	-0.74824	0.764	0.565	1.07e-23	7.57e-18	0.370481	0.292	0.204	2.54e-13	7.57e-18	6.37e-28
SERF2	3.12e-19	-16.0418	0.988	0.99	1.05e-14	3.64e-28	-13.9843	0.993	0.991	1.22e-23	3.12e-19	7.28e-28
LDHB	7.81e-28	3.96896	0.931	0.859	2.62e-23	1.89e-12	1.13627	0.938	0.916	6.35e-08	1.89e-12	1.56e-27
RPL31	2.85e-20	-5.03935	0.998	0.993	9.55e-16	1.05e-27	-24.0751	0.997	0.999	3.51e-23	2.85e-20	2.09e-27
GCSH	1.1e-27	1.32512	0.733	0.553	3.69e-23	2.81e-20	0.726587	0.51	0.402	9.42e-16	2.81e-20	2.2e-27
CCNI	1.12e-27	-4.7631	0.893	0.842	3.76e-23	0.156176	-1.88414	0.813	0.819	1	0.156176	2.24e-27
WRB	5.28e-26	1.26876	0.564	0.349	1.77e-21	1.12e-27	0.474067	0.466	0.34	3.77e-23	5.28e-26	2.25e-27
GRN	6.45e-06	-2.89931	0.691	0.595	0.21627	1.17e-27	0.285841	0.651	0.528	3.91e-23	6.45e-06	2.33e-27
ATP5IF1	3.21e-25	3.50666	0.9	0.822	1.08e-20	1.35e-27	-12.1673	0.804	0.712	4.51e-23	3.21e-25	2.69e-27
IFI27L2	3.43e-17	1.4317	0.823	0.729	1.15e-12	1.76e-27	0.36074	0.62	0.504	5.91e-23	3.43e-17	3.52e-27
LAMTOR5	5.46e-24	1.39646	0.868	0.796	1.83e-19	1.82e-27	0.50427	0.833	0.732	6.11e-23	5.46e-24	3.64e-27
ALKBH7	2.03e-27	2.72515	0.891	0.784	6.82e-23	4.43e-20	0.287392	0.771	0.696	1.49e-15	4.43e-20	4.07e-27
FAU	2.12e-27	8.95798	0.99	0.983	7.1e-23	7.14e-19	-4.75833	0.992	0.991	2.4e-14	7.14e-19	4.24e-27
FDFT1	6.3e-26	1.19537	0.72	0.533	2.11e-21	2.34e-27	0.311235	0.573	0.44	7.84e-23	6.3e-26	4.67e-27
NDUFB3	8.15e-23	-1.48249	0.758	0.615	2.73e-18	2.35e-27	0.535374	0.634	0.506	7.9e-23	8.15e-23	4.71e-27
FBXO32	3.41e-11	-12.4578	0.155	0.285	1.14e-06	3.13e-27	-2.00134	0.056	0.153	1.05e-22	3.41e-11	6.26e-27
CISD1	2.43e-12	0.797582	0.666	0.539	8.14e-08	3.59e-27	0.522781	0.581	0.457	1.2e-22	2.43e-12	7.18e-27
ERP29	3.68e-27	1.37908	0.818	0.661	1.23e-22	3.89e-14	0.570809	0.797	0.741	1.3e-09	3.89e-14	7.36e-27
CSRP2	4.24e-27	7.39957	0.372	0.18	1.42e-22	8.95e-06	-1.42895	0.239	0.194	0.300056	8.95e-06	8.48e-27
NDUFA5	4.94e-27	0.97225	0.731	0.552	1.66e-22	5.01e-26	0.862306	0.701	0.59	1.68e-21	5.01e-26	9.88e-27
MRPL20	6.59e-27	0.435252	0.798	0.622	2.21e-22	4.91e-19	0.473802	0.622	0.529	1.65e-14	4.91e-19	1.32e-26
OXA1L	7.21e-27	3.02973	0.768	0.571	2.42e-22	5.47e-10	0.351961	0.651	0.588	1.84e-05	5.47e-10	1.44e-26
NDUFB5	3.1e-21	3.83814	0.908	0.825	1.04e-16	7.91e-27	0.383556	0.78	0.695	2.65e-22	3.1e-21	1.58e-26
NDUFA6	2.98e-19	1.93508	0.806	0.668	9.98e-15	9.88e-27	0.463308	0.601	0.485	3.31e-22	2.98e-19	1.98e-26
CNPY2	8.87e-22	0.327176	0.829	0.687	2.97e-17	1.15e-26	1.19831	0.818	0.744	3.86e-22	8.87e-22	2.3e-26
TRMT112	1.35e-26	-12.5335	0.927	0.845	4.54e-22	3.97e-24	1.1588	0.865	0.806	1.33e-19	3.97e-24	2.71e-26
ACAT1	1.43e-26	-9.59924	0.812	0.617	4.8e-22	7.27e-14	0.388603	0.407	0.319	2.44e-09	7.27e-14	2.87e-26
MT-CO1	6e-05	Inf	0.996	0.978	1	1.71e-26	-123.152	1	0.999	5.72e-22	6e-05	3.41e-26
DMD	2.08e-26	0.325988	0.545	0.325	6.98e-22	4.09e-15	-1.47618	0.211	0.139	1.37e-10	4.09e-15	4.17e-26
SMIM4	2.47e-21	0.638643	0.862	0.735	8.27e-17	2.27e-26	0.467403	0.557	0.433	7.63e-22	2.47e-21	4.55e-26
MT-ND4	1.73e-08	-203.042	0.992	0.968	0.000579325	2.3e-26	-85.1522	1	0.999	7.72e-22	1.73e-08	4.6e-26
RPL9	2.38e-26	7.9585	0.985	0.991	7.97e-22	5.54e-20	3.15418	0.994	0.998	1.86e-15	5.54e-20	4.75e-26
MRPL40	2.56e-26	0.807086	0.601	0.386	8.6e-22	3.18e-15	0.435512	0.481	0.393	1.07e-10	3.18e-15	5.13e-26
ALDH1A1	5.99e-24	-5.32837	0.111	0.326	2.01e-19	2.66e-26	-1.94902	0.042	0.132	8.92e-22	5.99e-24	5.32e-26
RPS25	3.49e-25	20.6435	0.996	0.995	1.17e-20	2.98e-26	-21.8251	0.997	0.999	9.98e-22	3.49e-25	5.95e-26
REX1BD	6.93e-21	1.65808	0.681	0.506	2.32e-16	3.62e-26	0.438026	0.487	0.369	1.21e-21	6.93e-21	7.23e-26
CPE	1.05e-25	0.65144	0.507	0.288	3.54e-21	4.24e-26	0.301075	0.298	0.19	1.42e-21	1.05e-25	8.48e-26
CLCN3	4.72e-26	0.864808	0.647	0.43	1.58e-21	3.42e-17	0.277541	0.333	0.239	1.15e-12	3.42e-17	9.45e-26
ARL4A	0.0090973	-0.873788	0.073	0.109	1	5.01e-26	-6.25681	0.163	0.277	1.68e-21	0.0090973	1e-25
SCAMP1	8.78e-15	0.823264	0.516	0.353	2.94e-10	5.09e-26	0.261581	0.332	0.22	1.71e-21	8.78e-15	1.02e-25
RPL15	5.6e-26	47.9096	0.994	0.994	1.88e-21	3.48e-08	-46.1025	0.999	0.999	0.00116814	3.48e-08	1.12e-25
ORMDL1	5.75e-06	0.393529	0.361	0.272	0.192833	5.63e-26	0.304515	0.371	0.256	1.89e-21	5.75e-06	1.13e-25
SFT2D1	7.62e-20	0.794563	0.53	0.344	2.56e-15	7.88e-26	0.330866	0.38	0.263	2.64e-21	7.62e-20	1.58e-25
ERG28	9.18e-26	1.328	0.438	0.238	3.08e-21	1.16e-19	0.513179	0.402	0.302	3.88e-15	1.16e-19	1.84e-25
TSPAN3	4.14e-15	0.63378	0.666	0.488	1.39e-10	9.88e-26	1.99578	0.622	0.512	3.31e-21	4.14e-15	1.98e-25
TUBB4B	1.39e-25	1.24834	0.676	0.474	4.65e-21	5.15e-25	-0.71143	0.405	0.284	1.73e-20	5.15e-25	2.77e-25
NDFIP1	1.73e-17	-1.32675	0.672	0.491	5.82e-13	1.56e-25	0.315362	0.5	0.374	5.22e-21	1.73e-17	3.11e-25
S100A10	0.00591938	-14.1232	0.177	0.227	1	1.6e-25	-5.63562	0.206	0.325	5.38e-21	0.00591938	3.21e-25
NDUFS7	1.61e-25	1.70843	0.745	0.585	5.39e-21	3.06e-25	0.415467	0.653	0.541	1.03e-20	3.06e-25	3.21e-25
LOXL1	0.977645	-0.531737	0.169	0.169	1	1.87e-25	0.369796	0.559	0.424	6.26e-21	0.977645	3.73e-25
TM9SF3	2.9e-22	0.467068	0.643	0.43	9.74e-18	2.34e-25	0.369558	0.462	0.343	7.85e-21	2.9e-22	4.68e-25
CD59	2.43e-25	-0.459919	0.718	0.507	8.15e-21	6.02e-18	0.994498	0.51	0.412	2.02e-13	6.02e-18	4.86e-25
CTBS	2.54e-23	-0.661716	0.61	0.409	8.53e-19	2.73e-25	0.327423	0.266	0.165	9.16e-21	2.54e-23	5.46e-25
RPS9	2.82e-25	-12.0418	0.992	0.993	9.46e-21	8.57e-12	-12.1539	0.997	0.998	2.87e-07	8.57e-12	5.64e-25
HEXA	1.83e-14	0.674125	0.695	0.531	6.13e-10	4e-25	0.282312	0.375	0.258	1.34e-20	1.83e-14	8.01e-25
RPL19	4.27e-25	22.9511	0.996	0.993	1.43e-20	1.24e-08	-24.1522	0.999	0.999	0.000416606	1.24e-08	8.53e-25
TMED7	1.31e-11	0.362711	0.495	0.353	4.4e-07	4.38e-25	0.37365	0.381	0.263	1.47e-20	1.31e-11	8.77e-25
ANXA4	1.4e-11	0.42895	0.282	0.167	4.71e-07	4.43e-25	0.279288	0.212	0.122	1.49e-20	1.4e-11	8.86e-25
EIF3E	4.89e-25	7.04404	0.933	0.878	1.64e-20	3.92e-16	2.82645	0.935	0.935	1.32e-11	3.92e-16	9.79e-25
PRDX3	3.71e-07	0.557997	0.664	0.587	0.0124326	6.22e-25	0.554465	0.601	0.484	2.09e-20	3.71e-07	1.24e-24
ARRDC3	4.18e-13	0.602692	0.683	0.555	1.4e-08	6.74e-25	-2.81387	0.478	0.357	2.26e-20	4.18e-13	1.35e-24
RPL11	7.4e-25	8.27143	0.994	0.991	2.48e-20	2.22e-16	-15.1522	0.999	0.999	7.44e-12	2.22e-16	1.48e-24
RPL24	3.52e-22	17.9376	0.988	0.993	1.18e-17	8.01e-25	-3.46578	0.993	0.996	2.69e-20	3.52e-22	1.6e-24
PARK7	1.28e-24	-0.96277	0.814	0.691	4.29e-20	1.84e-16	-1.62792	0.775	0.697	6.16e-12	1.84e-16	2.56e-24
NDUFB11	7.79e-16	1.07091	0.816	0.695	2.61e-11	1.28e-24	0.524269	0.824	0.725	4.3e-20	7.79e-16	2.57e-24
ATP5PD	1.47e-24	2.12782	0.825	0.699	4.93e-20	1.11e-19	0.568749	0.692	0.589	3.72e-15	1.11e-19	2.94e-24
TMEM167A	4.98e-17	0.344428	0.562	0.392	1.67e-12	1.58e-24	0.329426	0.484	0.368	5.31e-20	4.98e-17	3.16e-24
PNKD	1.69e-24	0.315905	0.72	0.548	5.68e-20	1.16e-12	0.450702	0.629	0.539	3.9e-08	1.16e-12	3.38e-24
P4HTM	6.69e-15	0.561974	0.428	0.271	2.24e-10	1.77e-24	0.357762	0.422	0.306	5.93e-20	6.69e-15	3.53e-24
TXN	1.78e-24	-11.2767	0.8	0.657	5.98e-20	3.06e-06	-1.24493	0.619	0.56	0.102497	3.06e-06	3.57e-24
BTF3	2.07e-24	-0.640495	0.919	0.837	6.95e-20	0.00243195	-4.64027	0.87	0.873	1	0.00243195	4.15e-24
RTN3	8.5e-20	0.637394	0.656	0.457	2.85e-15	2.72e-24	0.33783	0.504	0.387	9.11e-20	8.5e-20	5.43e-24
ZFYVE16	9.84e-13	0.281307	0.336	0.203	3.3e-08	3.81e-24	0.332089	0.299	0.194	1.28e-19	9.84e-13	7.62e-24
RPL13	4.12e-24	4.27144	0.998	0.996	1.38e-19	2.68e-19	-35.1036	0.998	1	9e-15	2.68e-19	8.24e-24
NME3	1.08e-07	0.450364	0.522	0.411	0.00363626	5.09e-24	0.441749	0.528	0.411	1.71e-19	1.08e-07	1.02e-23
UBC	5.18e-24	-30.5361	0.927	0.839	1.74e-19	0.000406689	-19.9573	0.855	0.833	1	0.000406689	1.04e-23
C19orf53	5.56e-24	-1.02268	0.908	0.878	1.87e-19	1.41e-09	-0.267334	0.827	0.805	4.74e-05	1.41e-09	1.11e-23
RAB18	4.47e-19	0.521717	0.628	0.45	1.5e-14	6.11e-24	0.532142	0.506	0.392	2.05e-19	4.47e-19	1.22e-23
TAX1BP1	8.67e-19	0.740547	0.766	0.621	2.91e-14	8.25e-24	-0.256948	0.765	0.678	2.77e-19	8.67e-19	1.65e-23
ERGIC3	1e-23	2.30523	0.866	0.716	3.36e-19	4.39e-17	0.905516	0.791	0.747	1.47e-12	4.39e-17	2.01e-23
YIF1A	3.71e-12	1.65422	0.466	0.328	1.24e-07	1.03e-23	0.264551	0.446	0.327	3.46e-19	3.71e-12	2.07e-23
EIF4G2	1.45e-23	0.805839	0.902	0.792	4.86e-19	0.000376484	-0.523148	0.755	0.724	1	0.000376484	2.9e-23
ATP5F1B	3.1e-12	9.30191	0.841	0.716	1.04e-07	1.5e-23	-2.24223	0.726	0.634	5.03e-19	3.1e-12	3e-23
ANKRD37	1.57e-23	-2.0319	0.693	0.516	5.28e-19	0.835661	-0.771517	0.225	0.223	1	0.835661	3.15e-23
UBA52	1.72e-23	-2.97555	0.985	0.985	5.77e-19	2.49e-15	-7.43171	0.983	0.986	8.35e-11	2.49e-15	3.44e-23
NACA	1.78e-23	10.9557	0.973	0.976	5.97e-19	3.23e-11	1.52923	0.98	0.986	1.08e-06	3.23e-11	3.56e-23
DPYSL2	0.00478279	-5.21491	0.111	0.154	1	2.05e-23	-1.15604	0.089	0.184	6.88e-19	0.00478279	4.1e-23
RPS14	2.22e-23	0.957261	0.994	0.995	7.44e-19	7.88e-16	-41.1547	0.999	0.999	2.64e-11	7.88e-16	4.44e-23
MT-CO3	3.36e-12	-63.0478	0.987	0.961	1.13e-07	2.27e-23	-147.134	1	0.999	7.62e-19	3.36e-12	4.55e-23
ESPN	4.42e-19	0.631672	0.597	0.422	1.48e-14	2.84e-23	0.251207	0.325	0.217	9.52e-19	4.42e-19	5.68e-23
PSMB5	1.22e-18	1.46515	0.741	0.608	4.1e-14	2.89e-23	-0.345939	0.796	0.712	9.71e-19	1.22e-18	5.79e-23
RPS8	2.96e-23	40.9072	0.994	0.994	9.94e-19	7.56e-23	-54.1332	0.999	1	2.54e-18	7.56e-23	5.93e-23
DAPL1	2.06e-14	-140.539	0.261	0.408	6.91e-10	3.19e-23	-13.5963	0.179	0.286	1.07e-18	2.06e-14	6.38e-23
BEX3	3.39e-23	-22.3541	0.946	0.941	1.14e-18	6.48e-19	-17.1507	0.973	0.956	2.17e-14	6.48e-19	6.78e-23
TUBA1A	3.8e-23	-7.04889	0.545	0.344	1.27e-18	0.0292062	-6.95047	0.465	0.427	1	0.0292062	7.6e-23
TMEM230	3.68e-15	-1.348	0.772	0.673	1.24e-10	3.86e-23	0.352376	0.722	0.635	1.3e-18	3.68e-15	7.73e-23
TMSB10	0.0124089	-99.5884	0.937	0.949	1	3.96e-23	-53.2009	0.967	0.973	1.33e-18	0.0124089	7.91e-23
PGLS	3.96e-23	1.63561	0.651	0.472	1.33e-18	1.1e-20	0.263733	0.581	0.483	3.7e-16	1.1e-20	7.93e-23
MRPS6	2.77e-09	-33.6966	0.641	0.505	9.3e-05	4.52e-23	-0.584449	0.579	0.471	1.52e-18	2.77e-09	9.04e-23
GADD45GIP1	4.58e-23	0.650158	0.81	0.661	1.54e-18	3.25e-21	0.603311	0.648	0.549	1.09e-16	3.25e-21	9.16e-23
EIF1B	4.95e-23	3.58627	0.766	0.616	1.66e-18	2.84e-18	1.19433	0.659	0.573	9.51e-14	2.84e-18	9.9e-23
RPS2	4.96e-23	15.9582	0.994	0.996	1.66e-18	0.140389	-61.8389	0.996	0.997	1	0.140389	9.92e-23
BRI3	5.31e-23	-2.66532	0.9	0.806	1.78e-18	0.00509803	-2.56273	0.638	0.61	1	0.00509803	1.06e-22
RPL35	6.66e-19	-3.92235	0.988	0.991	2.23e-14	5.38e-23	-7.20151	0.997	0.998	1.8e-18	6.66e-19	1.08e-22
PFDN5	6.77e-23	2.18138	0.973	0.973	2.27e-18	1.38e-14	-1.89963	0.982	0.977	4.62e-10	1.38e-14	1.35e-22
NUDT14	6.98e-23	0.830098	0.706	0.536	2.34e-18	0.00256604	-0.996833	0.443	0.401	1	0.00256604	1.4e-22
CSDE1	7.71e-23	1.82335	0.873	0.772	2.58e-18	3.41e-10	-0.339599	0.67	0.612	1.14e-05	3.41e-10	1.54e-22
HNRNPC	1.14e-22	-3.35454	0.894	0.773	3.81e-18	2.48e-21	0.936842	0.828	0.757	8.3e-17	2.48e-21	2.27e-22
SEC61G	1.21e-22	-5.6676	0.944	0.903	4.05e-18	1.66e-17	-1.03202	0.907	0.863	5.58e-13	1.66e-17	2.42e-22
FOS	1.26e-22	-1.38277	0.704	0.535	4.22e-18	1.95e-15	-1.90686	0.437	0.347	6.55e-11	1.95e-15	2.51e-22
LINC00605	3.37e-11	0.536233	0.196	0.099	1.13e-06	1.36e-22	0.309414	0.152	0.079	4.55e-18	3.37e-11	2.71e-22
RPL13A	1.7e-22	-1.04178	1	0.995	5.69e-18	1.54e-11	-55.1513	0.999	1	5.17e-07	1.54e-11	3.39e-22
RABGGTB	1.84e-22	1.45671	0.704	0.55	6.17e-18	7.84e-15	0.450115	0.444	0.358	2.63e-10	7.84e-15	3.68e-22
SURF1	1.99e-22	0.303709	0.618	0.417	6.66e-18	1.88e-09	0.272662	0.364	0.297	6.32e-05	1.88e-09	3.97e-22
RHOB	2.03e-22	0.525594	0.631	0.427	6.81e-18	0.0602716	-0.281053	0.264	0.242	1	0.0602716	4.06e-22
NMT1	1.75e-08	0.591596	0.461	0.351	0.000587368	2.08e-22	0.388263	0.539	0.43	6.99e-18	1.75e-08	4.17e-22
MRPL43	6.39e-15	0.542059	0.595	0.44	2.14e-10	2.38e-22	0.324249	0.505	0.39	7.97e-18	6.39e-15	4.75e-22
TUBB	1.87e-05	-10.3375	0.829	0.78	0.627886	2.49e-22	-22.7543	0.772	0.804	8.36e-18	1.87e-05	4.99e-22
BNIP3	0.00176649	-27.8653	0.793	0.738	1	2.56e-22	-13.7408	0.575	0.63	8.6e-18	0.00176649	5.13e-22
RPS12	1.6e-14	-11.0418	0.996	0.995	5.36e-10	2.65e-22	-28.8384	0.997	0.999	8.88e-18	1.6e-14	5.29e-22
ERH	2.87e-22	-1.18301	0.81	0.699	9.64e-18	3.51e-15	-0.491233	0.78	0.719	1.18e-10	3.51e-15	5.75e-22
VRK3	6.79e-15	1.43713	0.478	0.327	2.28e-10	3.6e-22	0.377824	0.289	0.19	1.21e-17	6.79e-15	7.19e-22
P4HA1	3.69e-13	-1.00871	0.647	0.482	1.24e-08	3.6e-22	0.486212	0.624	0.51	1.21e-17	3.69e-13	7.2e-22
DAD1	3.94e-22	-1.92944	0.708	0.517	1.32e-17	4.42e-16	0.467949	0.593	0.496	1.48e-11	4.42e-16	7.87e-22
TMEM258	9.16e-22	1.45748	0.937	0.894	3.07e-17	4.37e-22	-0.276831	0.917	0.874	1.46e-17	9.16e-22	8.73e-22
SSR1	4.29e-16	1.44997	0.662	0.488	1.44e-11	4.92e-22	0.464132	0.537	0.432	1.65e-17	4.29e-16	9.84e-22
APC	5.7e-22	-0.495437	0.798	0.602	1.91e-17	0.000456541	-2.93661	0.63	0.585	1	0.000456541	1.14e-21
DNAJC3-DT	4.26e-12	0.703217	0.503	0.363	1.43e-07	5.83e-22	0.436315	0.322	0.22	1.95e-17	4.26e-12	1.17e-21
RAB3IP	1.44e-16	1.18673	0.534	0.362	4.84e-12	5.87e-22	0.334227	0.413	0.299	1.97e-17	1.44e-16	1.17e-21
DKK3	5.9e-22	-3.49102	0.603	0.415	1.98e-17	5.24e-18	0.622927	0.294	0.202	1.76e-13	5.24e-18	1.18e-21
IGFBP7	1.94e-21	-35.0901	0.946	0.835	6.5e-17	6.23e-22	-94.2122	0.962	0.89	2.09e-17	1.94e-21	1.25e-21
TUBA1C	6.37e-22	-1.27155	0.676	0.488	2.14e-17	2.77e-11	-1.53029	0.506	0.423	9.28e-07	2.77e-11	1.27e-21
TRIR	7.45e-22	1.82994	0.814	0.687	2.5e-17	0.0183995	-0.31713	0.632	0.616	1	0.0183995	1.49e-21
CHMP5	7.54e-22	0.548819	0.56	0.371	2.53e-17	3.29e-11	0.262724	0.478	0.4	1.1e-06	3.29e-11	1.51e-21
YWHAE	7.98e-22	-1.27008	0.885	0.788	2.68e-17	3.9e-15	-2.82871	0.83	0.785	1.31e-10	3.9e-15	1.6e-21
MRPL57	1.04e-14	1.63458	0.841	0.728	3.47e-10	8.32e-22	0.613538	0.743	0.649	2.79e-17	1.04e-14	1.66e-21
RPL8	8.89e-22	-8.04195	0.994	0.99	2.98e-17	6.46e-21	-33.1035	0.997	0.999	2.17e-16	6.46e-21	1.78e-21
DHCR24	1.09e-21	0.696037	0.401	0.215	3.65e-17	3.39e-07	0.380234	0.176	0.129	0.011359	3.39e-07	2.18e-21
HMGN1	1.14e-21	-0.501971	0.775	0.644	3.81e-17	9.23e-15	-8.91108	0.719	0.641	3.1e-10	9.23e-15	2.27e-21
SLC25A3	1.16e-21	-2.75216	0.869	0.776	3.89e-17	0.00130854	-0.831443	0.823	0.801	1	0.00130854	2.32e-21
RPL5	1.43e-21	3.91315	0.987	0.988	4.79e-17	7.1e-13	-3.30712	0.993	0.997	2.38e-08	7.1e-13	2.86e-21
ABHD14B	1.49e-21	1.28255	0.568	0.371	4.99e-17	2.66e-17	0.367175	0.405	0.309	8.92e-13	2.66e-17	2.97e-21
RPL26	3.36e-15	-3.02368	0.994	0.995	1.13e-10	1.61e-21	2.84527	0.999	1	5.4e-17	3.36e-15	3.22e-21
RAB7A	1.52e-17	1.02013	0.779	0.633	5.08e-13	1.71e-21	0.377626	0.629	0.527	5.72e-17	1.52e-17	3.41e-21
GGA2	3.16e-12	0.408592	0.649	0.524	1.06e-07	2.02e-21	0.523375	0.453	0.341	6.79e-17	3.16e-12	4.05e-21
RPL38	9.38e-14	-10.0418	0.996	0.992	3.14e-09	2.05e-21	-9.27943	0.996	0.998	6.88e-17	9.38e-14	4.1e-21
RPL35A	2.09e-21	-7.04183	0.994	0.992	7.02e-17	5.64e-19	8.83829	0.996	0.999	1.89e-14	5.64e-19	4.19e-21
CALM3	2.49e-21	-13.0522	0.772	0.63	8.37e-17	0.000479767	-0.99678	0.45	0.407	1	0.000479767	4.99e-21
CHCHD2	1.21e-19	1.80761	0.823	0.738	4.07e-15	2.68e-21	-1.18466	0.785	0.718	8.99e-17	1.21e-19	5.36e-21
PTMA	2.7e-21	-6.04183	0.988	0.984	9.04e-17	0.276038	-30.9584	0.99	0.997	1	0.276038	5.39e-21
RAP1B	3.74e-19	0.702742	0.443	0.269	1.25e-14	2.87e-21	0.260193	0.353	0.25	9.62e-17	3.74e-19	5.74e-21
YIPF3	6.82e-09	0.361998	0.512	0.384	0.000228686	3.15e-21	0.296441	0.447	0.334	1.06e-16	6.82e-09	6.3e-21
ANXA1	1.11e-10	-32.9047	0.234	0.365	3.73e-06	3.25e-21	-0.39223	0.037	0.113	1.09e-16	1.11e-10	6.51e-21
ESD	3.32e-21	5.08016	0.735	0.578	1.11e-16	5.63e-20	1.38307	0.706	0.621	1.89e-15	5.63e-20	6.65e-21
UBE2D3	3.45e-21	0.273133	0.789	0.647	1.16e-16	4.79e-11	0.251597	0.664	0.599	1.61e-06	4.79e-11	6.9e-21
IFI27L1	2.06e-13	0.44749	0.392	0.251	6.91e-09	3.49e-21	0.279506	0.392	0.284	1.17e-16	2.06e-13	6.97e-21
PTMS	0.000172088	-13.1693	0.28	0.346	1	3.84e-21	-4.30956	0.299	0.405	1.29e-16	0.000172088	7.67e-21
HEXB	4.34e-12	0.359755	0.367	0.227	1.46e-07	3.93e-21	0.27084	0.279	0.185	1.32e-16	4.34e-12	7.86e-21
RBMX	4.13e-21	-3.96671	0.866	0.747	1.38e-16	2.87e-17	1.95267	0.805	0.742	9.62e-13	2.87e-17	8.25e-21
PDIA4	0.0474492	0.305431	0.476	0.44	1	4.79e-21	-2.34853	0.455	0.342	1.61e-16	0.0474492	9.58e-21
SSR3	3.85e-09	0.919048	0.704	0.603	0.000129155	5.12e-21	0.906237	0.711	0.609	1.72e-16	3.85e-09	1.02e-20
PIP4P2	4.5e-16	0.75586	0.555	0.39	1.51e-11	5.44e-21	0.297971	0.355	0.247	1.82e-16	4.5e-16	1.09e-20
TMEM161B-AS1	1.16e-07	0.250535	0.367	0.263	0.00390235	5.9e-21	0.319542	0.313	0.213	1.98e-16	1.16e-07	1.18e-20
TMEM179B	2.48e-20	0.528545	0.524	0.332	8.32e-16	6.13e-21	0.355708	0.543	0.43	2.06e-16	2.48e-20	1.23e-20
RPL7A	6.36e-21	-13.9149	0.987	0.992	2.13e-16	2.3e-13	-25.1522	0.996	0.999	7.72e-09	2.3e-13	1.27e-20
INSR	6.67e-21	5.30116	0.683	0.507	2.24e-16	4.03e-17	1.00247	0.54	0.456	1.35e-12	4.03e-17	1.33e-20
CYC1	6.7e-21	0.672338	0.597	0.408	2.25e-16	1.66e-16	0.273006	0.506	0.409	5.55e-12	1.66e-16	1.34e-20
WDR83OS	4.65e-12	1.22133	0.772	0.693	1.56e-07	7.37e-21	0.400031	0.834	0.764	2.47e-16	4.65e-12	1.47e-20
JTB	9.02e-21	0.701321	0.802	0.652	3.03e-16	8.45e-10	-4.91334	0.687	0.609	2.83e-05	8.45e-10	1.8e-20
ATOX1	2.62e-19	-0.409371	0.925	0.887	8.79e-15	1.01e-20	-2.62288	0.885	0.835	3.38e-16	2.62e-19	2.02e-20
RPL4	1.08e-20	-12.0409	0.981	0.981	3.62e-16	0.00213238	-23.1229	0.984	0.99	1	0.00213238	2.16e-20
TRAM1	2.12e-12	0.319356	0.543	0.393	7.1e-08	1.2e-20	0.425103	0.492	0.381	4.01e-16	2.12e-12	2.39e-20
SMIM26	1.26e-20	0.25961	0.868	0.737	4.22e-16	6.41e-17	0.54861	0.712	0.629	2.15e-12	6.41e-17	2.52e-20
ANP32B	1.28e-20	2.20233	0.785	0.649	4.28e-16	1.43e-18	1.81157	0.605	0.512	4.81e-14	1.43e-18	2.55e-20
SULF1	0.0114943	-4.57618	0.455	0.402	1	1.4e-20	1.02866	0.503	0.387	4.68e-16	0.0114943	2.79e-20
CPEB4	1.52e-20	-0.763569	0.75	0.592	5.11e-16	1.68e-12	-1.63819	0.549	0.455	5.63e-08	1.68e-12	3.04e-20
NUPR1	3.58e-06	-219.042	0.745	0.784	0.12	1.77e-20	-3.70174	0.388	0.498	5.94e-16	3.58e-06	3.54e-20
TCEAL8	1.81e-20	-5.87191	0.869	0.79	6.08e-16	2.87e-18	-2.91043	0.863	0.821	9.63e-14	2.87e-18	3.63e-20
COX7A2L	2.14e-20	-1.73027	0.887	0.801	7.17e-16	0.00399114	-1.81631	0.829	0.809	1	0.00399114	4.28e-20
MRPL33	1.56e-17	1.10403	0.787	0.691	5.23e-13	2.41e-20	-1.00764	0.709	0.618	8.09e-16	1.56e-17	4.82e-20
RACK1	2.58e-20	0.958374	0.99	0.982	8.65e-16	5.75e-07	-23.1522	0.988	0.995	0.0192802	5.75e-07	5.16e-20
VASN	2.8e-20	0.328578	0.662	0.463	9.4e-16	6.62e-17	0.258915	0.232	0.153	2.22e-12	6.62e-17	5.61e-20
SNU13	8.41e-16	0.373779	0.779	0.651	2.82e-11	2.9e-20	0.778113	0.72	0.63	9.73e-16	8.41e-16	5.8e-20
PIGP	3.02e-20	1.13591	0.693	0.523	1.01e-15	5.69e-17	0.288412	0.458	0.359	1.91e-12	5.69e-17	6.05e-20
TPT1	3.38e-20	7.95178	0.987	0.993	1.13e-15	8.08e-17	-8.15473	0.995	0.997	2.71e-12	8.08e-17	6.75e-20
ARL3	3.98e-20	0.627454	0.599	0.404	1.34e-15	0.000307628	0.263927	0.374	0.336	1	0.000307628	7.96e-20
SPARC	1.43e-07	-20.871	0.921	0.832	0.00479144	4.8e-20	-16.3827	0.933	0.874	1.61e-15	1.43e-07	9.59e-20
DUT	6.31e-20	1.05656	0.655	0.485	2.12e-15	1.36e-05	-0.72021	0.541	0.486	0.454796	1.36e-05	1.26e-19
YPEL5	3e-14	1.33057	0.511	0.371	1.01e-09	6.41e-20	0.279593	0.394	0.294	2.15e-15	3e-14	1.28e-19
NDUFA8	6.54e-20	0.54456	0.591	0.41	2.19e-15	6.16e-14	0.357731	0.463	0.381	2.07e-09	6.16e-14	1.31e-19
UQCC2	7.05e-20	1.12708	0.737	0.574	2.36e-15	2.1e-13	-0.368444	0.55	0.461	7.03e-09	2.1e-13	1.41e-19
LPCAT1	0.000174197	1.1048	0.562	0.467	1	7.11e-20	-0.355718	0.31	0.213	2.39e-15	0.000174197	1.42e-19
EIF3D	7.71e-20	0.50603	0.658	0.493	2.59e-15	8.16e-09	0.767665	0.594	0.533	0.000273589	8.16e-09	1.54e-19
FAM45A	8.31e-20	1.83618	0.628	0.464	2.79e-15	1.46e-07	0.378143	0.494	0.436	0.0049007	1.46e-07	1.66e-19
GAL	8.89e-20	-13.286	0.096	0.287	2.98e-15	1.64e-10	8.84474	0.062	0.113	5.5e-06	1.64e-10	1.78e-19
PABPC1	9.39e-20	-12.5156	0.937	0.896	3.15e-15	1.45e-06	-2.28406	0.926	0.922	0.0486563	1.45e-06	1.88e-19
RPL23A	1.06e-19	14.265	0.994	0.992	3.56e-15	0.00169704	-18.1589	0.998	0.998	1	0.00169704	2.12e-19
CLTA	1.07e-19	1.80152	0.837	0.751	3.61e-15	7.88e-09	0.96233	0.768	0.726	0.000264277	7.88e-09	2.15e-19
SCARB1	6.99e-05	2.83647	0.601	0.505	1	1.1e-19	0.259063	0.455	0.344	3.7e-15	6.99e-05	2.21e-19
SQSTM1	4.2e-15	-46.311	0.908	0.848	1.41e-10	1.19e-19	0.572581	0.579	0.473	3.97e-15	4.2e-15	2.37e-19
NME4	1.23e-19	-0.91287	0.745	0.62	4.11e-15	1.67e-09	-0.436032	0.635	0.569	5.59e-05	1.67e-09	2.45e-19
DOCK7	1.55e-16	0.454357	0.553	0.389	5.19e-12	1.25e-19	0.546479	0.381	0.274	4.19e-15	1.55e-16	2.5e-19
ATP6V1F	1.28e-19	-4.70155	0.86	0.749	4.3e-15	1.32e-08	-0.53586	0.78	0.73	0.000441678	1.32e-08	2.56e-19
HIST1H4C	1.36e-19	-1.0092	0.72	0.559	4.57e-15	0.00368986	-188.599	0.621	0.659	1	0.00368986	2.73e-19
ST3GAL4	1.39e-19	-4.336	0.622	0.434	4.65e-15	0.0431727	0.800058	0.526	0.5	1	0.0431727	2.77e-19
SUMO2	1.43e-19	-1.98727	0.885	0.813	4.8e-15	3.61e-07	-2.50851	0.856	0.826	0.0120942	3.61e-07	2.86e-19
PSMA1	1.43e-19	1.14502	0.639	0.473	4.81e-15	5.8e-09	0.544949	0.58	0.522	0.000194687	5.8e-09	2.87e-19
ARL2	1.45e-19	-0.706435	0.724	0.551	4.87e-15	1.76e-09	0.290212	0.532	0.46	5.9e-05	1.76e-09	2.9e-19
OTUD6B-AS1	2.52e-13	0.943	0.637	0.499	8.46e-09	1.52e-19	0.460242	0.501	0.4	5.08e-15	2.52e-13	3.03e-19
PLA2G16	2.01e-19	-4.61004	0.858	0.788	6.73e-15	1.78e-18	-0.532531	0.816	0.739	5.97e-14	1.78e-18	4.01e-19
MT2A	1.82e-10	-89.0879	0.791	0.714	6.11e-06	2.45e-19	-9.78961	0.217	0.136	8.22e-15	1.82e-10	4.9e-19
RPS17	1.1e-11	-8.04182	0.983	0.983	3.69e-07	2.61e-19	-1.76961	0.974	0.972	8.76e-15	1.1e-11	5.22e-19
BRK1	2.7e-19	-2.7256	0.852	0.764	9.04e-15	2.5e-07	3.21447	0.827	0.8	0.00838055	2.5e-07	5.39e-19
TMEM123	5.02e-15	0.464213	0.662	0.525	1.68e-10	2.95e-19	0.259244	0.519	0.416	9.91e-15	5.02e-15	5.91e-19
RPL37A	1.79e-17	-5.04183	1	0.997	5.99e-13	2.99e-19	-28.2005	0.998	1	1e-14	1.79e-17	5.98e-19
CCNO	5.94e-13	-2.6158	0.388	0.243	1.99e-08	3e-19	-4.36852	0.261	0.168	1.01e-14	5.94e-13	6.01e-19
SNHG9	0.180101	-0.29973	0.451	0.435	1	3.22e-19	0.558649	0.513	0.408	1.08e-14	0.180101	6.44e-19
AL451062.1	3.41e-19	0.713833	0.57	0.38	1.14e-14	4.72e-17	0.264001	0.227	0.147	1.58e-12	4.72e-17	6.82e-19
EIF4EBP2	3.68e-19	0.453114	0.714	0.57	1.23e-14	5.07e-07	0.66481	0.414	0.365	0.0170076	5.07e-07	7.36e-19
RPL10A	9.77e-18	11.9582	0.987	0.989	3.28e-13	4.08e-19	5.75124	0.994	0.996	1.37e-14	9.77e-18	8.15e-19
MRFAP1	4.59e-19	1.31204	0.76	0.617	1.54e-14	5.12e-08	0.35624	0.683	0.622	0.00171864	5.12e-08	9.18e-19
KDELR2	4.87e-06	-2.26456	0.505	0.417	0.163459	4.8e-19	0.314369	0.485	0.379	1.61e-14	4.87e-06	9.61e-19
RNF152	5.17e-19	0.918288	0.221	0.093	1.74e-14	5.67e-07	-8.8767	0.158	0.115	0.0190095	5.67e-07	1.03e-18
MGST2	6.83e-15	0.708801	0.436	0.283	2.29e-10	5.26e-19	0.260496	0.336	0.238	1.76e-14	6.83e-15	1.05e-18
RPL22	6.25e-19	4.31686	0.977	0.989	2.1e-14	8.32e-12	-4.01892	0.995	0.993	2.79e-07	8.32e-12	1.25e-18
RPN1	2.57e-08	0.467488	0.482	0.365	0.000862086	6.34e-19	0.327655	0.392	0.289	2.13e-14	2.57e-08	1.27e-18
DNPH1	1.57e-18	0.78071	0.783	0.672	5.28e-14	6.82e-19	0.405905	0.575	0.47	2.29e-14	1.57e-18	1.36e-18
CYCS	8.7e-19	-7.28515	0.735	0.608	2.92e-14	1.11e-05	0.366648	0.577	0.534	0.371584	1.11e-05	1.74e-18
RAB14	1.08e-06	0.269126	0.392	0.291	0.0360628	9.38e-19	0.278594	0.387	0.284	3.14e-14	1.08e-06	1.88e-18
NDUFAF3	1.01e-18	-4.62482	0.823	0.712	3.37e-14	2.88e-14	-0.495166	0.652	0.575	9.67e-10	2.88e-14	2.01e-18
RPL34	2.59e-17	-71.0409	0.996	0.996	8.69e-13	1.04e-18	-34.1599	0.999	1	3.5e-14	2.59e-17	2.08e-18
CAVIN1	5.69e-05	-0.429493	0.104	0.173	1	1.16e-18	-1.23488	0.069	0.147	3.89e-14	5.69e-05	2.32e-18
PCBD1	1.62e-14	1.04851	0.735	0.628	5.42e-10	1.34e-18	0.63095	0.698	0.606	4.48e-14	1.62e-14	2.67e-18
IER3	0.00220963	-9.67626	0.466	0.528	1	1.37e-18	-1.84041	0.351	0.251	4.6e-14	0.00220963	2.75e-18
RPS5	1.38e-18	1.95817	0.981	0.981	4.64e-14	0.00713708	-20.1497	0.987	0.994	1	0.00713708	2.77e-18
EEF1A1	1.46e-18	-18.0351	1	0.999	4.88e-14	0.00144978	-45.1522	0.999	1	1	0.00144978	2.91e-18
RPS3A	1.51e-18	8.26455	0.992	0.994	5.07e-14	9.89e-18	-22.1589	0.997	0.999	3.32e-13	9.89e-18	3.03e-18
RPL18	1.52e-18	8.95817	0.99	0.989	5.1e-14	1.87e-08	-23.5114	0.995	0.998	0.000627364	1.87e-08	3.04e-18
ROMO1	1.77e-10	3.0791	0.881	0.84	5.94e-06	1.58e-18	0.270563	0.763	0.687	5.29e-14	1.77e-10	3.16e-18
STMN1	0.749615	-28.5324	0.129	0.133	1	1.89e-18	-16.7554	0.394	0.48	6.35e-14	0.749615	3.79e-18
SNHG19	0.000732408	-1.85258	0.622	0.552	1	2.01e-18	0.885406	0.661	0.572	6.75e-14	0.000732408	4.03e-18
RPS10	1.71e-15	-17.0382	0.981	0.98	5.74e-11	2.12e-18	-6.76178	0.98	0.98	7.1e-14	1.71e-15	4.23e-18
UQCC3	5.55e-12	1.01755	0.593	0.466	1.86e-07	2.18e-18	0.302223	0.424	0.322	7.33e-14	5.55e-12	4.37e-18
GRINA	8.27e-11	1.24007	0.741	0.615	2.77e-06	2.26e-18	0.283171	0.473	0.371	7.57e-14	8.27e-11	4.52e-18
BACE2	1.66e-07	0.437555	0.537	0.441	0.00555349	2.39e-18	0.257517	0.427	0.328	8.02e-14	1.66e-07	4.78e-18
RNF181	2.18e-15	0.382588	0.628	0.476	7.32e-11	2.4e-18	0.378873	0.563	0.458	8.05e-14	2.18e-15	4.8e-18
RPS3	3.4e-18	-15.0837	0.987	0.989	1.14e-13	9.66e-06	-38.5955	0.993	0.996	0.323888	9.66e-06	6.81e-18
SUB1	3.42e-18	-1.11187	0.839	0.72	1.15e-13	2.19e-07	-1.6805	0.756	0.701	0.00733278	2.19e-07	6.85e-18
NDUFS5	3.56e-18	2.94471	0.937	0.904	1.19e-13	1.46e-09	0.286939	0.854	0.815	4.9e-05	1.46e-09	7.12e-18
TTC3	3.94e-18	-0.301729	0.877	0.761	1.32e-13	1.58e-08	-2.75391	0.852	0.801	0.000528402	1.58e-08	7.89e-18
MZT2B	4.02e-18	-2.86457	0.929	0.894	1.35e-13	0.00897875	-3.87195	0.718	0.685	1	0.00897875	8.04e-18
RPS15A	5.66e-18	5.90959	0.996	0.992	1.9e-13	1.19e-11	-19.1036	0.999	0.999	3.98e-07	1.19e-11	1.13e-17
ENO1	0.42535	-30.0392	0.831	0.807	1	6.43e-18	-10.1364	0.793	0.804	2.15e-13	0.42535	1.29e-17
HLA-C	6.59e-15	-15.6385	0.739	0.583	2.21e-10	6.88e-18	-13.9192	0.837	0.745	2.31e-13	6.59e-15	1.38e-17
MZT2A	8e-18	4.40445	0.866	0.756	2.68e-13	0.534465	0.380872	0.564	0.563	1	0.534465	1.6e-17
BMP4	8.55e-18	-1.24731	0.203	0.085	2.87e-13	2.84e-14	0.947913	0.374	0.285	9.53e-10	2.84e-14	1.71e-17
SERP1	3.96e-13	2.00325	0.714	0.585	1.33e-08	9.62e-18	0.395169	0.584	0.49	3.23e-13	3.96e-13	1.92e-17
KTN1	1e-17	-2.41322	0.793	0.629	3.36e-13	3.14e-12	1.16564	0.766	0.699	1.05e-07	3.14e-12	2.01e-17
IFITM3	2.32e-09	-24.5492	0.829	0.732	7.79e-05	1.08e-17	-8.77351	0.768	0.671	3.63e-13	2.32e-09	2.16e-17
SUMF2	1.08e-17	2.82454	0.537	0.363	3.63e-13	1.73e-13	0.262119	0.491	0.406	5.79e-09	1.73e-13	2.16e-17
RPS6	1.09e-17	-17.0418	0.994	0.995	3.65e-13	2.62e-15	-43.1522	0.996	0.999	8.78e-11	2.62e-15	2.18e-17
KIF1A	1.11e-17	-15.8394	0.678	0.501	3.73e-13	1.35e-09	0.444871	0.437	0.368	4.51e-05	1.35e-09	2.22e-17
HERPUD1	9.68e-05	-0.740702	0.436	0.357	1	1.23e-17	-2.25141	0.409	0.315	4.13e-13	9.68e-05	2.46e-17
NDUFB9	8.07e-17	-1.9011	0.745	0.639	2.71e-12	1.3e-17	0.426254	0.69	0.605	4.36e-13	8.07e-17	2.6e-17
S100B	1.4e-17	-21.8307	0.119	0.291	4.69e-13	4.34e-10	-0.460232	0.079	0.132	1.46e-05	4.34e-10	2.8e-17
HDLBP	1.47e-17	1.39994	0.743	0.62	4.94e-13	7.3e-14	0.460078	0.542	0.459	2.45e-09	7.3e-14	2.95e-17
COA3	1.63e-17	0.414439	0.626	0.454	5.48e-13	4.42e-10	-0.333995	0.531	0.451	1.48e-05	4.42e-10	3.27e-17
BZW2	1.25e-16	0.515221	0.418	0.254	4.2e-12	1.79e-17	0.325616	0.337	0.246	6e-13	1.25e-16	3.58e-17
CYP1B1	0.000162254	-64.3574	0.111	0.17	1	2.53e-17	-8.47607	0.055	0.124	8.49e-13	0.000162254	5.07e-17
ZFAND5	1.99e-16	-3.29272	0.935	0.846	6.67e-12	2.82e-17	-1.1611	0.806	0.731	9.47e-13	1.99e-16	5.65e-17
NEDD8	2.91e-17	-0.664422	0.827	0.74	9.76e-13	9.69e-09	-0.441184	0.79	0.742	0.000325138	9.69e-09	5.82e-17
ISPD	8.69e-06	-0.398846	0.054	0.118	0.291505	3.22e-17	-0.338527	0.137	0.225	1.08e-12	8.69e-06	6.43e-17
SNRPD2	3.54e-17	-1.22244	0.933	0.884	1.19e-12	1.53e-15	-0.777078	0.898	0.86	5.15e-11	1.53e-15	7.08e-17
FXR1	3.7e-17	0.662969	0.651	0.496	1.24e-12	2.39e-08	0.366415	0.54	0.479	0.000801853	2.39e-08	7.4e-17
RPS27	3.79e-17	-83.0418	1	0.996	1.27e-12	2.71e-06	-71.4591	0.999	1	0.0908846	2.71e-06	7.58e-17
RPL18A	4.46e-17	-17.9784	0.992	0.994	1.5e-12	0.00312218	-17.6992	0.996	0.998	1	0.00312218	8.92e-17
RPS13	4.69e-17	-12.06	0.983	0.991	1.57e-12	8.83e-12	-0.981203	0.995	0.997	2.96e-07	8.83e-12	9.37e-17
AKIRIN1	4.89e-17	0.937593	0.495	0.331	1.64e-12	7.41e-15	-2.71733	0.397	0.309	2.49e-10	7.41e-15	9.78e-17
LETMD1	5.34e-17	0.759165	0.551	0.394	1.79e-12	0.000133172	0.325094	0.405	0.365	1	0.000133172	1.07e-16
LAPTM4A	2.91e-09	-1.04173	0.741	0.652	9.76e-05	5.64e-17	-5.35628	0.796	0.721	1.89e-12	2.91e-09	1.13e-16
COMMD6	2.86e-16	-4.04267	0.965	0.955	9.61e-12	5.85e-17	-4.65683	0.972	0.967	1.96e-12	2.86e-16	1.17e-16
RPL7	9.19e-17	-74.0409	0.992	0.992	3.08e-12	1.04e-16	9.72046	0.997	0.999	3.49e-12	1.04e-16	1.84e-16
POLR1D	1.04e-16	0.538864	0.804	0.708	3.47e-12	3.33e-08	1.06129	0.594	0.531	0.00111695	3.33e-08	2.07e-16
VDAC2	1.07e-16	-2.01782	0.789	0.686	3.6e-12	9.7e-05	-0.525423	0.665	0.634	1	9.7e-05	2.15e-16
RPL30	1.18e-16	12.9369	0.988	0.991	3.96e-12	2.37e-06	-22.149	0.992	0.995	0.0795422	2.37e-06	2.36e-16
CEBPD	2.48e-12	0.323785	0.466	0.329	8.3e-08	1.19e-16	0.253666	0.299	0.212	4.01e-12	2.48e-12	2.39e-16
SLC25A5	1.33e-16	2.89521	0.779	0.659	4.46e-12	1.14e-10	-3.285	0.769	0.729	3.81e-06	1.14e-10	2.66e-16
SNX3	1.46e-16	-2.60648	0.808	0.702	4.89e-12	0.727127	-0.507879	0.61	0.59	1	0.727127	2.92e-16
SLC25A11	2e-12	1.83552	0.501	0.366	6.72e-08	1.58e-16	0.260976	0.376	0.283	5.3e-12	2e-12	3.16e-16
MDH1	1.58e-16	1.32378	0.582	0.417	5.31e-12	4.22e-15	0.446797	0.483	0.39	1.42e-10	4.22e-15	3.17e-16
RPL32	1.61e-16	18.9087	0.998	0.994	5.4e-12	6.92e-14	-33.8371	0.998	1	2.32e-09	6.92e-14	3.22e-16
PSENEN	1.09e-10	0.380574	0.415	0.281	3.64e-06	1.77e-16	0.255408	0.425	0.33	5.94e-12	1.09e-10	3.54e-16
RPS4X	2.07e-16	6.00676	0.994	0.996	6.94e-12	7.98e-07	-55.1522	0.999	1	0.0267635	7.98e-07	4.14e-16
TPI1	2.5e-16	-13.6026	0.914	0.875	8.39e-12	9.57e-11	-8.17538	0.922	0.887	3.21e-06	9.57e-11	5e-16
TSKU	3.29e-05	-4.62101	0.653	0.566	1	2.56e-16	0.424114	0.414	0.319	8.58e-12	3.29e-05	5.12e-16
SMIM27	3.32e-14	0.907818	0.635	0.478	1.11e-09	3.3e-16	0.285121	0.374	0.282	1.11e-11	3.32e-14	6.61e-16
PSMB7	4.19e-16	0.592506	0.683	0.538	1.41e-11	3.04e-09	0.306711	0.637	0.573	0.000102048	3.04e-09	8.38e-16
EIF2S2	2.38e-07	-0.972937	0.685	0.594	0.00799488	4.78e-16	-1.57626	0.732	0.662	1.6e-11	2.38e-07	9.56e-16
HNRNPA2B1	5.16e-10	-3.01088	0.785	0.676	1.73e-05	5.34e-16	-2.46549	0.705	0.613	1.79e-11	5.16e-10	1.07e-15
LSM4	5.39e-16	-7.00887	0.655	0.516	1.81e-11	1.4e-07	-1.03883	0.544	0.481	0.00469832	1.4e-07	1.08e-15
TPM2	0.116113	-23.9045	0.597	0.629	1	6.57e-16	-25.7924	0.516	0.581	2.2e-11	0.116113	1.31e-15
MRPS36	2.03e-13	0.841018	0.651	0.512	6.8e-09	6.73e-16	0.393069	0.523	0.427	2.26e-11	2.03e-13	1.35e-15
RPS20	7.5e-16	17.9581	0.981	0.981	2.52e-11	9.82e-11	-14.1341	0.996	0.997	3.29e-06	9.82e-11	1.5e-15
RPS16	8.34e-16	1.5448	0.988	0.988	2.8e-11	0.00102684	-9.01518	0.993	0.997	1	0.00102684	1.67e-15
CCDC167	0.00134775	0.265539	0.422	0.356	1	9.49e-16	0.266714	0.449	0.35	3.18e-11	0.00134775	1.9e-15
BHLHE41	5.19e-07	-0.455385	0.455	0.591	0.0173906	9.71e-16	-0.334434	0.108	0.186	3.26e-11	5.19e-07	1.94e-15
PSMD4	1.06e-15	0.670754	0.522	0.362	3.57e-11	1.59e-08	0.277968	0.441	0.376	0.000533197	1.59e-08	2.13e-15
RAC1	3.19e-11	-2.32086	0.77	0.627	1.07e-06	1.17e-15	0.34516	0.708	0.618	3.91e-11	3.19e-11	2.33e-15
SLC7A8	1.48e-09	-11.6809	0.426	0.532	4.97e-05	1.2e-15	-2.03304	0.354	0.441	4.03e-11	1.48e-09	2.41e-15
CTSB	1.18e-12	0.754377	0.768	0.631	3.95e-08	1.25e-15	0.280602	0.437	0.345	4.2e-11	1.18e-12	2.51e-15
RPS23	4.79e-14	-14.9932	0.994	0.995	1.61e-09	1.3e-15	-38.1651	0.999	0.999	4.35e-11	4.79e-14	2.59e-15
C12orf75	1.37e-15	0.260764	0.226	0.107	4.58e-11	0.258849	-3.21566	0.232	0.217	1	0.258849	2.73e-15
STC2	1.71e-06	-17.6307	0.083	0.158	0.0574378	1.37e-15	-0.608047	0.124	0.204	4.6e-11	1.71e-06	2.74e-15
TECR	6.97e-06	-4.59731	0.48	0.378	0.23391	1.42e-15	-12.4557	0.436	0.342	4.77e-11	6.97e-06	2.84e-15
TXNL1	1.5e-15	0.722375	0.622	0.479	5.02e-11	4.36e-09	0.346867	0.378	0.308	0.000146188	4.36e-09	3e-15
ZNF706	1.55e-15	-4.23288	0.71	0.584	5.18e-11	0.0062477	-0.470487	0.581	0.54	1	0.0062477	3.09e-15
PSMB4	2.27e-13	0.828402	0.555	0.401	7.6e-09	1.6e-15	0.386307	0.459	0.363	5.37e-11	2.27e-13	3.2e-15
DDT	1.66e-15	2.34571	0.866	0.768	5.57e-11	4.65e-13	-0.399761	0.708	0.626	1.56e-08	4.65e-13	3.32e-15
IGBP1	1.74e-15	0.902593	0.589	0.435	5.85e-11	3.86e-05	0.430736	0.51	0.466	1	3.86e-05	3.49e-15
PPP2R1A	2.7e-05	0.314043	0.589	0.499	0.904916	1.8e-15	0.370754	0.472	0.384	6.04e-11	2.7e-05	3.6e-15
FLOT1	0.000479674	0.250588	0.526	0.451	1	1.92e-15	0.3191	0.389	0.301	6.43e-11	0.000479674	3.83e-15
NOP10	2.41e-14	0.799483	0.745	0.608	8.08e-10	1.99e-15	0.529387	0.632	0.547	6.66e-11	2.41e-14	3.97e-15
SAT2	2.17e-15	-7.49374	0.864	0.799	7.28e-11	1.83e-10	0.618085	0.702	0.654	6.13e-06	1.83e-10	4.34e-15
PERP	2.2e-15	-1.97492	0.526	0.366	7.39e-11	1.14e-08	0.353392	0.368	0.303	0.000381285	1.14e-08	4.4e-15
DNAJC1	0.178846	-0.311447	0.2	0.171	1	2.21e-15	-0.426553	0.248	0.339	7.43e-11	0.178846	4.43e-15
RDX	6.92e-10	0.257261	0.605	0.47	2.32e-05	2.27e-15	-0.637044	0.649	0.567	7.63e-11	6.92e-10	4.55e-15
GNAS	2.32e-15	4.51943	0.8	0.7	7.78e-11	3.16e-09	-2.59002	0.699	0.628	0.000106141	3.16e-09	4.64e-15
GUK1	2.91e-15	-1.37488	0.917	0.867	9.77e-11	0.601357	-3.90237	0.783	0.782	1	0.601357	5.83e-15
FIS1	1.82e-14	3.00584	0.814	0.738	6.09e-10	3.4e-15	1.566	0.712	0.626	1.14e-10	1.82e-14	6.8e-15
RELN	3.54e-15	-8.74753	0.123	0.282	1.19e-10	3.35e-10	-0.288154	0.156	0.221	1.12e-05	3.35e-10	7.08e-15
CDKN1C	1.9e-14	-2.75608	0.768	0.63	6.37e-10	3.54e-15	-10.8134	0.639	0.546	1.19e-10	1.9e-14	7.09e-15
POLR2G	3.72e-15	0.497184	0.497	0.341	1.25e-10	1.62e-13	0.578669	0.544	0.455	5.44e-09	1.62e-13	7.44e-15
RPLP1	4.32e-15	-57.0418	1	0.996	1.45e-10	7.31e-11	-57.2017	0.998	1	2.45e-06	7.31e-11	8.65e-15
ADAM15	3.62e-06	0.441836	0.382	0.287	0.121448	7.09e-15	0.371304	0.344	0.257	2.38e-10	3.62e-06	1.42e-14
CITED2	0.0288653	-2.29026	0.309	0.258	1	7.17e-15	-0.593064	0.169	0.252	2.4e-10	0.0288653	1.43e-14
RBX1	8.28e-15	2.27925	0.76	0.646	2.78e-10	2.53e-06	-0.538067	0.641	0.59	0.0847191	2.53e-06	1.66e-14
PCBP2	8.56e-15	0.930451	0.929	0.875	2.87e-10	0.00551658	-3.21289	0.833	0.816	1	0.00551658	1.71e-14
NAP1L1	9.08e-15	-10.3461	0.939	0.887	3.04e-10	1.69e-14	-2.94937	0.923	0.912	5.67e-10	1.69e-14	1.82e-14
HIGD2A	1e-14	-3.33148	0.848	0.774	3.35e-10	0.000700342	1.43354	0.734	0.713	1	0.000700342	2e-14
OST4	1.01e-10	-4.18131	0.967	0.958	3.39e-06	1.07e-14	1.06513	0.951	0.939	3.58e-10	1.01e-10	2.14e-14
HSPD1	1.2e-14	-2.46366	0.775	0.655	4.02e-10	0.722982	-1.78232	0.653	0.653	1	0.722982	2.4e-14
ATF4	1.62e-06	-4.79424	0.72	0.63	0.054333	1.49e-14	0.345403	0.45	0.364	5.01e-10	1.62e-06	2.99e-14
GTF2H5	2.04e-10	0.839253	0.678	0.564	6.84e-06	1.52e-14	-1.27287	0.551	0.459	5.08e-10	2.04e-10	3.03e-14
CCND2	0.181763	-1.02682	0.157	0.179	1	1.52e-14	-20.3306	0.197	0.278	5.09e-10	0.181763	3.04e-14
ATP5MC1	1.89e-13	0.724727	0.716	0.624	6.33e-09	1.67e-14	-0.279271	0.658	0.578	5.6e-10	1.89e-13	3.34e-14
PTGES3	1.86e-14	-0.948588	0.706	0.585	6.24e-10	1.48e-05	-0.286761	0.562	0.513	0.497384	1.48e-05	3.72e-14
VDAC1	1.87e-14	2.1325	0.727	0.595	6.26e-10	2.11e-09	0.380145	0.532	0.472	7.07e-05	2.11e-09	3.73e-14
H3F3A	2.04e-14	-17.2047	0.927	0.907	6.85e-10	9.19e-11	-8.09612	0.972	0.968	3.08e-06	9.19e-11	4.09e-14
MORF4L1	4.65e-11	-4.6138	0.858	0.788	1.56e-06	2.29e-14	0.644517	0.868	0.813	7.7e-10	4.65e-11	4.59e-14
RPL14	2.56e-14	5.51607	0.975	0.986	8.6e-10	1.15e-05	-15.4068	0.987	0.994	0.385851	1.15e-05	5.13e-14
SAT1	1.56e-08	-59.9705	0.754	0.65	0.000523439	2.68e-14	-26.3737	0.377	0.289	9e-10	1.56e-08	5.37e-14
ATP5PB	2.76e-14	1.27572	0.739	0.613	9.26e-10	6.36e-12	0.414692	0.61	0.533	2.13e-07	6.36e-12	5.52e-14
VAPA	6.47e-13	-1.02112	0.731	0.584	2.17e-08	2.79e-14	0.374866	0.566	0.486	9.35e-10	6.47e-13	5.58e-14
RWDD1	2.94e-14	0.301248	0.758	0.639	9.84e-10	6.3e-12	0.667286	0.674	0.613	2.11e-07	6.3e-12	5.87e-14
TIMP2	2.94e-14	-9.02263	0.708	0.553	9.86e-10	0.086371	-2.08639	0.542	0.548	1	0.086371	5.88e-14
RPS11	3.16e-14	-3.00623	0.981	0.981	1.06e-09	0.000152549	-17.7191	0.993	0.996	1	0.000152549	6.32e-14
PSMC1	0.000438365	0.784598	0.351	0.275	1	3.38e-14	0.312972	0.476	0.388	1.14e-09	0.000438365	6.77e-14
SMC6	3.86e-14	-0.902454	0.658	0.491	1.29e-09	2.21e-05	-1.30348	0.469	0.411	0.741498	2.21e-05	7.71e-14
CSNK2B	3.91e-14	1.76525	0.637	0.491	1.31e-09	1.27e-05	0.310442	0.487	0.438	0.426543	1.27e-05	7.81e-14
GABARAPL2	4.51e-14	-3.97449	0.77	0.68	1.51e-09	8.23e-06	0.843016	0.711	0.666	0.275876	8.23e-06	9.01e-14
RPS29	5.51e-14	26.26	0.992	0.995	1.85e-09	9.22e-11	-20.1656	0.998	0.999	3.09e-06	9.22e-11	1.1e-13
RPL27A	5.52e-14	15.5161	0.988	0.993	1.85e-09	2.11e-06	-27.9754	0.996	0.999	0.0706489	2.11e-06	1.1e-13
SELENOT	5.63e-14	0.450163	0.534	0.375	1.89e-09	3.13e-12	0.590546	0.507	0.427	1.05e-07	3.13e-12	1.13e-13
SSR2	1.27e-13	-0.459932	0.837	0.749	4.27e-09	7.04e-14	-3.42896	0.863	0.838	2.36e-09	1.27e-13	1.41e-13
BTG1	7.36e-14	-1.77993	0.741	0.581	2.47e-09	5.74e-10	-2.29623	0.471	0.399	1.92e-05	5.74e-10	1.47e-13
PRELID1	8.48e-14	0.50822	0.699	0.583	2.84e-09	5.19e-06	-0.280897	0.583	0.535	0.173965	5.19e-06	1.7e-13
HM13	0.00636155	0.276803	0.319	0.266	1	9.5e-14	-1.29942	0.317	0.235	3.19e-09	0.00636155	1.9e-13
ARPC1A	1.01e-13	0.739126	0.645	0.489	3.4e-09	2.54e-06	0.373524	0.427	0.373	0.0851193	2.54e-06	2.03e-13
C9orf16	1.51e-13	-5.45098	0.896	0.861	5.07e-09	0.00353721	-6.86364	0.829	0.806	1	0.00353721	3.02e-13
SELENOH	1.63e-13	-0.366746	0.883	0.812	5.48e-09	5.69e-08	0.30789	0.711	0.656	0.0019075	5.69e-08	3.27e-13
KRT8	1.13e-10	-9.73434	0.591	0.465	3.8e-06	2.16e-13	-6.52179	0.481	0.389	7.24e-09	1.13e-10	4.32e-13
TMED3	3.39e-06	0.443192	0.434	0.337	0.11361	2.43e-13	-3.83774	0.357	0.276	8.15e-09	3.39e-06	4.86e-13
PDLIM5	0.00408733	-1.51349	0.681	0.612	1	2.43e-13	0.287917	0.504	0.415	8.16e-09	0.00408733	4.87e-13
MYL6B	2.48e-13	0.373166	0.804	0.712	8.32e-09	2.87e-07	-1.92874	0.605	0.645	0.00964006	2.87e-07	4.96e-13
SYF2	3.09e-13	0.318286	0.662	0.552	1.04e-08	5.26e-08	0.343096	0.563	0.506	0.00176427	5.26e-08	6.19e-13
MTIF3	5.3e-09	1.19204	0.583	0.477	0.000177605	3.26e-13	0.718458	0.507	0.42	1.09e-08	5.3e-09	6.52e-13
CRABP2	0.0108016	0.259461	0.111	0.079	1	3.26e-13	-2.43815	0.131	0.077	1.09e-08	0.0108016	6.53e-13
ADD3	3.39e-13	1.39002	0.731	0.578	1.14e-08	8.97e-09	-1.57646	0.46	0.394	0.000300827	8.97e-09	6.77e-13
SMIM30	4.13e-13	-1.68113	0.702	0.545	1.39e-08	7.2e-07	0.275325	0.541	0.476	0.0241395	7.2e-07	8.26e-13
SNRPD3	4.81e-13	0.524411	0.52	0.369	1.61e-08	4.28e-13	0.413908	0.516	0.433	1.44e-08	4.81e-13	8.57e-13
EEF1D	7e-13	-4.09108	0.952	0.931	2.35e-08	0.515476	-4.88233	0.943	0.947	1	0.515476	1.4e-12
RPL37	2.73e-12	-19.169	0.992	0.992	9.17e-08	9.26e-13	-18.1513	0.994	0.999	3.11e-08	2.73e-12	1.85e-12
IFITM2	0.0276058	-9.94344	0.468	0.421	1	9.34e-13	-0.583152	0.422	0.328	3.13e-08	0.0276058	1.87e-12
SERPINB9	9.49e-13	0.894357	0.353	0.223	3.18e-08	0.0112522	-1.78265	0.457	0.428	1	0.0112522	1.9e-12
PRKAR1A	1.6e-08	0.681651	0.605	0.49	0.000537319	9.77e-13	0.342472	0.503	0.421	3.28e-08	1.6e-08	1.95e-12
SORBS2	0.00121643	-1.58664	0.482	0.407	1	1.11e-12	-4.99566	0.565	0.457	3.71e-08	0.00121643	2.21e-12
CASC4	1.19e-12	0.488345	0.48	0.339	3.98e-08	1.09e-10	0.289514	0.35	0.279	3.65e-06	1.09e-10	2.37e-12
MINCR	1.55e-07	0.290374	0.418	0.307	0.00521321	1.83e-12	0.280077	0.288	0.216	6.13e-08	1.55e-07	3.65e-12
SPAG7	1.94e-12	0.743603	0.568	0.43	6.49e-08	1.64e-06	0.337249	0.467	0.416	0.0551095	1.64e-06	3.87e-12
HSF1	8.1e-12	0.325197	0.361	0.232	2.72e-07	2.52e-12	0.303838	0.268	0.196	8.45e-08	8.1e-12	5.04e-12
WTAP	2.77e-12	-6.44898	0.574	0.436	9.27e-08	6.18e-11	0.615958	0.427	0.351	2.07e-06	6.18e-11	5.53e-12
PFDN4	2.8e-12	0.74168	0.587	0.444	9.4e-08	1.69e-09	0.482499	0.475	0.408	5.67e-05	1.69e-09	5.61e-12
SYNE2	2.82e-12	-1.37172	0.745	0.603	9.44e-08	0.199788	-0.779563	0.424	0.435	1	0.199788	5.63e-12
OCIAD2	3.04e-12	-4.94309	0.388	0.254	1.02e-07	0.0540071	-8.93042	0.321	0.3	1	0.0540071	6.09e-12
PGRMC1	2.14e-07	0.406954	0.495	0.385	0.00719197	3.31e-12	0.454173	0.473	0.391	1.11e-07	2.14e-07	6.62e-12
H2AFZ	3.35e-12	-29.0838	0.697	0.562	1.12e-07	0.163334	-31.4601	0.633	0.607	1	0.163334	6.7e-12
TIMM13	5.7e-09	1.01211	0.762	0.687	0.000191293	3.43e-12	0.324818	0.729	0.664	1.15e-07	5.7e-09	6.87e-12
RPL36A	2.5e-08	4.9581	0.977	0.982	0.000838478	3.54e-12	-8.7983	0.992	0.99	1.19e-07	2.5e-08	7.07e-12
TLK1	3.16e-10	0.383804	0.384	0.257	1.06e-05	3.58e-12	0.362454	0.459	0.378	1.2e-07	3.16e-10	7.15e-12
TSTD1	4.22e-12	1.08073	0.653	0.545	1.41e-07	9.49e-09	0.337855	0.541	0.476	0.000318292	9.49e-09	8.43e-12
RPL27	7.49e-11	-3.04183	0.985	0.985	2.51e-06	4.34e-12	-24.1522	0.992	0.996	1.46e-07	7.49e-11	8.68e-12
RPL39	9.57e-10	-69.0418	0.992	0.995	3.21e-05	4.43e-12	-67.1522	0.997	1	1.49e-07	9.57e-10	8.87e-12
MAGED2	0.00041017	-1.23953	0.384	0.306	1	4.67e-12	-1.01856	0.446	0.357	1.56e-07	0.00041017	9.33e-12
SCG5	6.55e-09	7.30495	0.213	0.125	0.000219537	5.78e-12	0.931744	0.457	0.385	1.94e-07	6.55e-09	1.16e-11
RPS18	5.88e-12	-27.7295	0.998	0.995	1.97e-07	8.33e-05	-84.1522	1	1	1	8.33e-05	1.18e-11
SLC25A6	6.22e-12	-8.03892	0.954	0.953	2.08e-07	0.453876	-21.4016	0.978	0.981	1	0.453876	1.24e-11
IGFBP2	6.67e-12	-19.2502	0.046	0.156	2.24e-07	3.11e-06	-2.58256	0.119	0.163	0.104439	3.11e-06	1.33e-11
MCRIP2	5.22e-06	0.366205	0.653	0.564	0.175179	7.07e-12	0.287683	0.396	0.317	2.37e-07	5.22e-06	1.41e-11
CTSV	0.0673589	-9.16072	0.155	0.185	1	7.72e-12	-23.4448	0.232	0.299	2.59e-07	0.0673589	1.54e-11
EVL	0.00727514	0.405067	0.478	0.43	1	7.93e-12	0.546341	0.508	0.424	2.66e-07	0.00727514	1.59e-11
MORF4L2	8.9e-07	-1.1264	0.685	0.616	0.0298469	8.86e-12	-0.269062	0.724	0.646	2.97e-07	8.9e-07	1.77e-11
MT1X	2.61e-11	-131.024	0.724	0.599	8.74e-07	9.17e-12	-37.5265	0.202	0.14	3.08e-07	2.61e-11	1.83e-11
EGR1	1.35e-09	-0.361137	0.622	0.492	4.52e-05	9.77e-12	0.42993	0.307	0.233	3.28e-07	1.35e-09	1.95e-11
TPD52L1	1.88e-05	-10.929	0.858	0.804	0.629071	1e-11	-14.3007	0.723	0.66	3.36e-07	1.88e-05	2.01e-11
TMEM14C	1.03e-11	-4.58781	0.701	0.573	3.44e-07	4.82e-06	0.258347	0.56	0.513	0.16172	4.82e-06	2.05e-11
KRT18	1.08e-11	-8.49645	0.369	0.239	3.61e-07	1.91e-10	-9.03693	0.367	0.296	6.42e-06	1.91e-10	2.16e-11
VIM	0.250587	-392.987	0.952	0.938	1	1.13e-11	-67.1523	0.963	0.967	3.78e-07	0.250587	2.26e-11
MAB21L1	0.00037153	-10.3682	0.445	0.357	1	1.24e-11	-0.605256	0.289	0.363	4.15e-07	0.00037153	2.47e-11
HLA-A	4.57e-07	-28.8102	0.848	0.732	0.0153316	1.31e-11	-14.9141	0.866	0.782	4.39e-07	4.57e-07	2.62e-11
TCEAL9	1.58e-11	-6.95667	0.86	0.807	5.29e-07	4.3e-11	-7.88351	0.92	0.906	1.44e-06	4.3e-11	3.15e-11
DDX3X	6.72e-10	0.37362	0.572	0.449	2.25e-05	1.59e-11	0.253579	0.443	0.365	5.35e-07	6.72e-10	3.19e-11
UQCRC2	1.6e-11	0.693288	0.628	0.511	5.36e-07	2.49e-11	0.805884	0.55	0.466	8.35e-07	2.49e-11	3.2e-11
MRPS16	1.75e-11	0.698207	0.587	0.463	5.87e-07	6.85e-10	0.333935	0.439	0.366	2.3e-05	6.85e-10	3.5e-11
TPGS1	1.78e-11	0.481676	0.441	0.304	5.96e-07	6.2e-11	0.262178	0.347	0.274	2.08e-06	6.2e-11	3.55e-11
SRSF3	1.85e-11	1.06489	0.697	0.572	6.21e-07	3.85e-10	0.372446	0.723	0.662	1.29e-05	3.85e-10	3.7e-11
TSPO	0.000491705	2.16592	0.691	0.634	1	1.88e-11	-1.6912	0.597	0.641	6.31e-07	0.000491705	3.76e-11
LDHA	2.09e-11	-16.0368	0.835	0.735	7e-07	3.07e-05	-1.61345	0.781	0.734	1	3.07e-05	4.18e-11
TPM4	9.64e-05	-2.87179	0.117	0.184	1	2.12e-11	-3.53049	0.087	0.146	7.12e-07	9.64e-05	4.25e-11
RBM3	2.16e-11	2.33352	0.672	0.565	7.25e-07	0.013698	-0.538445	0.59	0.564	1	0.013698	4.32e-11
PPP3CA	2.44e-11	1.02054	0.326	0.201	8.17e-07	0.0148745	0.335411	0.284	0.258	1	0.0148745	4.87e-11
SEC63	3.54e-11	0.29908	0.507	0.364	1.19e-06	7.06e-10	0.263794	0.444	0.371	2.37e-05	7.06e-10	7.08e-11
SPON2	0.119734	9.89093	0.361	0.382	1	4.17e-11	-3.55903	0.352	0.42	1.4e-06	0.119734	8.35e-11
ATP6AP2	4.36e-11	0.73057	0.495	0.361	1.46e-06	7.7e-11	0.274704	0.384	0.313	2.58e-06	7.7e-11	8.72e-11
TMEM18	4.36e-11	0.517129	0.488	0.352	1.46e-06	5.46e-06	0.266807	0.372	0.323	0.183052	5.46e-06	8.73e-11
TAF7	4.37e-11	-0.462043	0.562	0.421	1.46e-06	1.15e-08	0.321267	0.459	0.39	0.000384382	1.15e-08	8.73e-11
ABLIM1	3.94e-06	-0.66035	0.094	0.172	0.1322	4.58e-11	-0.368454	0.092	0.151	1.54e-06	3.94e-06	9.16e-11
C1orf122	0.000120005	0.300501	0.624	0.56	1	5.14e-11	-0.253927	0.567	0.491	1.73e-06	0.000120005	1.03e-10
KRT19	0.0147882	-7.01255	0.503	0.435	1	7.17e-11	-8.78226	0.247	0.318	2.41e-06	0.0147882	1.43e-10
SCOC	8.16e-11	-1.98997	0.566	0.44	2.74e-06	0.00073055	0.259104	0.463	0.421	1	0.00073055	1.63e-10
SLC39A6	2.3e-06	0.458068	0.534	0.43	0.077201	8.93e-11	0.323791	0.334	0.261	2.99e-06	2.3e-06	1.79e-10
MIEN1	1.18e-10	0.731783	0.543	0.407	3.97e-06	0.00124886	-0.389364	0.49	0.445	1	0.00124886	2.37e-10
KRT10	0.00305318	-5.98535	0.695	0.667	1	1.43e-10	-1.67312	0.612	0.541	4.8e-06	0.00305318	2.86e-10
CHURC1	1.45e-10	2.41986	0.668	0.567	4.86e-06	2.81e-08	0.257935	0.48	0.418	0.000943441	2.81e-08	2.9e-10
C8orf33	0.000601448	0.269849	0.359	0.287	1	1.6e-10	0.294433	0.358	0.287	5.35e-06	0.000601448	3.19e-10
ASPH	0.550441	-8.10951	0.589	0.551	1	1.96e-10	-0.824874	0.285	0.356	6.57e-06	0.550441	3.92e-10
OSBPL1A	2.02e-10	0.486062	0.639	0.513	6.78e-06	0.00377097	-0.252431	0.503	0.47	1	0.00377097	4.04e-10
SEMA3B	6.19e-06	-3.23154	0.607	0.496	0.207616	2.06e-10	0.333862	0.45	0.377	6.91e-06	6.19e-06	4.12e-10
PHKG1	2.34e-10	2.06263	0.232	0.131	7.85e-06	1.54e-07	0.307937	0.32	0.263	0.00517694	1.54e-07	4.68e-10
SMS	3.41e-10	-53.9411	0.756	0.654	1.14e-05	0.000759806	-4.42288	0.601	0.562	1	0.000759806	6.81e-10
TKT	3.8e-10	-14.5847	0.764	0.665	1.28e-05	0.124554	-4.19409	0.72	0.688	1	0.124554	7.61e-10
GHITM	4.4e-10	0.309437	0.601	0.479	1.48e-05	3.69e-09	0.267671	0.47	0.401	0.000123664	3.69e-09	8.8e-10
SUCLG1	5.09e-10	0.463848	0.447	0.315	1.71e-05	7.05e-08	0.281598	0.496	0.432	0.00236589	7.05e-08	1.02e-09
SRRM1	0.00430366	-0.311326	0.474	0.411	1	5.8e-10	0.254385	0.563	0.484	1.95e-05	0.00430366	1.16e-09
TSPAN5	0.0526188	-0.292897	0.127	0.158	1	7.47e-10	-0.361287	0.194	0.259	2.5e-05	0.0526188	1.49e-09
AMFR	2.03e-06	0.54823	0.455	0.36	0.068011	7.93e-10	1.55944	0.37	0.301	2.66e-05	2.03e-06	1.59e-09
RHEB	9.33e-10	-1.73982	0.685	0.56	3.13e-05	0.148454	-0.281241	0.459	0.434	1	0.148454	1.87e-09
TSC22D1	0.755577	-22.8079	0.336	0.33	1	9.43e-10	-19.0494	0.216	0.278	3.16e-05	0.755577	1.89e-09
FOLR1	0.336075	-1.58677	0.33	0.312	1	1.02e-09	0.636248	0.253	0.19	3.43e-05	0.336075	2.05e-09
SEC11A	1.15e-09	-0.909537	0.758	0.684	3.87e-05	0.00462401	-0.306438	0.743	0.722	1	0.00462401	2.31e-09
SMIM7	1.16e-09	1.28439	0.478	0.349	3.9e-05	0.00188013	0.380309	0.327	0.291	1	0.00188013	2.33e-09
MEIS2	0.584191	0.268495	0.182	0.173	1	1.2e-09	-0.313142	0.09	0.143	4.01e-05	0.584191	2.39e-09
EIF2S3	1.2e-09	-10.0236	0.837	0.762	4.02e-05	5.55e-05	1.2911	0.797	0.793	1	5.55e-05	2.4e-09
MRPL14	1.25e-09	1.31518	0.635	0.535	4.19e-05	2.75e-09	-0.767194	0.531	0.462	9.22e-05	2.75e-09	2.5e-09
RBMS1	0.209704	-1.3857	0.357	0.323	1	1.25e-09	-0.606238	0.278	0.345	4.19e-05	0.209704	2.5e-09
SNRPE	1.67e-09	3.48727	0.798	0.717	5.59e-05	0.000508805	-0.25416	0.77	0.75	1	0.000508805	3.33e-09
VKORC1	1.67e-09	-1.40921	0.758	0.67	5.62e-05	4.05e-09	-0.49063	0.646	0.582	0.000135988	4.05e-09	3.35e-09
ZCRB1	3.43e-08	2.22494	0.541	0.444	0.00114947	1.81e-09	0.271116	0.489	0.416	6.06e-05	3.43e-08	3.61e-09
BTF3L4	2.29e-09	0.370879	0.624	0.496	7.68e-05	0.0294242	-0.378925	0.536	0.51	1	0.0294242	4.58e-09
HTRA1	2.43e-09	-3.17494	0.251	0.151	8.16e-05	0.209618	-5.3876	0.17	0.157	1	0.209618	4.87e-09
SLC5A3	0.0160695	-13.408	0.438	0.37	1	2.45e-09	1.14498	0.322	0.255	8.2e-05	0.0160695	4.89e-09
GNG5	2.53e-09	-4.69177	0.835	0.777	8.48e-05	5.42e-08	-0.976456	0.769	0.729	0.00181766	5.42e-08	5.06e-09
MLEC	2.73e-09	0.414365	0.495	0.358	9.16e-05	6.84e-09	0.389157	0.351	0.282	0.000229364	6.84e-09	5.46e-09
MARCKSL1	0.128326	-1.96979	0.401	0.43	1	3.17e-09	-1.66993	0.583	0.637	0.000106413	0.128326	6.35e-09
ARPC1B	0.329064	-0.34409	0.188	0.171	1	3.32e-09	0.861692	0.199	0.145	0.000111344	0.329064	6.64e-09
UXT	3.79e-09	1.33098	0.681	0.572	0.000127137	0.385982	-0.290086	0.579	0.57	1	0.385982	7.58e-09
ARPC5	0.125228	-0.948972	0.501	0.466	1	3.89e-09	-1.37621	0.44	0.5	0.000130576	0.125228	7.79e-09
PGAM1	4.25e-09	-5.12559	0.887	0.822	0.000142601	0.46352	-4.62984	0.787	0.765	1	0.46352	8.5e-09
MAGED1	0.000872996	0.280533	0.503	0.431	1	6.11e-09	-0.611257	0.459	0.391	0.000204912	0.000872996	1.22e-08
MT-CYB	6.16e-09	-20.0417	0.977	0.921	0.000206746	1.28e-07	-67.1704	0.989	0.984	0.00429388	1.28e-07	1.23e-08
EEF1B2	6.65e-09	2.85321	0.958	0.933	0.000223161	0.00511662	-11.2552	0.913	0.919	1	0.00511662	1.33e-08
SMIM14	7.19e-09	0.349384	0.393	0.279	0.00024106	0.00672827	0.430363	0.194	0.168	1	0.00672827	1.44e-08
PCP4	2.44e-06	-91.0166	0.716	0.602	0.0818812	7.62e-09	-9.92191	0.897	0.821	0.000255481	2.44e-06	1.52e-08
SVIP	4.96e-05	-1.4082	0.628	0.559	1	8.86e-09	0.435903	0.523	0.457	0.000297293	4.96e-05	1.77e-08
EIF3L	1.07e-08	-1.04367	0.789	0.706	0.000357965	0.138117	-2.14057	0.828	0.849	1	0.138117	2.13e-08
HACD1	0.0278537	-0.378062	0.382	0.329	1	1.18e-08	-0.649693	0.298	0.362	0.000396783	0.0278537	2.37e-08
TPM1	1.29e-08	-25.901	0.361	0.456	0.000433599	2.15e-08	-57.4602	0.57	0.602	0.000721447	2.15e-08	2.59e-08
ACTB	0.0154986	-72.7801	0.992	0.986	1	1.44e-08	-40.7522	0.957	0.954	0.000482371	0.0154986	2.88e-08
TMEM160	0.04568	-4.53097	0.566	0.52	1	1.46e-08	-0.901023	0.589	0.516	0.00049077	0.04568	2.93e-08
HES1	0.639171	-4.18567	0.152	0.146	1	1.54e-08	-6.06305	0.455	0.387	0.000516229	0.639171	3.08e-08
GPNMB	1.55e-08	-30.8004	0.929	0.821	0.000520221	0.835902	-10.7139	0.633	0.619	1	0.835902	3.1e-08
RTN4	1.61e-08	-22.5761	0.714	0.612	0.000540072	0.00487886	-2.05875	0.626	0.591	1	0.00487886	3.22e-08
MEAF6	1.62e-08	0.27817	0.43	0.309	0.000541886	7.18e-05	0.25794	0.377	0.334	1	7.18e-05	3.23e-08
SELENOP	0.0877443	-50.6834	0.482	0.439	1	1.88e-08	-13.2809	0.494	0.417	0.00063123	0.0877443	3.76e-08
CFL1	1.92e-08	-10.6306	0.839	0.8	0.000645175	0.0430079	-15.1244	0.832	0.795	1	0.0430079	3.85e-08
DYNLT1	2.03e-08	-0.506637	0.551	0.43	0.000680828	0.00573165	-0.303276	0.503	0.466	1	0.00573165	4.06e-08
CALD1	0.00327201	-74.1603	0.486	0.523	1	2.15e-08	-93.1513	0.77	0.776	0.000722602	0.00327201	4.31e-08
CARHSP1	2.21e-08	0.341863	0.476	0.367	0.000740225	0.538484	-0.387869	0.295	0.301	1	0.538484	4.41e-08
SERBP1	2.23e-08	-4.97045	0.781	0.682	0.000747066	5.41e-07	0.295734	0.731	0.69	0.018144	5.41e-07	4.46e-08
FAM162A	2.29e-08	-3.72317	0.72	0.615	0.000767538	0.0123132	-1.16379	0.501	0.514	1	0.0123132	4.58e-08
MAP1B	2.86e-07	-6.24404	0.155	0.254	0.00959827	2.69e-08	-9.69877	0.31	0.376	0.000902761	2.86e-07	5.38e-08
DDX17	1.46e-05	-4.83383	0.841	0.75	0.490278	2.8e-08	-1.96951	0.678	0.615	0.000939758	1.46e-05	5.6e-08
PPP1CB	2.83e-08	-13.3263	0.651	0.548	0.00095066	0.544817	-0.443029	0.604	0.607	1	0.544817	5.67e-08
CCDC80	0.0759153	-63.5458	0.084	0.109	1	2.86e-08	-31.2306	0.236	0.295	0.00095767	0.0759153	5.71e-08
DDX6	1.19e-06	0.446592	0.459	0.354	0.0400755	2.89e-08	0.348263	0.374	0.315	0.00097072	1.19e-06	5.79e-08
MYL6	3.02e-08	-39.172	0.948	0.933	0.00101394	0.0119982	-30.1113	0.914	0.881	1	0.0119982	6.05e-08
NCL	3.57e-08	-1.08477	0.702	0.6	0.00119834	3.11e-05	-1.19796	0.754	0.722	1	3.11e-05	7.15e-08
SRSF6	3.03e-05	0.63304	0.52	0.427	1	3.85e-08	-0.520701	0.644	0.597	0.00129197	3.03e-05	7.7e-08
COL9A2	0.0101973	-0.465519	0.253	0.305	1	4.07e-08	-1.34969	0.5	0.549	0.00136613	0.0101973	8.15e-08
UROS	5.1e-08	0.272641	0.43	0.319	0.0017108	0.412999	-0.8208	0.508	0.509	1	0.412999	1.02e-07
ANXA2	0.00684544	-40.6774	0.526	0.571	1	5.1e-08	-12.0283	0.705	0.725	0.00171083	0.00684544	1.02e-07
IER2	6.98e-08	1.76297	0.464	0.355	0.00234182	6.26e-08	0.591368	0.362	0.301	0.00210024	6.98e-08	1.25e-07
CTSH	8.48e-08	-0.65492	0.28	0.184	0.002845	4.72e-05	-1.59954	0.407	0.354	1	4.72e-05	1.7e-07
DEK	8.55e-08	-1.15667	0.359	0.255	0.00286827	0.582995	-6.30803	0.314	0.306	1	0.582995	1.71e-07
PFN1	9.47e-08	-19.7443	0.829	0.755	0.00317439	2.99e-05	-45.7355	0.764	0.724	1	2.99e-05	1.89e-07
ZNF462	1.15e-07	0.780221	0.322	0.223	0.00386638	2.68e-06	0.81549	0.343	0.291	0.0897379	2.68e-06	2.31e-07
PNN	5.59e-05	0.501394	0.536	0.451	1	1.28e-07	0.498521	0.563	0.501	0.00428527	5.59e-05	2.56e-07
RPS21	1.47e-07	4.64435	0.988	0.985	0.00493061	0.000246507	-7.3129	0.987	0.987	1	0.000246507	2.94e-07
H2AFV	1.71e-07	-1.09739	0.491	0.382	0.00574044	0.0260067	-7.13972	0.288	0.26	1	0.0260067	3.42e-07
AKR7A2	3.61e-06	0.945401	0.493	0.398	0.12107	2.06e-07	0.394419	0.406	0.346	0.00690731	3.61e-06	4.12e-07
Z86062.2	2.21e-07	-2.79335	0.543	0.442	0.00739991	2.43e-06	-3.90746	0.234	0.183	0.0815677	2.43e-06	4.41e-07
GTF2A2	2.79e-07	0.365472	0.445	0.343	0.00934359	0.00257301	-3.1395	0.302	0.268	1	0.00257301	5.57e-07
EIF5A	0.000147991	0.270631	0.578	0.52	1	2.93e-07	-2.84981	0.581	0.514	0.00981696	0.000147991	5.85e-07
SPNS2	0.0032677	-1.01298	0.466	0.392	1	3.57e-07	-0.391595	0.277	0.335	0.0119683	0.0032677	7.14e-07
SNRPG	4.1e-07	-2.00105	0.816	0.775	0.0137625	0.0498343	-2.05529	0.705	0.677	1	0.0498343	8.21e-07
C4orf3	4.16e-07	-1.4044	0.679	0.581	0.0139571	0.000432539	-1.0946	0.48	0.512	1	0.000432539	8.32e-07
NUCKS1	4.2e-07	-13.1787	0.831	0.738	0.0140855	0.000356869	-8.58977	0.731	0.688	1	0.000356869	8.4e-07
BNIP3L	0.000380004	-3.18008	0.582	0.508	1	4.4e-07	-0.736972	0.4	0.454	0.0147669	0.000380004	8.81e-07
EIF3M	5.01e-07	0.455702	0.607	0.515	0.0167909	0.938649	-0.390981	0.604	0.61	1	0.938649	1e-06
MT-ATP6	0.000231368	-31.0237	0.988	0.932	1	5.25e-07	-47.1522	0.994	0.986	0.0175928	0.000231368	1.05e-06
HLA-B	5.67e-05	-5.1258	0.724	0.646	1	5.31e-07	-8.70751	0.739	0.687	0.0178226	5.67e-05	1.06e-06
SET	5.42e-07	-2.69987	0.793	0.712	0.0181815	0.901483	-3.15479	0.765	0.764	1	0.901483	1.08e-06
WSB1	6.39e-07	-14.0385	0.666	0.684	0.0214303	0.0106353	0.365368	0.545	0.565	1	0.0106353	1.28e-06
ARPC2	6.77e-07	-0.298535	0.509	0.405	0.0227203	0.00700712	-2.1159	0.488	0.453	1	0.00700712	1.35e-06
FKBP1A	6.91e-07	-4.26092	0.745	0.675	0.0231635	0.259063	-0.988875	0.671	0.673	1	0.259063	1.38e-06
NPW	0.19967	1.49582	0.273	0.247	1	7.17e-07	-2.99565	0.443	0.495	0.0240563	0.19967	1.43e-06
AP2S1	4.16e-06	1.41911	0.653	0.588	0.139387	7.49e-07	-6.74731	0.596	0.541	0.0251201	4.16e-06	1.5e-06
SGK1	7.72e-07	-0.977526	0.409	0.301	0.0258848	0.752792	-0.352074	0.294	0.289	1	0.752792	1.54e-06
MT-ND2	7.88e-07	-83.0415	0.99	0.924	0.0264253	0.0850878	-19.1704	0.995	0.994	1	0.0850878	1.58e-06
PNISR	8.74e-07	-2.20521	0.731	0.611	0.0292997	0.079737	1.52247	0.73	0.719	1	0.079737	1.75e-06
SPATS2L	0.0556035	-4.29844	0.175	0.208	1	8.96e-07	-4.31244	0.215	0.265	0.0300416	0.0556035	1.79e-06
ABRAXAS1	9.43e-07	0.251319	0.263	0.176	0.0316359	0.0105352	-0.318208	0.231	0.204	1	0.0105352	1.89e-06
ZFAS1	9.76e-07	-28.2822	0.931	0.926	0.0327447	0.000631496	-17.3675	0.942	0.923	1	0.000631496	1.95e-06
TCEAL4	1.01e-06	0.544015	0.653	0.586	0.0340369	6.35e-05	-0.436866	0.688	0.652	1	6.35e-05	2.03e-06
MYL12A	1.14e-06	-14.2732	0.474	0.37	0.0382308	0.0177882	-49.741	0.378	0.343	1	0.0177882	2.28e-06
CYB5D2	1.32e-06	0.497094	0.211	0.132	0.0443033	0.000422042	-1.05256	0.223	0.187	1	0.000422042	2.64e-06
COL18A1	0.19108	-0.415294	0.47	0.447	1	1.34e-06	-0.440401	0.604	0.544	0.0450793	0.19108	2.69e-06
FLRT3	0.0109124	-2.25361	0.09	0.127	1	1.37e-06	-0.383347	0.207	0.257	0.0460566	0.0109124	2.75e-06
RAD21	1.87e-06	-0.423934	0.497	0.395	0.0625992	0.0345027	-0.26151	0.273	0.25	1	0.0345027	3.73e-06
RPLP2	2.18e-06	-4.04183	0.988	0.992	0.0731202	0.0915656	-28.1527	0.998	0.999	1	0.0915656	4.36e-06
MT-ND6	2.47e-06	-6.57341	0.572	0.449	0.0829659	0.00188228	-4.5257	0.575	0.591	1	0.00188228	4.95e-06
HNRNPA0	2.61e-06	-2.66212	0.697	0.598	0.0874872	0.687444	-0.917072	0.631	0.629	1	0.687444	5.22e-06
SYT1	0.566952	-1.78146	0.165	0.174	1	2.67e-06	-2.46728	0.092	0.132	0.0893921	0.566952	5.33e-06
SLC6A8	1.11e-05	1.29444	0.436	0.355	0.373258	3.08e-06	0.311236	0.189	0.147	0.103396	1.11e-05	6.17e-06
JPX	4.12e-06	0.299885	0.509	0.415	0.138191	5.44e-05	0.273127	0.412	0.367	1	5.44e-05	8.24e-06
CLTB	4.89e-06	0.53708	0.518	0.426	0.163973	0.224464	-0.910557	0.251	0.234	1	0.224464	9.78e-06
YWHAB	5.01e-06	0.288539	0.528	0.442	0.167985	0.325545	-0.792652	0.441	0.431	1	0.325545	1e-05
ID2	5.41e-06	-1.60081	0.175	0.107	0.181368	0.112562	-2.55885	0.235	0.251	1	0.112562	1.08e-05
MT-ND1	5.58e-06	-52.0409	0.981	0.922	0.186992	0.110065	-40.1522	0.995	0.989	1	0.110065	1.12e-05
HNRNPH1	5.74e-06	-1.34059	0.653	0.592	0.192654	0.00382808	-2.91239	0.715	0.708	1	0.00382808	1.15e-05
TSC22D4	6.46e-06	4.0678	0.511	0.573	0.216536	0.957595	-2.6298	0.741	0.719	1	0.957595	1.29e-05
SNRPD1	6.81e-06	0.265097	0.482	0.395	0.228278	0.351664	-0.337419	0.458	0.445	1	0.351664	1.36e-05
MMP24OS	0.667793	-2.97267	0.635	0.601	1	6.85e-06	-0.433065	0.296	0.344	0.229806	0.667793	1.37e-05
EIF4H	7.33e-06	0.409215	0.536	0.44	0.245838	8.86e-05	0.391656	0.431	0.387	1	8.86e-05	1.47e-05
TMEM47	0.292189	-8.93864	0.472	0.445	1	7.59e-06	-0.293028	0.118	0.16	0.254404	0.292189	1.52e-05
MYL12B	7.9e-06	-11.0281	0.589	0.517	0.265029	0.000636735	-1.07929	0.548	0.496	1	0.000636735	1.58e-05
ABL2	0.934259	-19.8705	0.493	0.492	1	8.65e-06	-4.94122	0.496	0.429	0.290186	0.934259	1.73e-05
SRP19	8.84e-06	1.77353	0.353	0.269	0.296476	0.042943	-1.33586	0.27	0.247	1	0.042943	1.77e-05
CCND1	9.13e-06	-2.53553	0.628	0.524	0.30609	0.0056099	-9.9803	0.452	0.474	1	0.0056099	1.83e-05
BEX1	0.0215127	-5.77254	0.09	0.125	1	9.59e-06	-7.61287	0.241	0.196	0.321575	0.0215127	1.92e-05
MEST	1.02e-05	-15.6758	0.597	0.683	0.3414	0.19017	-7.244	0.582	0.541	1	0.19017	2.04e-05
ZNF106	0.815218	-1.23684	0.511	0.514	1	1.05e-05	-6.89627	0.559	0.585	0.351008	0.815218	2.09e-05
AMOTL2	0.000651594	-0.639214	0.161	0.224	1	2.28e-05	-0.581427	0.14	0.181	0.766018	0.000651594	4.57e-05
S100A13	0.744954	-25.0063	0.733	0.74	1	2.72e-05	-4.92093	0.467	0.512	0.910722	0.744954	5.43e-05
CNN2	0.241953	-0.821281	0.461	0.475	1	3.94e-05	-0.315029	0.263	0.309	1	0.241953	7.89e-05
LIMCH1	4.04e-05	-1.12076	0.576	0.486	1	0.0364983	-2.21524	0.457	0.433	1	0.0364983	8.09e-05
MFF	4.1e-05	-0.646046	0.493	0.409	1	0.546002	-1.05341	0.379	0.371	1	0.546002	8.21e-05
UACA	4.16e-05	-0.939854	0.376	0.289	1	0.0114635	-0.260395	0.261	0.235	1	0.0114635	8.32e-05
ACTN1	0.0140968	-0.750123	0.336	0.282	1	5.17e-05	-4.6197	0.213	0.171	1	0.0140968	0.000103319
ACTN4	0.00452235	-3.35856	0.537	0.56	1	6.25e-05	-1.84881	0.313	0.262	1	0.00452235	0.000124963
S100A11	0.153926	-21.0073	0.468	0.506	1	6.64e-05	-7.74019	0.428	0.377	1	0.153926	0.000132798
GADD45A	7.57e-05	-0.501671	0.167	0.107	1	0.827541	-0.994723	0.129	0.127	1	0.827541	0.000151476
YWHAZ	8.94e-05	-4.37851	0.541	0.447	1	0.00203061	-1.30606	0.463	0.484	1	0.00203061	0.000178697
PGK1	0.122091	-8.1668	0.674	0.628	1	0.000104445	-3.39624	0.497	0.527	1	0.122091	0.00020888
ALDH1A3	0.0916401	-2.87694	0.413	0.444	1	0.000105598	-2.16918	0.352	0.394	1	0.0916401	0.000211186
FXYD1	0.000112919	-2.97052	0.864	0.855	1	0.00247284	-1.32553	0.288	0.254	1	0.00247284	0.000225826
NELL2	0.000130324	-0.567327	0.38	0.3	1	0.00128986	-2.9467	0.316	0.276	1	0.00128986	0.000260632
MT-ND5	0.000165423	-24.907	0.971	0.887	1	0.014188	-12.1554	0.947	0.942	1	0.014188	0.000330819
CCDC28B	0.000166689	-17.445	0.564	0.48	1	0.011584	-1.15544	0.55	0.512	1	0.011584	0.000333349
EFNA5	0.491142	-2.67176	0.115	0.124	1	0.000185493	-0.418091	0.147	0.182	1	0.491142	0.000370952
ANKRD11	0.000234608	0.404888	0.392	0.315	1	0.375521	-0.53911	0.403	0.393	1	0.375521	0.000469161
MYH9	0.00043777	-8.26447	0.215	0.282	1	0.000296765	-2.52417	0.171	0.207	1	0.00043777	0.000593442
GOLGA4	0.000331502	-2.80623	0.497	0.421	1	0.864498	0.253182	0.371	0.365	1	0.864498	0.000662894
PCBP1	0.000343035	-11.9131	0.8	0.744	1	0.0826272	-0.701809	0.637	0.62	1	0.0826272	0.000685953
AVPI1	0.0108859	-0.540935	0.131	0.095	1	0.000344508	-0.292491	0.176	0.213	1	0.0108859	0.000688898
CADM1	0.880478	-1.02489	0.144	0.144	1	0.000354472	-0.325147	0.127	0.16	1	0.880478	0.000708818
CXXC5	0.0740059	-2.04749	0.63	0.588	1	0.000383553	-0.350567	0.473	0.428	1	0.0740059	0.000766958
UGP2	0.000410915	-3.25267	0.486	0.393	1	0.0707491	-6.93411	0.296	0.316	1	0.0707491	0.00082166
MT-ND4L	0.0380343	-13.3879	0.91	0.817	1	0.000422327	-2.30698	0.63	0.573	1	0.0380343	0.000844476
NREP	0.176978	-0.680893	0.395	0.415	1	0.000448229	-1.27807	0.665	0.7	1	0.176978	0.000896257
TSPYL1	0.000477719	-1.42306	0.499	0.433	1	0.728837	-0.419699	0.425	0.421	1	0.728837	0.000955211
HIF1A	0.953614	-0.819807	0.349	0.35	1	0.000546168	-2.29823	0.266	0.3	1	0.953614	0.00109204
JPT1	0.000563869	-9.39067	0.167	0.114	1	0.189451	-3.0583	0.125	0.136	1	0.189451	0.00112742
CYR61	0.000646087	-39.5309	0.113	0.168	1	0.00694058	-3.86763	0.332	0.353	1	0.00694058	0.00129176
DCBLD2	0.928407	-2.80628	0.236	0.231	1	0.000714132	-1.67776	0.225	0.259	1	0.928407	0.00142775
NFIB	0.000762524	0.282934	0.39	0.323	1	0.239275	-0.336642	0.26	0.272	1	0.239275	0.00152447
AC104126.1	0.0236852	-2.3818	0.213	0.17	1	0.00078281	-0.288246	0.121	0.151	1	0.0236852	0.00156501
CRIM1	0.261714	-4.88923	0.507	0.475	1	0.000874697	-13.7503	0.361	0.316	1	0.261714	0.00174863
ADM	0.91514	-12.0247	0.559	0.567	1	0.000909678	-1.18376	0.208	0.244	1	0.91514	0.00181853
FLNA	0.202943	-17.8849	0.583	0.592	1	0.000932589	-8.34983	0.321	0.353	1	0.202943	0.00186431
FAM84B	0.371974	-1.23834	0.286	0.266	1	0.000976476	-6.49842	0.385	0.343	1	0.371974	0.001952
UBXN6	0.0043963	-0.284137	0.472	0.404	1	0.00114045	0.777702	0.282	0.247	1	0.0043963	0.0022796
GSTM3	0.0012512	-1.45744	0.238	0.18	1	0.00132831	-0.265882	0.203	0.233	1	0.00132831	0.00250084
ZFP36L1	0.0013297	-18.3695	0.585	0.641	1	0.101439	-9.08533	0.487	0.5	1	0.101439	0.00265764
AP2M1	0.00203477	-0.934821	0.605	0.548	1	0.00134837	-3.2294	0.752	0.705	1	0.00203477	0.00269491
HNRNPUL1	0.00154849	-1.89744	0.434	0.376	1	0.0254117	-9.79014	0.273	0.25	1	0.0254117	0.00309458
CD151	0.00155456	-8.8116	0.37	0.303	1	0.00471119	-0.372565	0.28	0.247	1	0.00471119	0.0031067
ITGB1BP1	0.0364513	-1.94792	0.42	0.372	1	0.00158674	-0.268899	0.281	0.314	1	0.0364513	0.00317097
CDC42SE1	0.00984352	0.298865	0.225	0.18	1	0.00174362	0.263165	0.221	0.191	1	0.00984352	0.00348421
TBL1XR1	0.00188626	-0.470799	0.432	0.361	1	0.00321115	-0.338447	0.274	0.308	1	0.00321115	0.00376897
NCOR2	0.00312315	0.322706	0.422	0.356	1	0.159235	-0.34312	0.285	0.269	1	0.159235	0.00623655
DSTN	0.304796	-9.97618	0.633	0.6	1	0.0039038	-25.2984	0.701	0.718	1	0.304796	0.00779236
MTCH1	0.00401031	0.671659	0.488	0.432	1	0.874662	-0.438249	0.372	0.365	1	0.874662	0.00800454
CDK4	0.00402945	-0.34734	0.392	0.334	1	0.229739	-0.4282	0.359	0.37	1	0.229739	0.00804267
CSKMT	0.10234	-1.14234	0.34	0.308	1	0.00476958	-13.563	0.332	0.297	1	0.10234	0.00951641
EFEMP1	0.91059	-4.69079	0.779	0.735	1	0.00496386	-5.28588	0.596	0.567	1	0.91059	0.00990309
HP1BP3	0.00550191	-2.86732	0.409	0.34	1	0.0898642	-0.589194	0.323	0.345	1	0.0898642	0.0109735
AXL	0.38365	-9.56404	0.119	0.105	1	0.00576065	-1.42137	0.283	0.251	1	0.38365	0.0114881
PNRC1	0.00745336	-1.6851	0.545	0.48	1	0.0061187	-0.314836	0.291	0.319	1	0.00745336	0.0122
PHACTR2	0.00781048	-12.5088	0.374	0.317	1	0.0167333	-0.407974	0.347	0.314	1	0.0167333	0.01556
HCFC1R1	0.0581878	-5.31565	0.468	0.417	1	0.00882101	-2.32458	0.349	0.368	1	0.0581878	0.0175642
PABPN1	0.0105566	-0.775321	0.501	0.428	1	0.713443	-0.337638	0.367	0.367	1	0.713443	0.0210018
TMEM106C	0.0112448	-6.10312	0.334	0.278	1	0.163361	-0.573287	0.329	0.31	1	0.163361	0.0223632
HOMER2	0.012083	-2.55381	0.511	0.551	1	0.0361773	0.318912	0.572	0.586	1	0.0361773	0.02402
ZBTB20	0.271275	-5.10388	0.597	0.606	1	0.0129294	-0.80871	0.491	0.522	1	0.271275	0.0256917
SERPINE2	0.396819	-12.0419	0.478	0.544	1	0.0141554	-18.6022	0.103	0.085	1	0.396819	0.0281104
VMP1	0.121613	-18.0392	0.278	0.246	1	0.0152556	-0.533166	0.228	0.254	1	0.121613	0.0302784
ANKRD28	0.0166875	-0.884664	0.468	0.413	1	0.0234197	-1.40653	0.431	0.452	1	0.0234197	0.0330966
ATP1A1	0.0242728	-3.7924	0.614	0.61	1	0.218606	-0.302652	0.468	0.444	1	0.218606	0.0479565
ITGB1	0.806934	-3.72975	0.384	0.371	1	0.0253727	-4.86805	0.44	0.407	1	0.806934	0.0501016
FBN1	0.029907	-0.937733	0.088	0.12	1	0.674332	-0.731222	0.149	0.152	1	0.674332	0.0589195
AFDN	0.17394	-3.52003	0.384	0.404	1	0.0334453	-0.444275	0.313	0.33	1	0.17394	0.065772
IVNS1ABP	0.994748	-0.533965	0.215	0.214	1	0.0441633	-2.10795	0.193	0.171	1	0.994748	0.0863763
H1FX	0.989043	-1.26601	0.259	0.257	1	0.0563355	-0.93915	0.168	0.187	1	0.989043	0.109497
COL6A1	0.137377	-1.52412	0.248	0.275	1	0.0572209	-0.27534	0.256	0.274	1	0.137377	0.111168
C1R	0.0600005	-0.949504	0.56	0.589	1	0.568689	-0.686843	0.364	0.354	1	0.568689	0.116401
PCDH7	0.393924	-4.88524	0.749	0.701	1	0.0610555	-1.88832	0.543	0.554	1	0.393924	0.118383
GADD45B	0.246445	-21.434	0.125	0.144	1	0.0660628	-0.563686	0.133	0.15	1	0.246445	0.127761
NEAT1	0.0663635	-107.04	0.935	0.825	1	0.451876	-7.15221	0.976	0.966	1	0.451876	0.128323
PDLIM7	0.691394	-1.19582	0.276	0.282	1	0.0676668	-1.22038	0.204	0.221	1	0.691394	0.130755
HMGB2	0.0703611	-20.6435	0.407	0.366	1	0.116399	-19.1826	0.236	0.218	1	0.116399	0.135772
LITAF	0.0748432	-3.08374	0.382	0.339	1	0.563597	-0.417189	0.387	0.381	1	0.563597	0.144085
CKS1B	0.093641	-0.747598	0.236	0.204	1	0.0768782	-4.38834	0.216	0.196	1	0.093641	0.147846
ZFP36L2	0.556521	-4.75622	0.395	0.405	1	0.10938	-2.77487	0.424	0.439	1	0.556521	0.206797
ZMAT3	0.112881	-0.477804	0.192	0.22	1	0.77937	0.528007	0.152	0.15	1	0.77937	0.21302
CRTAP	0.123838	0.643388	0.545	0.506	1	0.150236	-0.539756	0.451	0.473	1	0.150236	0.23234
ARID5B	0.475994	-12.3525	0.209	0.194	1	0.125779	-5.29507	0.198	0.214	1	0.475994	0.235738
RNASE1	0.12993	4.95808	0.889	0.833	1	0.896338	15.3181	0.261	0.252	1	0.896338	0.242978
CXADR	0.177606	-0.479156	0.273	0.241	1	0.160108	-0.673928	0.396	0.404	1	0.177606	0.294582
DYNLL1	0.771545	-14.2195	0.582	0.582	1	0.179443	-7.52957	0.629	0.635	1	0.771545	0.326687
LMNA	0.557538	-2.89556	0.353	0.364	1	0.187056	-0.402193	0.258	0.273	1	0.557538	0.339123
FSTL1	0.30836	-1.80746	0.167	0.182	1	0.187774	-1.66669	0.264	0.245	1	0.30836	0.340289
NMRK2	0.710759	-2.09218	0.282	0.285	1	0.283196	1.11666	0.264	0.253	1	0.710759	0.486192
CYP2W1	0.770906	-8.2693	0.246	0.251	1	0.285383	-11.1214	0.214	0.202	1	0.770906	0.489322
FABP5	0.337481	-5.56529	0.119	0.104	1	0.540093	-33.3222	0.198	0.188	1	0.540093	0.561069
CTTN	0.345998	-2.05385	0.355	0.334	1	0.683786	-0.885404	0.4	0.39	1	0.683786	0.572281
EMP2	0.376272	-0.827284	0.23	0.216	1	0.419267	-3.00939	0.315	0.313	1	0.419267	0.610964
NCCRP1	0.567031	-0.701999	0.138	0.146	1	0.916623	-3.21663	0.534	0.512	1	0.916623	0.812538
COLEC12	0.91024	-8.15228	0.34	0.322	1	0.803125	-0.251542	0.358	0.36	1	0.91024	0.96124

## Sheet: CLUSTER 3
Table S3 Conserved cluster markers, PANTHER Gene Ontology pathways and differential expression for each subpopulation within the “Common” Subpopulations
Note: Cluster (pct.1) shows frequency of cells expressing a marker compared to all others (pct.2). Avg_logFC: average level of expression per cell in the respective subpopulation compared to those in all other Common subpopulations. Inf:infinity.
Common cluster 3 markers
Gene symbol	Aged P value	Aged Avg logFC	Aged pct.1	Aged pct.2	Aged P value adjusted	Young P value	Young Avg logFC	Young pct.1	Young pct.2	Young P value adjusted	Max P valure	Minimump P value
DCT	7.36e-137	-78.735	0.871	0.173	2.47e-132	0	29.8665	0.989	0.894	0	7.36e-137	0
TTR	3.58e-47	Inf	0.652	0.941	1.2e-42	0	Inf	0.615	0.884	0	3.58e-47	0
TFPI2	3.36e-22	-1.72889	0.6	0.313	1.13e-17	0	23.8665	0.774	0.251	0	3.36e-22	0
GNGT1	0.230122	-21.6783	0.394	0.367	1	0	9.88872	0.63	0.134	0	0.230122	0
SH3BGRL3	2.3e-45	-86.371	0.503	0.923	7.71e-41	6.17e-308	-20.9148	0.619	0.885	2.07e-303	2.3e-45	1.23e-307
FTH1	5.18e-25	Inf	1	0.997	1.74e-20	5.69e-254	Inf	1	0.999	1.91e-249	5.18e-25	1.14e-253
GNG11	0.019091	0.368096	0.697	0.714	1	2e-242	0.812802	0.781	0.438	6.72e-238	0.019091	4.01e-242
CST3	2.62e-56	-308.686	0.787	0.987	8.8e-52	5.68e-228	-105.134	0.957	0.991	1.91e-223	2.62e-56	1.14e-227
AQP1	4.87e-39	-37.1369	0.31	0.808	1.63e-34	7.62e-226	-5.55557	0.237	0.637	2.55e-221	4.87e-39	1.52e-225
PRSS33	2.43e-38	-28.3128	0.219	0.752	8.17e-34	2.91e-225	-7.21751	0.3	0.7	9.77e-221	2.43e-38	5.83e-225
FRZB	3.3e-41	-51.6234	0.503	0.895	1.11e-36	1.76e-220	-20.042	0.574	0.851	5.91e-216	3.3e-41	3.52e-220
BEST1	6.64e-50	-20.7517	0.335	0.882	2.23e-45	1.03e-219	-12.8849	0.566	0.862	3.44e-215	6.64e-50	2.05e-219
WFDC1	3.15e-14	-48.9019	0.135	0.449	1.06e-09	2.58e-214	-15.5351	0.086	0.496	8.64e-210	3.15e-14	5.15e-214
MLANA	2.31e-207	9.60799	0.697	0.052	7.75e-203	7.75e-55	-4.42602	0.249	0.114	2.6e-50	7.75e-55	4.62e-207
SELENOW	1.29e-36	-30.6271	0.781	0.965	4.33e-32	6.39e-206	-16.3086	0.842	0.945	2.14e-201	1.29e-36	1.28e-205
WFIKKN2	4.12e-16	-17.5378	0.097	0.414	1.38e-11	6.01e-193	-10.1249	0.079	0.469	2.02e-188	4.12e-16	1.2e-192
CRISPLD1	1.38e-07	-5.50772	0.097	0.289	0.00463243	2.24e-189	-10.7735	0.26	0.624	7.51e-185	1.38e-07	4.48e-189
DUSP4	3.04e-44	-20.1847	0.29	0.861	1.02e-39	4.81e-182	-8.79417	0.481	0.792	1.61e-177	3.04e-44	9.61e-182
CRYAB	1.35e-24	-57.735	0.942	0.793	4.53e-20	1.53e-179	-174.088	0.939	0.752	5.12e-175	1.35e-24	3.05e-179
SMOC2	1.01e-40	-23.3163	0.252	0.817	3.38e-36	2.78e-166	-3.55361	0.129	0.486	9.33e-162	1.01e-40	5.57e-166
HSD17B2	1.75e-88	-14.7169	0.761	0.172	5.86e-84	4.78e-165	-6.11869	0.768	0.444	1.6e-160	1.75e-88	9.57e-165
ERMN	2.29e-24	-9.04286	0.103	0.555	7.7e-20	5.95e-161	-2.39467	0.091	0.443	1.99e-156	2.29e-24	1.19e-160
ABCB5	3.23e-152	2.56473	0.394	0.018	1.08e-147	6.02e-101	0.428015	0.139	0.027	2.02e-96	6.02e-101	6.46e-152
NOG	2.38e-22	-10.5993	0.155	0.574	8e-18	1.57e-151	-9.8725	0.277	0.609	5.25e-147	2.38e-22	3.13e-151
BNIP3	5.96e-18	-15.3916	0.852	0.74	2e-13	1.3e-142	7.06442	0.8	0.595	4.36e-138	5.96e-18	2.6e-142
TTLL4	4.08e-34	-9.08613	0.213	0.742	1.37e-29	4.44e-142	-5.08637	0.418	0.71	1.49e-137	4.08e-34	8.89e-142
COL8A1	6.96e-23	-4.84781	0.297	0.694	2.33e-18	4.71e-142	-7.5889	0.464	0.75	1.58e-137	6.96e-23	9.43e-142
FBXO32	0.140327	-11.3527	0.316	0.267	1	1.59e-137	3.22737	0.332	0.11	5.35e-133	0.140327	3.19e-137
DAPL1	1.45e-98	101.264	0.955	0.368	4.86e-94	8.04e-135	0.87788	0.502	0.236	2.7e-130	1.45e-98	1.61e-134
AL391650.1	1.38e-82	-1.8385	0.497	0.064	4.64e-78	2.78e-131	0.337836	0.204	0.044	9.32e-127	1.38e-82	5.56e-131
PAX6	2.57e-85	4.21122	0.697	0.141	8.64e-81	9.26e-131	-6.04852	0.391	0.15	3.11e-126	2.57e-85	1.85e-130
PRPH	3.31e-31	0.547729	0.213	0.032	1.11e-26	1.72e-126	0.496035	0.175	0.034	5.77e-122	3.31e-31	3.44e-126
ARL4A	6.8e-47	2.93691	0.439	0.092	2.28e-42	1.91e-125	-3.47521	0.484	0.227	6.41e-121	6.8e-47	3.82e-125
PLAC9	6.44e-20	-6.46946	0.181	0.58	2.16e-15	2.77e-124	-3.71631	0.245	0.552	9.27e-120	6.44e-20	5.53e-124
SERPINE3	5.72e-48	-48.0483	0.29	0.853	1.92e-43	3.53e-118	-22.3274	0.461	0.698	1.18e-113	5.72e-48	7.06e-118
TMA7	1.52e-26	-39.3608	0.961	0.983	5.09e-22	2.1e-115	-19.0409	0.976	0.99	7.03e-111	1.52e-26	4.19e-115
MAN2A1	5.89e-30	-7.39723	0.329	0.766	1.98e-25	1.34e-114	-4.63434	0.326	0.606	4.48e-110	5.89e-30	2.67e-114
RHOBTB3	4.58e-26	-21.3574	0.265	0.699	1.54e-21	4.83e-113	-23.0586	0.325	0.596	1.62e-108	4.58e-26	9.66e-113
ITGB8	8.04e-30	-1.02883	0.174	0.696	2.7e-25	5.07e-111	-1.51384	0.144	0.428	1.7e-106	8.04e-30	1.01e-110
CXCL12	8.26e-110	1.25945	0.239	0.008	2.77e-105	7.2e-87	0.460208	0.168	0.044	2.41e-82	7.2e-87	1.65e-109
ENPP2	3.35e-24	-8.96685	0.277	0.689	1.12e-19	1.27e-108	-2.09911	0.22	0.502	4.25e-104	3.35e-24	2.54e-108
VEGFA	0.00879909	-4.73951	0.729	0.865	1	1.28e-105	-1.87763	0.298	0.565	4.3e-101	0.00879909	2.56e-105
DAAM1	8.54e-34	-18.7395	0.413	0.844	2.86e-29	4.23e-104	-9.65087	0.67	0.84	1.42e-99	8.54e-34	8.46e-104
GJA1	1.75e-39	16.2649	0.832	0.583	5.86e-35	5.23e-104	8.33467	0.819	0.634	1.75e-99	1.75e-39	1.05e-103
GSN	9.19e-20	-9.69258	0.387	0.696	3.08e-15	1.16e-102	-2.67106	0.167	0.435	3.9e-98	9.19e-20	2.32e-102
SLC6A13	1.34e-30	-14.6294	0.142	0.64	4.5e-26	2.84e-102	-1.2729	0.029	0.271	9.52e-98	1.34e-30	5.68e-102
SLC7A5	1.15e-19	-2.84465	0.329	0.684	3.85e-15	7.23e-102	-2.52227	0.418	0.663	2.43e-97	1.15e-19	1.45e-101
CRX	4.85e-22	-6.74929	0.123	0.539	1.63e-17	9.46e-102	-1.95674	0.087	0.348	3.17e-97	4.85e-22	1.89e-101
GULP1	2.4e-18	-3.3995	0.155	0.521	8.04e-14	2.07e-100	-1.30935	0.263	0.532	6.96e-96	2.4e-18	4.15e-100
S100A4	2.55e-100	-48.3126	0.619	0.089	8.56e-96	2.92e-11	-13.9132	0.127	0.079	9.79e-07	2.92e-11	5.11e-100
DPYSL2	1.63e-56	2.25823	0.574	0.132	5.48e-52	2.09e-96	1.0139	0.344	0.145	7.01e-92	1.63e-56	4.18e-96
ELN	2.38e-21	-8.66471	0.213	0.6	7.97e-17	3.56e-95	-36.1662	0.859	0.941	1.19e-90	2.38e-21	7.13e-95
LAPTM4B	2.04e-22	-5.79131	0.335	0.708	6.84e-18	1.24e-92	-2.60942	0.381	0.619	4.17e-88	2.04e-22	2.49e-92
PTN	1.04e-05	-35.7158	0.252	0.424	0.347697	7.33e-92	-3.15101	0.478	0.709	2.46e-87	1.04e-05	1.47e-91
LGALS1	1.73e-06	-54.6079	0.91	0.848	0.0580406	8.18e-92	-18.1802	0.523	0.287	2.74e-87	1.73e-06	1.64e-91
RPL29	2.1e-12	-72.7102	0.994	0.991	7.04e-08	2.8e-91	-50.1335	0.997	0.998	9.38e-87	2.1e-12	5.59e-91
APLP1	2.07e-22	-3.16683	0.232	0.627	6.93e-18	1.2e-90	-3.05278	0.505	0.716	4.03e-86	2.07e-22	2.4e-90
TMSB4X	1.71e-57	Inf	1	0.913	5.73e-53	5.41e-89	Inf	0.996	0.984	1.82e-84	1.71e-57	1.08e-88
ENO1	1.82e-14	-7.86201	0.903	0.807	6.11e-10	3.16e-88	3.88411	0.904	0.787	1.06e-83	1.82e-14	6.32e-88
SERPINF1	1.56e-39	-281.662	0.916	0.958	5.24e-35	1.11e-87	-114.134	0.985	0.988	3.72e-83	1.56e-39	2.22e-87
ARL6IP1	0.000347999	-28.0799	0.568	0.686	1	5.33e-87	-18.3605	0.556	0.732	1.79e-82	0.000347999	1.07e-86
PSAP	4.07e-20	-42.7078	0.858	0.952	1.37e-15	2.54e-85	-7.73978	0.775	0.884	8.53e-81	4.07e-20	5.09e-85
HMOX1	2e-18	-19.5098	0.219	0.587	6.71e-14	5.8e-85	-1.79098	0.133	0.369	1.94e-80	2e-18	1.16e-84
LINC00982	5.68e-25	-8.26778	0.342	0.762	1.9e-20	2.57e-84	-3.25281	0.187	0.428	8.6e-80	5.68e-25	5.13e-84
ACTB	9.43e-08	-81.7399	0.994	0.986	0.00316213	4.64e-84	-23.1795	0.982	0.95	1.56e-79	9.43e-08	9.29e-84
RDH11	4.83e-22	-4.07203	0.31	0.689	1.62e-17	4.91e-84	-2.43733	0.252	0.496	1.65e-79	4.83e-22	9.81e-84
TMEM132A	1.75e-12	-2.19128	0.181	0.462	5.88e-08	5.52e-84	-2.40708	0.287	0.528	1.85e-79	1.75e-12	1.1e-83
RPL12	1.44e-18	-79.735	0.994	0.995	4.83e-14	4.52e-81	-48.8202	0.998	0.999	1.51e-76	1.44e-18	9.03e-81
RDH5	3.52e-32	-12.4529	0.252	0.739	1.18e-27	9.03e-81	-3.76209	0.376	0.598	3.03e-76	3.52e-32	1.81e-80
IGFBP7	1.38e-29	6.26502	0.897	0.847	4.64e-25	2.07e-79	-75.1332	0.947	0.893	6.93e-75	1.38e-29	4.13e-79
FOS	2.56e-15	-6.94032	0.258	0.568	8.58e-11	2.58e-78	-2.46146	0.158	0.391	8.64e-74	2.56e-15	5.15e-78
CLU	0.000672794	-39.4028	0.839	0.909	1	3.26e-77	12.4527	0.864	0.741	1.09e-72	0.000672794	6.52e-77
PLD5	4.17e-07	-2.25488	0.374	0.578	0.0139695	1.66e-76	-0.982595	0.183	0.421	5.56e-72	4.17e-07	3.32e-76
TSPAN13	3.84e-19	-4.64641	0.071	0.44	1.29e-14	1.66e-76	-0.994802	0.087	0.303	5.58e-72	3.84e-19	3.33e-76
SLC22A8	3.13e-11	-1.08701	0.039	0.279	1.05e-06	5.18e-76	-0.857498	0.077	0.29	1.74e-71	3.13e-11	1.04e-75
SFRP5	1.18e-37	-10.5941	0.142	0.707	3.95e-33	2.63e-75	-3.28207	0.311	0.536	8.83e-71	1.18e-37	5.26e-75
OPCML	5.38e-17	-1.23959	0.097	0.444	1.8e-12	1.49e-74	-0.778822	0.122	0.344	5e-70	5.38e-17	2.98e-74
ABL2	1.1e-06	-23.604	0.323	0.499	0.036972	6.02e-74	-6.14403	0.245	0.468	2.02e-69	1.1e-06	1.2e-73
FABP3	9.95e-73	1.67031	0.316	0.03	3.34e-68	3.4e-20	0.708545	0.319	0.218	1.14e-15	3.4e-20	1.99e-72
ACTA2	4.42e-22	-5.71934	0.245	0.055	1.48e-17	1.42e-71	-40.4897	0.187	0.06	4.75e-67	4.42e-22	2.83e-71
APOC1	0.0120762	13.265	0.548	0.493	1	6.51e-71	-0.524504	0.785	0.64	2.18e-66	0.0120762	1.3e-70
C4orf48	1.02e-43	-40.7239	0.606	0.947	3.43e-39	2.9e-70	-3.93594	0.778	0.877	9.73e-66	1.02e-43	5.8e-70
STRIP2	4.89e-27	-9.76374	0.445	0.802	1.64e-22	6.16e-70	-4.81942	0.324	0.537	2.06e-65	4.89e-27	1.23e-69
SOSTDC1	5.03e-09	-7.99315	0.123	0.346	0.000168797	1.81e-69	-4.05377	0.221	0.435	6.07e-65	5.03e-09	3.62e-69
CTSK	2.61e-15	1.32823	0.639	0.391	8.74e-11	2.67e-69	0.41857	0.169	0.053	8.94e-65	2.61e-15	5.33e-69
SNHG25	8.94e-12	-13.1456	0.832	0.942	3e-07	6.66e-69	-11.2949	0.818	0.895	2.23e-64	8.94e-12	1.33e-68
NTRK2	1.2e-58	1.62507	0.265	0.025	4.03e-54	7.61e-67	-0.827713	0.116	0.027	2.55e-62	1.2e-58	1.52e-66
ADAD2	1.86e-09	-1.23717	0.077	0.303	6.25e-05	1.05e-66	-1.59668	0.061	0.251	3.51e-62	1.86e-09	2.1e-66
RPLP0	6.52e-09	-39.7295	0.916	0.98	0.000218634	2.87e-66	-30.2534	0.995	0.996	9.61e-62	6.52e-09	5.73e-66
BST2	3.01e-05	-7.12383	0.542	0.669	1	1.13e-65	-4.25358	0.329	0.535	3.8e-61	3.01e-05	2.26e-65
TMEM98	5.67e-34	-29.3677	0.542	0.881	1.9e-29	1.6e-65	-15.9382	0.947	0.978	5.36e-61	5.67e-34	3.2e-65
ATP5F1E	5.38e-14	-25.4065	0.929	0.983	1.81e-09	6.36e-65	-14.1917	0.983	0.99	2.13e-60	5.38e-14	1.27e-64
PTGDS	3.47e-09	-388.737	0.974	0.997	0.000116396	2.36e-64	-24.1517	0.993	0.993	7.93e-60	3.47e-09	4.73e-64
TCEAL7	1.44e-43	-1.08628	0.29	0.042	4.85e-39	1.12e-63	0.314164	0.281	0.125	3.76e-59	1.44e-43	2.24e-63
MEST	3.32e-21	-20.7158	0.316	0.686	1.11e-16	2.8e-63	-7.28597	0.384	0.571	9.39e-59	3.32e-21	5.6e-63
C1GALT1	2.23e-10	-1.23868	0.226	0.483	7.47e-06	6.93e-63	-0.722825	0.098	0.29	2.32e-58	2.23e-10	1.39e-62
PCDH9	0.0577058	-7.25284	0.103	0.063	1	1.01e-62	0.536631	0.165	0.053	3.38e-58	0.0577058	2.02e-62
STC2	4.65e-62	17.1318	0.568	0.133	1.56e-57	7.49e-18	1.22422	0.266	0.182	2.51e-13	7.49e-18	9.31e-62
SDC2	6.71e-08	-3.9846	0.465	0.651	0.00224943	3.85e-61	-13.0229	0.459	0.643	1.29e-56	6.71e-08	7.7e-61
PCCA	3.83e-05	-101.563	0.116	0.248	1	6.2e-60	-35.1858	0.065	0.233	2.08e-55	3.83e-05	1.24e-59
ACTG1	7.58e-10	-40.735	0.981	0.995	2.54e-05	2.71e-59	0.873333	0.999	0.998	9.08e-55	7.58e-10	5.41e-59
MAB21L1	3.33e-07	-8.35238	0.535	0.362	0.0111566	3.41e-59	1.398	0.511	0.328	1.14e-54	3.33e-07	6.83e-59
HSP90B1	0.000522568	-8.7449	0.639	0.752	1	9.69e-59	-15.5765	0.537	0.699	3.25e-54	0.000522568	1.94e-58
SORBS2	1.2e-12	-2.73377	0.148	0.427	4.02e-08	1.05e-58	-5.61334	0.3	0.499	3.52e-54	1.2e-12	2.1e-58
DSP	3.19e-16	-3.48034	0.174	0.526	1.07e-11	1.27e-58	-0.842016	0.161	0.357	4.25e-54	3.19e-16	2.53e-58
DHRS3	1.06e-15	-3.63202	0.406	0.706	3.56e-11	1.63e-58	-3.30592	0.403	0.593	5.48e-54	1.06e-15	3.27e-58
ITGAV	1.68e-20	-14.446	0.574	0.838	5.65e-16	1.06e-57	-5.72094	0.495	0.668	3.56e-53	1.68e-20	2.12e-57
MYL9	6.89e-16	25.5062	0.852	0.654	2.31e-11	3.45e-57	-40.1534	0.728	0.585	1.16e-52	6.89e-16	6.9e-57
PRNP	2.91e-20	-12.1012	0.574	0.809	9.75e-16	5.57e-57	-3.45632	0.492	0.653	1.87e-52	2.91e-20	1.11e-56
Z86062.2	1.74e-17	-10.8076	0.116	0.467	5.82e-13	9.73e-57	-4.60533	0.048	0.212	3.26e-52	1.74e-17	1.95e-56
SULF1	1.16e-10	-6.46378	0.155	0.418	3.88e-06	2.31e-55	-1.45809	0.233	0.429	7.75e-51	1.16e-10	4.62e-55
IGFBP5	1.83e-35	-42.735	0.445	0.854	6.14e-31	9.3e-55	-36.1336	0.894	0.941	3.12e-50	1.83e-35	1.86e-54
SOX11	1.01e-37	3.61787	0.374	0.078	3.38e-33	1.28e-54	-3.28143	0.569	0.394	4.29e-50	1.01e-37	2.56e-54
RPL41	7.79e-08	Inf	1	1	0.00261386	2.04e-54	-128.134	1	1	6.84e-50	7.79e-08	4.08e-54
SLC39A12	6.37e-20	-2.06143	0.142	0.527	2.14e-15	2.61e-54	-0.446204	0.096	0.272	8.75e-50	6.37e-20	5.22e-54
SCARB1	5.64e-08	-2.23907	0.31	0.524	0.00189122	4.24e-54	-0.644486	0.197	0.385	1.42e-49	5.64e-08	8.48e-54
RPLP1	3.1e-10	-125.735	0.994	0.996	1.04e-05	4.53e-54	-103.183	1	1	1.52e-49	3.1e-10	9.06e-54
FAM161A	6.41e-10	-1.6871	0.213	0.457	2.15e-05	6.88e-54	-1.22077	0.3	0.491	2.31e-49	6.41e-10	1.38e-53
CHCHD10	0.303511	-11.8604	0.955	0.955	1	6.9e-54	-3.70911	0.737	0.84	2.32e-49	0.303511	1.38e-53
FAM162A	2.57e-15	-2.1163	0.781	0.622	8.61e-11	1.5e-53	2.23284	0.644	0.492	5.02e-49	2.57e-15	2.99e-53
LPCAT1	7.04e-08	-1.15734	0.271	0.487	0.00236159	2.95e-53	-1.31362	0.08	0.248	9.9e-49	7.04e-08	5.91e-53
EPAS1	1.52e-07	-4.14061	0.271	0.466	0.00508761	6e-53	-0.7122	0.145	0.326	2.01e-48	1.52e-07	1.2e-52
SLC16A8	6.97e-14	-1.0379	0.077	0.374	2.34e-09	8.19e-53	-0.537767	0.097	0.269	2.75e-48	6.97e-14	1.64e-52
S100A10	3.43e-21	-10.6948	0.523	0.209	1.15e-16	1.49e-52	0.58308	0.46	0.286	4.98e-48	3.43e-21	2.97e-52
B2M	5.01e-08	-77.7314	0.923	0.952	0.00167922	1.52e-52	-7.25252	0.994	0.983	5.1e-48	5.01e-08	3.04e-52
RPL35	2.83e-13	-42.7451	0.987	0.991	9.49e-09	2.52e-51	-22.1829	0.997	0.998	8.44e-47	2.83e-13	5.04e-51
GNB3	7.95e-20	-16.5507	0.181	0.545	2.67e-15	3.21e-51	-5.98952	0.476	0.62	1.08e-46	7.95e-20	6.43e-51
CSF1R	7.54e-05	-0.425798	0.058	0.181	1	1.1e-50	-0.460454	0.059	0.213	3.68e-46	7.54e-05	2.19e-50
LIPG	9e-18	-5.27168	0.11	0.468	3.02e-13	1.51e-50	-0.520431	0.074	0.234	5.06e-46	9e-18	3.02e-50
NSFL1C	4.95e-13	-5.01824	0.329	0.635	1.66e-08	5.97e-50	-1.54325	0.426	0.593	2e-45	4.95e-13	1.19e-49
RAMP1	3.17e-09	-2.14777	0.052	0.26	0.000106439	7.16e-50	-0.530784	0.014	0.144	2.4e-45	3.17e-09	1.43e-49
RPL31	4.24e-09	-77.4857	0.981	0.995	0.000142284	7.32e-50	-31.1526	0.999	0.999	2.46e-45	4.24e-09	1.46e-49
RPS17	4.05e-10	-39.5975	0.974	0.984	1.36e-05	1.47e-49	-4.02656	0.956	0.975	4.93e-45	4.05e-10	2.94e-49
CSPG5	2.26e-16	-1.50502	0.097	0.435	7.59e-12	2.7e-49	-0.479943	0.092	0.256	9.06e-45	2.26e-16	5.4e-49
RPS12	8.47e-08	-132.735	1	0.995	0.00284015	7.51e-49	-30.1337	0.999	0.999	2.52e-44	8.47e-08	1.5e-48
NPFFR1	1.03e-08	-0.887839	0.065	0.274	0.000346327	1.93e-48	-0.611095	0.118	0.289	6.48e-44	1.03e-08	3.87e-48
ZFAND5	1.13e-12	-2.70146	0.729	0.862	3.8e-08	2.39e-48	-2.70831	0.631	0.758	8.01e-44	1.13e-12	4.78e-48
RPE65	8.09e-34	-56.6539	0.168	0.696	2.71e-29	5.36e-48	-4.67523	0.04	0.181	1.8e-43	8.09e-34	1.07e-47
TMEM91	7.65e-15	-17.8405	0.619	0.814	2.56e-10	1.11e-47	-5.27096	0.269	0.431	3.73e-43	7.65e-15	2.22e-47
ATP2B2	0.000436407	-1.50091	0.335	0.466	1	2.67e-47	-0.530849	0.086	0.243	8.97e-43	0.000436407	5.35e-47
PPIB	8.46e-05	-6.61441	0.606	0.757	1	3.12e-47	-7.39132	0.747	0.838	1.05e-42	8.46e-05	6.24e-47
UNC13D	1.95e-26	-10.781	0.142	0.588	6.54e-22	3.33e-47	-0.755713	0.069	0.219	1.12e-42	1.95e-26	6.66e-47
ANKRD28	1.39e-06	-2.00223	0.252	0.426	0.0467597	5.87e-47	-1.68602	0.299	0.472	1.97e-42	1.39e-06	1.17e-46
RPS28	5.01e-07	-110.752	0.994	0.996	0.0168053	2.19e-46	-57.1335	0.999	1	7.34e-42	5.01e-07	4.38e-46
MT-CO2	0.000780817	Inf	0.935	0.975	1	3.2e-46	-207.131	0.999	0.999	1.07e-41	0.000780817	6.4e-46
RPS8	2.69e-09	-109.735	0.994	0.994	9.02e-05	3.61e-46	-73.1335	1	1	1.21e-41	2.69e-09	7.21e-46
TTC3	9.58e-06	-6.20716	0.677	0.779	0.321256	6.25e-46	-6.84588	0.723	0.821	2.09e-41	9.58e-06	1.25e-45
RPL21	2.72e-09	-113.422	0.994	0.995	9.12e-05	8.47e-46	-60.0665	0.999	0.999	2.84e-41	2.72e-09	1.69e-45
BCAT1	0.285673	-10.3634	0.335	0.371	1	1.13e-45	-3.03301	0.296	0.466	3.81e-41	0.285673	2.27e-45
ATP5ME	8.2e-10	-13.2594	0.942	0.98	2.75e-05	1.84e-45	-6.76989	0.936	0.958	6.16e-41	8.2e-10	3.67e-45
EGR1	3.72e-12	-2.21866	0.219	0.519	1.25e-07	3.32e-45	-1.56828	0.108	0.264	1.11e-40	3.72e-12	6.64e-45
SSR4	8.5e-14	-17.4769	0.587	0.825	2.85e-09	6.88e-45	-7.48017	0.742	0.817	2.31e-40	8.5e-14	1.38e-44
SGCD	1.61e-16	0.510358	0.303	0.097	5.41e-12	1.09e-44	0.303832	0.19	0.082	3.65e-40	1.61e-16	2.17e-44
NEDD4L	2.31e-31	-11.3625	0.348	0.781	7.74e-27	1.82e-44	-2.00873	0.388	0.55	6.1e-40	2.31e-31	3.64e-44
RPL36A	2.72e-11	-31.5074	0.974	0.982	9.11e-07	1.88e-44	-9.94551	0.99	0.99	6.29e-40	2.72e-11	3.75e-44
MRPS18A	1.04e-12	-2.43843	0.29	0.564	3.49e-08	2.24e-44	-1.20785	0.328	0.495	7.52e-40	1.04e-12	4.49e-44
HSPA5	0.81098	6.36097	0.594	0.668	1	2.56e-44	-2.70909	0.394	0.552	8.58e-40	0.81098	5.12e-44
LOXL1	0.0214961	-0.737885	0.103	0.172	1	2.89e-44	-1.10702	0.295	0.465	9.68e-40	0.0214961	5.77e-44
CTSD	3.95e-34	-82.7283	0.858	0.975	1.32e-29	6.57e-44	-0.465514	0.723	0.822	2.2e-39	3.95e-34	1.31e-43
PLEKHB1	2.15e-30	-5.62874	0.245	0.705	7.21e-26	7.79e-44	-2.42022	0.322	0.483	2.61e-39	2.15e-30	1.56e-43
RPS18	1.86e-08	-124.736	1	0.995	0.000624668	1.73e-43	-112.784	1	1	5.81e-39	1.86e-08	3.46e-43
LAYN	8.53e-16	-7.69481	0.213	0.549	2.86e-11	2.52e-43	-5.56729	0.1	0.248	8.45e-39	8.53e-16	5.04e-43
CD44	1.04e-20	-18.9853	0.194	0.589	3.48e-16	2.97e-43	-0.852823	0.1	0.251	9.97e-39	1.04e-20	5.95e-43
CHPF	0.11712	-3.16626	0.684	0.672	1	5.06e-43	-1.20457	0.425	0.583	1.7e-38	0.11712	1.01e-42
RPL37A	7.33e-09	-115.736	1	0.997	0.000245916	1.17e-42	-61.1821	1	0.999	3.91e-38	7.33e-09	2.33e-42
S100B	0.815863	-17.7171	0.29	0.269	1	2.34e-42	1.11556	0.226	0.109	7.83e-38	0.815863	4.67e-42
CLDN19	9.19e-09	-0.663158	0.09	0.306	0.000308098	2.71e-42	-0.647661	0.147	0.305	9.08e-38	9.19e-09	5.42e-42
NAV3	7.22e-05	-0.335153	0.058	0.183	1	4.5e-42	-0.307315	0.059	0.196	1.51e-37	7.22e-05	8.99e-42
HOMER2	0.00023034	-3.63932	0.439	0.551	1	4.51e-42	-1.11623	0.443	0.605	1.51e-37	0.00023034	9.02e-42
SLC6A15	1.66e-10	1.19303	0.406	0.211	5.57e-06	4.71e-42	0.582529	0.332	0.192	1.58e-37	1.66e-10	9.42e-42
RPL32	8.57e-12	-100.565	0.987	0.995	2.87e-07	4.77e-42	-51.1335	1	0.999	1.6e-37	8.57e-12	9.54e-42
MYRF	6.09e-16	-2.4692	0.161	0.495	2.04e-11	6.77e-42	-0.541134	0.28	0.447	2.27e-37	6.09e-16	1.35e-41
RNASE1	7.75e-42	-30.4687	0.323	0.859	2.6e-37	7.69e-26	-18.7639	0.15	0.269	2.58e-21	7.69e-26	1.55e-41
SERF2	8.42e-09	-40.6081	1	0.989	0.000282396	9.26e-42	-26.3536	0.991	0.992	3.11e-37	8.42e-09	1.85e-41
ALDH1A1	0.00162211	-3.3101	0.413	0.295	1	1.04e-41	-1.40971	0.22	0.104	3.48e-37	0.00162211	2.08e-41
RPL13	2.18e-13	-107.016	0.994	0.997	7.32e-09	1.43e-41	-70.1335	1	0.999	4.8e-37	2.18e-13	2.86e-41
FKBP2	0.0357872	-13.1101	0.748	0.833	1	1.44e-41	-10.6815	0.713	0.792	4.82e-37	0.0357872	2.87e-41
TANC2	6.03e-08	-0.990332	0.077	0.273	0.00202323	1.93e-41	-0.41435	0.066	0.203	6.47e-37	6.03e-08	3.86e-41
CYP1B1	3.13e-41	-48.6711	0.535	0.148	1.05e-36	3.47e-27	-0.837796	0.192	0.103	1.16e-22	3.47e-27	6.27e-41
P4HB	7.97e-08	-2.50014	0.632	0.775	0.00267462	4.34e-41	-1.72194	0.496	0.645	1.46e-36	7.97e-08	8.68e-41
STX4	0.03681	-0.252217	0.174	0.246	1	4.4e-41	-0.98051	0.152	0.308	1.48e-36	0.03681	8.81e-41
APC	1.24e-06	-0.728025	0.452	0.633	0.0416037	1.02e-40	-4.04503	0.463	0.611	3.42e-36	1.24e-06	2.04e-40
PTPN14	6.49e-11	-2.93	0.245	0.524	2.18e-06	1.13e-40	-0.689443	0.12	0.269	3.77e-36	6.49e-11	2.25e-40
RPL22L1	0.324981	-1.61688	0.471	0.548	1	1.57e-40	-1.67024	0.289	0.443	5.26e-36	0.324981	3.14e-40
PTP4A1	0.397764	-11.1316	0.51	0.531	1	1.64e-40	-16.921	0.327	0.482	5.49e-36	0.397764	3.27e-40
PAQR4	1.97e-06	-0.718517	0.052	0.207	0.066079	2.66e-40	-0.356601	0.052	0.181	8.91e-36	1.97e-06	5.32e-40
TMEM51	2.79e-05	-0.325891	0.077	0.22	0.937133	8.31e-40	-0.464013	0.14	0.296	2.79e-35	2.79e-05	1.66e-39
LGALS3BP	4.59e-09	-2.30394	0.413	0.638	0.000153922	1.46e-39	-12.1112	0.497	0.631	4.91e-35	4.59e-09	2.93e-39
RPL36	2.83e-11	-75.7351	0.994	0.995	9.5e-07	1.76e-39	-42.8333	0.999	0.999	5.91e-35	2.83e-11	3.52e-39
CYP2W1	6.37e-07	-12.1173	0.084	0.257	0.021371	2.16e-39	-14.0976	0.086	0.222	7.23e-35	6.37e-07	4.31e-39
SEMA3C	5.52e-10	-0.967857	0.181	0.427	1.85e-05	2.2e-39	-0.400164	0.088	0.229	7.37e-35	5.52e-10	4.39e-39
PKP4	3.01e-09	-1.86635	0.271	0.522	0.000100992	2.68e-39	-0.9284	0.226	0.387	9e-35	3.01e-09	5.37e-39
RPS2	2.27e-08	-112.042	0.994	0.996	0.000762437	6.1e-39	-92.0007	0.996	0.997	2.05e-34	2.27e-08	1.22e-38
CCNO	3.59e-06	-6.68407	0.11	0.267	0.120366	1.73e-38	-8.88063	0.069	0.198	5.79e-34	3.59e-06	3.45e-38
RARRES3	5.89e-10	1.37115	0.361	0.173	1.98e-05	1.8e-38	0.251072	0.216	0.106	6.05e-34	5.89e-10	3.61e-38
SNHG18	2.79e-05	-0.802909	0.439	0.587	0.935682	3.74e-38	-0.991552	0.315	0.47	1.26e-33	2.79e-05	7.49e-38
XYLB	4.33e-07	-0.884312	0.065	0.235	0.0145193	4.25e-38	-0.515633	0.037	0.154	1.42e-33	4.33e-07	8.49e-38
ASPH	1.21e-08	-7.63721	0.723	0.549	0.000404296	9.8e-38	0.503955	0.475	0.327	3.29e-33	1.21e-08	1.96e-37
RPL18A	5.74e-13	-70.7345	0.987	0.994	1.92e-08	1.19e-37	-33.2316	0.998	0.998	4e-33	5.74e-13	2.38e-37
NDUFA4L2	1.7e-37	-57.6072	0.852	0.512	5.7e-33	0.0242874	-15.0838	0.33	0.306	1	0.0242874	3.4e-37
BSG	0.0189854	-7.34464	0.819	0.882	1	1.73e-37	-5.08849	0.835	0.874	5.81e-33	0.0189854	3.46e-37
GPNMB	1.84e-37	-6.73465	0.935	0.83	6.17e-33	8.72e-16	-8.58822	0.681	0.612	2.92e-11	8.72e-16	3.68e-37
TMEM256	5.59e-05	-5.14746	0.819	0.889	1	2.7e-37	-2.16494	0.714	0.799	9.06e-33	5.59e-05	5.4e-37
ADM	0.0473089	-5.14433	0.6	0.565	1	3.95e-37	-2.27184	0.12	0.257	1.33e-32	0.0473089	7.91e-37
RBMS1	1.45e-08	-0.614603	0.503	0.32	0.000485447	4.85e-37	0.383892	0.463	0.316	1.63e-32	1.45e-08	9.71e-37
RPS15	1.08e-10	-71.735	0.981	0.994	3.62e-06	6.35e-37	-31.1343	0.999	1	2.13e-32	1.08e-10	1.27e-36
CLIC6	5.06e-25	-9.00091	0.129	0.573	1.7e-20	1.28e-36	-0.684296	0.058	0.18	4.3e-32	5.06e-25	2.56e-36
COX7B	0.717006	-11.6316	0.923	0.922	1	1.93e-36	-5.53087	0.751	0.832	6.48e-32	0.717006	3.87e-36
BCO1	3.54e-09	-1.03431	0.129	0.356	0.000118567	2.41e-36	-0.420279	0.092	0.226	8.09e-32	3.54e-09	4.82e-36
ESPN	9.16e-17	-2.16232	0.11	0.457	3.07e-12	2.91e-36	-0.407163	0.112	0.25	9.75e-32	9.16e-17	5.82e-36
RLBP1	1.79e-23	-15.7259	0.406	0.769	5.99e-19	3.41e-36	3.85868	0.652	0.517	1.14e-31	1.79e-23	6.82e-36
RNF152	0.000658392	-0.364202	0.026	0.112	1	4.41e-36	-9.66505	0.028	0.135	1.48e-31	0.000658392	8.82e-36
RPS23	1.91e-09	-91.6037	1	0.994	6.41e-05	4.5e-36	-52.1512	1	0.999	1.51e-31	1.91e-09	9.01e-36
CYP27A1	2.99e-10	-1.26124	0.206	0.446	1e-05	1.06e-35	-0.617054	0.243	0.392	3.56e-31	2.99e-10	2.12e-35
SDF2L1	2e-07	-3.60842	0.284	0.479	0.00671774	1.9e-35	-1.59634	0.226	0.372	6.36e-31	2e-07	3.79e-35
SCAI	2.03e-09	-0.977423	0.161	0.395	6.81e-05	2.43e-35	-0.811368	0.175	0.319	8.14e-31	2.03e-09	4.85e-35
GSTA1	8.02e-09	-2.89477	0.058	0.261	0.000268953	3.9e-35	-0.393192	0.036	0.145	1.31e-30	8.02e-09	7.8e-35
DOCK7	1.18e-10	-1.0382	0.161	0.418	3.95e-06	3.99e-35	-0.516805	0.164	0.308	1.34e-30	1.18e-10	7.98e-35
RPS13	5.06e-10	-51.7531	0.981	0.99	1.7e-05	4.76e-35	-18.7218	0.996	0.997	1.6e-30	5.06e-10	9.52e-35
PDLIM5	2.77e-08	-3.10353	0.387	0.629	0.000930413	5.26e-35	-1.25811	0.296	0.447	1.76e-30	2.77e-08	1.05e-34
MYLK	5.82e-35	24.265	0.29	0.053	1.95e-30	1.19e-14	-3.03567	0.163	0.099	3.97e-10	1.19e-14	1.16e-34
GAP43	6.27e-35	-73.6059	0.206	0.738	2.1e-30	3.91e-08	-1.73939	0.144	0.2	0.00131293	3.91e-08	1.25e-34
C6orf48	8.15e-09	-20.4808	0.735	0.85	0.000273451	7.08e-35	-4.32002	0.795	0.857	2.38e-30	8.15e-09	1.42e-34
STMP1	6.84e-12	-7.44241	0.639	0.828	2.3e-07	7.22e-35	-4.45811	0.746	0.821	2.42e-30	6.84e-12	1.44e-34
C1QBP	1.98e-10	-1.79441	0.297	0.55	6.63e-06	7.72e-35	-0.776421	0.335	0.486	2.59e-30	1.98e-10	1.54e-34
SOX4	0.473793	-12.462	0.606	0.623	1	9.18e-35	-14.1218	0.94	0.884	3.08e-30	0.473793	1.84e-34
RPS29	6.08e-13	-81.7324	0.987	0.995	2.04e-08	1.07e-34	-39.1469	1	0.999	3.6e-30	6.08e-13	2.15e-34
IER3	9.64e-07	-11.6903	0.342	0.527	0.0323177	1.38e-34	-2.84137	0.143	0.283	4.63e-30	9.64e-07	2.76e-34
TPRN	1.68e-34	-17.4009	0.361	0.816	5.64e-30	2.91e-08	-3.78661	0.663	0.705	0.000977026	2.91e-08	3.36e-34
RPL13A	2.69e-08	-100.784	0.994	0.996	0.000902022	1.82e-34	-69.1335	1	1	6.09e-30	2.69e-08	3.63e-34
SGK3	7.39e-11	-1.68751	0.213	0.491	2.48e-06	2.43e-34	-0.412213	0.196	0.344	8.14e-30	7.39e-11	4.85e-34
RPS15A	7.48e-10	-65.754	0.987	0.992	2.51e-05	2.78e-34	-33.1314	0.999	0.999	9.33e-30	7.48e-10	5.56e-34
UQCR10	0.00185822	-16.2887	0.865	0.941	1	1.44e-33	0.632792	0.865	0.906	4.81e-29	0.00185822	2.87e-33
CCDC80	0.000581407	-62.9683	0.187	0.103	1	2.66e-33	-30.356	0.41	0.268	8.93e-29	0.000581407	5.32e-33
GPX4	9.23e-22	-34.6383	0.923	0.983	3.09e-17	3.65e-33	-0.440087	0.929	0.951	1.22e-28	9.23e-22	7.3e-33
UQCR11	1.09e-06	-6.75431	0.923	0.966	0.0366385	6.35e-33	-6.30509	0.914	0.938	2.13e-28	1.09e-06	1.27e-32
RPL26	3.8e-07	-94.7393	1	0.995	0.0127495	8.14e-33	-31.4474	0.999	0.999	2.73e-28	3.8e-07	1.63e-32
PRKX	3.84e-06	-0.340382	0.052	0.202	0.128703	1.17e-32	-0.343505	0.092	0.216	3.91e-28	3.84e-06	2.33e-32
ERF	1.99e-10	-1.49229	0.103	0.355	6.68e-06	1.47e-32	-1.13531	0.155	0.289	4.92e-28	1.99e-10	2.93e-32
AL451062.1	3.29e-07	-1.02244	0.213	0.411	0.011027	1.56e-32	-0.362212	0.06	0.173	5.24e-28	3.29e-07	3.13e-32
RPL27	9.9e-13	-40.9968	0.955	0.986	3.32e-08	1.84e-32	-36.1152	0.995	0.995	6.17e-28	9.9e-13	3.68e-32
RPS26	1.96e-10	-9.29671	0.813	0.931	6.57e-06	3.12e-32	-5.10647	0.825	0.877	1.04e-27	1.96e-10	6.23e-32
COX7C	9.85e-07	-45.3157	0.981	0.993	0.0330186	3.39e-32	-19.1162	0.997	0.997	1.14e-27	9.85e-07	6.77e-32
FMNL2	1.64e-07	-0.642738	0.129	0.33	0.00550482	3.68e-32	-0.40428	0.132	0.263	1.23e-27	1.64e-07	7.36e-32
PPDPF	2.88e-08	-37.6171	0.974	0.987	0.000967542	4.84e-32	2.82457	0.916	0.938	1.62e-27	2.88e-08	9.67e-32
RPS25	2.99e-09	-55.7349	0.987	0.995	0.000100428	4.88e-32	-39.1245	0.999	0.998	1.64e-27	2.99e-09	9.76e-32
RPS19	1.27e-06	-104.854	0.987	0.993	0.0427434	1.81e-31	-68.8688	1	0.999	6.07e-27	1.27e-06	3.62e-31
RPL8	1.01e-06	-42.7284	0.961	0.992	0.0339288	2e-31	-54.7655	0.999	0.999	6.71e-27	1.01e-06	4e-31
ELOB	1.94e-16	-23.0204	0.865	0.965	6.5e-12	2.82e-31	-9.05118	0.899	0.923	9.46e-27	1.94e-16	5.64e-31
MANF	0.0206385	-3.78495	0.432	0.523	1	3.57e-31	-1.74355	0.335	0.472	1.2e-26	0.0206385	7.15e-31
DHCR7	1.35e-08	-1.25745	0.142	0.362	0.000453123	3.88e-31	-0.29284	0.065	0.177	1.3e-26	1.35e-08	7.77e-31
PITPNA	2.4e-15	-5.05416	0.245	0.566	8.06e-11	3.91e-31	-0.770781	0.206	0.343	1.31e-26	2.4e-15	7.82e-31
NAA25	0.000514318	-3.75527	0.148	0.266	1	6.46e-31	-0.768339	0.08	0.195	2.17e-26	0.000514318	1.29e-30
RPS27A	8.59e-06	-59.7418	0.974	0.995	0.288239	7.35e-31	-22.1336	0.999	0.999	2.46e-26	8.59e-06	1.47e-30
RPS24	3.95e-07	-150.608	0.994	0.993	0.0132461	7.88e-31	-9.44702	0.999	0.998	2.64e-26	3.95e-07	1.58e-30
STC1	0.240269	-3.75879	0.374	0.403	1	8.36e-31	-3.69283	0.406	0.529	2.8e-26	0.240269	1.67e-30
CNPY2	0.0232781	-3.19755	0.619	0.707	1	1.32e-30	-1.16345	0.668	0.767	4.42e-26	0.0232781	2.64e-30
EZR	1.46e-30	-7.11625	0.303	0.769	4.9e-26	7.76e-15	-0.608174	0.343	0.434	2.6e-10	7.76e-15	2.92e-30
ITPK1	8.18e-06	-0.816111	0.219	0.383	0.274207	1.75e-30	-0.267405	0.058	0.166	5.88e-26	8.18e-06	3.51e-30
BMP7	1.8e-30	-6.73767	0.426	0.831	6.03e-26	4.32e-09	1.34241	0.666	0.728	0.000144739	4.32e-09	3.59e-30
ATP5MC2	3.22e-08	-25.7343	0.942	0.973	0.00107877	2.32e-30	-8.14223	0.972	0.978	7.78e-26	3.22e-08	4.64e-30
DKK3	4.86e-06	-4.8927	0.271	0.444	0.162911	2.37e-30	-0.650102	0.109	0.231	7.94e-26	4.86e-06	4.74e-30
TSC22D4	4.09e-08	-7.92274	0.368	0.573	0.00137193	2.99e-30	3.34331	0.624	0.737	1e-25	4.09e-08	5.98e-30
RPL6	3.28e-06	-52.0418	0.987	0.989	0.110026	3.33e-30	-33.0946	0.998	0.998	1.12e-25	3.28e-06	6.67e-30
SLC6A20	4.8e-11	-3.14101	0.065	0.309	1.61e-06	4.07e-30	-0.446929	0.045	0.146	1.36e-25	4.8e-11	8.14e-30
RPS6	1.06e-05	-107.733	1	0.995	0.356774	5.3e-30	-60.0066	0.999	0.999	1.78e-25	1.06e-05	1.06e-29
RPL27A	5.14e-09	-53.4084	0.974	0.993	0.000172297	5.58e-30	-18.136	0.999	0.998	1.87e-25	5.14e-09	1.12e-29
NPC2	1.81e-17	-42.3474	0.935	0.984	6.08e-13	5.69e-30	-26.7804	0.976	0.98	1.91e-25	1.81e-17	1.14e-29
CRB2	2.44e-06	0.410157	0.116	0.039	0.0817795	8e-30	-0.288972	0.258	0.147	2.68e-25	2.44e-06	1.6e-29
HNRNPK	7.09e-15	-43.6152	0.729	0.874	2.38e-10	1.08e-29	-2.66629	0.647	0.733	3.63e-25	7.09e-15	2.17e-29
RGR	1.84e-29	-20.488	0.11	0.61	6.18e-25	0.0184458	-1.19952	0.328	0.349	1	0.0184458	3.69e-29
GEM	3.52e-14	-12.6709	0.406	0.667	1.18e-09	2.04e-29	-6.02291	0.208	0.34	6.85e-25	3.52e-14	4.08e-29
TMED10	0.000538214	-2.24924	0.587	0.705	1	2.48e-29	-1.76103	0.553	0.662	8.31e-25	0.000538214	4.96e-29
SLC16A14	4.98e-12	-3.67423	0.065	0.328	1.67e-07	2.7e-29	-0.344469	0.137	0.263	9.06e-25	4.98e-12	5.4e-29
EFR3B	9.3e-26	-2.65418	0.135	0.595	3.12e-21	2.78e-29	-0.500174	0.135	0.258	9.34e-25	9.3e-26	5.57e-29
LIMCH1	0.909273	0.61434	0.458	0.498	1	3.01e-29	-2.72213	0.319	0.454	1.01e-24	0.909273	6.02e-29
ARRDC3	0.307767	-1.89525	0.548	0.571	1	3.37e-29	-4.04944	0.257	0.391	1.13e-24	0.307767	6.73e-29
RDH10	6.14e-29	-12.1477	0.232	0.706	2.06e-24	1.11e-23	-0.335252	0.057	0.147	3.73e-19	1.11e-23	1.23e-28
NANOS1	2.11e-15	-3.38583	0.206	0.531	7.07e-11	7.09e-29	-0.39241	0.222	0.357	2.38e-24	2.11e-15	1.42e-28
RPL7	2.55e-05	-136.716	0.994	0.992	0.856777	9.68e-29	-18.1339	0.998	0.998	3.25e-24	2.55e-05	1.94e-28
TACC1	5.82e-27	-8.22458	0.374	0.79	1.95e-22	1.12e-28	-1.66316	0.563	0.681	3.75e-24	5.82e-27	2.24e-28
TMSB10	0.0402824	-88.6798	0.948	0.947	1	1.83e-28	-35.8687	0.985	0.97	6.14e-24	0.0402824	3.66e-28
PLD3	3.65e-05	-1.65331	0.471	0.598	1	1.99e-28	-2.2553	0.447	0.56	6.66e-24	3.65e-05	3.97e-28
HES1	0.053506	1.07968	0.09	0.149	1	2.42e-28	-8.24761	0.281	0.415	8.11e-24	0.053506	4.84e-28
CALR	0.0352375	-5.38122	0.768	0.841	1	2.88e-28	-3.4766	0.76	0.844	9.67e-24	0.0352375	5.77e-28
COL18A1	0.383227	-0.472788	0.413	0.452	1	3.2e-28	-1.14333	0.437	0.57	1.07e-23	0.383227	6.39e-28
CPEB4	0.283733	-0.783231	0.619	0.611	1	3.71e-28	-3.64447	0.355	0.485	1.24e-23	0.283733	7.42e-28
TYR	0.560479	-1.02332	0.368	0.402	1	4.89e-28	-6.662	0.327	0.457	1.64e-23	0.560479	9.79e-28
PRAP1	0.00715731	-0.323836	0.052	0.122	1	5.38e-28	-0.30949	0.073	0.18	1.8e-23	0.00715731	1.08e-27
TUBA1A	0.66968	-8.2021	0.381	0.369	1	9.77e-28	-4.75625	0.537	0.416	3.28e-23	0.66968	1.95e-27
LRP8	3.49e-16	-3.84613	0.174	0.517	1.17e-11	9.83e-28	-0.514995	0.13	0.248	3.3e-23	3.49e-16	1.97e-27
SEMA3B	2.83e-09	-4.76545	0.271	0.518	9.51e-05	2.42e-27	-0.381921	0.273	0.404	8.1e-23	2.83e-09	4.83e-27
PGAM1	0.000376448	-5.26548	0.877	0.828	1	2.49e-27	-0.905245	0.824	0.76	8.35e-23	0.000376448	4.98e-27
COPS9	5.22e-09	-7.56069	0.71	0.873	0.000175014	3.53e-27	-2.80698	0.774	0.829	1.19e-22	5.22e-09	7.07e-27
CCND1	1.07e-10	-3.97012	0.29	0.546	3.6e-06	3.83e-27	-10.5434	0.364	0.487	1.28e-22	1.07e-10	7.65e-27
GAL	1.27e-08	-14.5775	0.071	0.27	0.000424374	4.09e-27	-15.6361	0.031	0.118	1.37e-22	1.27e-08	8.18e-27
SLC16A3	4.28e-27	-15.6964	0.613	0.875	1.43e-22	0.0100234	-1.59395	0.601	0.611	1	0.0100234	8.55e-27
RPS14	3.9e-10	-90.0489	1	0.995	1.31e-05	5.39e-27	-57.136	0.999	0.999	1.81e-22	3.9e-10	1.08e-26
SYT1	2.15e-05	-0.767386	0.297	0.168	0.721959	6.63e-27	-1.37471	0.207	0.114	2.22e-22	2.15e-05	1.33e-26
SOD1	0.0032479	-9.18519	0.787	0.846	1	8.29e-27	-6.82646	0.81	0.833	2.78e-22	0.0032479	1.66e-26
ABCC5	2.33e-20	-2.76562	0.129	0.506	7.82e-16	1.29e-26	-0.811192	0.257	0.389	4.33e-22	2.33e-20	2.58e-26
RPL34	8.79e-09	-164.735	0.987	0.996	0.000294754	1.33e-26	-77.1412	1	1	4.46e-22	8.79e-09	2.66e-26
SETD3	8.75e-07	-1.20782	0.219	0.414	0.0293523	1.49e-26	-0.39151	0.118	0.232	4.99e-22	8.75e-07	2.98e-26
RGS9	3.78e-12	0.729945	0.348	0.146	1.27e-07	2.59e-26	0.374531	0.38	0.263	8.69e-22	3.78e-12	5.18e-26
RPL37	8.03e-13	-60.8612	0.987	0.992	2.69e-08	3.03e-26	-26.1336	0.999	0.998	1.02e-21	8.03e-13	6.06e-26
NDUFA1	0.549672	-8.88927	0.871	0.927	1	4.44e-26	-2.41242	0.784	0.83	1.49e-21	0.549672	8.88e-26
TAX1BP1	1.06e-06	-2.15986	0.452	0.646	0.0354933	4.47e-26	-2.04303	0.606	0.703	1.5e-21	1.06e-06	8.94e-26
TXNDC17	5.08e-08	-2.41528	0.335	0.566	0.00170353	4.98e-26	-5.87374	0.37	0.484	1.67e-21	5.08e-08	9.96e-26
CEBPD	0.000171475	-3.94675	0.213	0.351	1	4.98e-26	-0.480144	0.124	0.239	1.67e-21	0.000171475	9.96e-26
SOX9	1.12e-11	-2.99377	0.277	0.556	3.77e-07	6.12e-26	-0.699021	0.251	0.379	2.05e-21	1.12e-11	1.22e-25
RPS3A	1.68e-09	-80.3477	0.987	0.994	5.64e-05	6.79e-26	-30.1403	0.999	0.999	2.28e-21	1.68e-09	1.36e-25
SGK1	2.35e-06	2.50907	0.458	0.309	0.0788291	6.89e-26	0.996039	0.391	0.273	2.31e-21	2.35e-06	1.38e-25
TPGS2	4.79e-13	-1.42706	0.265	0.544	1.61e-08	9.32e-26	-1.58143	0.362	0.481	3.12e-21	4.79e-13	1.86e-25
RBM47	3.15e-09	-2.4779	0.29	0.526	0.000105724	1.3e-25	-0.40287	0.152	0.27	4.36e-21	3.15e-09	2.6e-25
PCBP4	3.72e-17	-1.72751	0.213	0.575	1.25e-12	1.73e-25	-0.599535	0.408	0.536	5.79e-21	3.72e-17	3.45e-25
RPL10A	8.55e-09	-40.735	0.987	0.989	0.000286909	1.86e-25	-21.0266	0.996	0.996	6.24e-21	8.55e-09	3.72e-25
SLC2A1	0.000846862	-7.66979	0.852	0.918	1	2e-25	-16.84	0.923	0.942	6.71e-21	0.000846862	4e-25
VILL	1.28e-17	-7.55716	0.284	0.625	4.31e-13	2.84e-25	-0.48922	0.104	0.211	9.52e-21	1.28e-17	5.68e-25
TGFB1	4.55e-16	-8.67834	0.258	0.585	1.53e-11	4.27e-25	-0.26085	0.031	0.114	1.43e-20	4.55e-16	8.54e-25
RPL10	1.39e-10	-150.608	0.987	0.998	4.66e-06	4.79e-25	-70.2604	1	1	1.6e-20	1.39e-10	9.57e-25
NDUFB5	0.000159887	-6.50865	0.742	0.839	1	4.83e-25	-1.47458	0.632	0.718	1.62e-20	0.000159887	9.66e-25
IDI1	2.02e-06	-2.79288	0.213	0.39	0.067615	5.34e-25	-0.753068	0.165	0.282	1.79e-20	2.02e-06	1.07e-24
PDPN	3.74e-06	-1.03178	0.245	0.424	0.125433	6.92e-25	-0.987661	0.374	0.488	2.32e-20	3.74e-06	1.38e-24
COX5A	0.247575	-7.63152	0.69	0.738	1	8.21e-25	-1.52689	0.593	0.686	2.75e-20	0.247575	1.64e-24
TMEM141	0.000931387	-4.04017	0.445	0.558	1	8.38e-25	-0.97604	0.307	0.423	2.81e-20	0.000931387	1.68e-24
TMEM230	0.00059272	-4.3955	0.574	0.69	1	8.72e-25	-1.41837	0.567	0.659	2.92e-20	0.00059272	1.74e-24
ERLEC1	0.112237	-0.339704	0.335	0.399	1	9.51e-25	-0.542116	0.302	0.421	3.19e-20	0.112237	1.9e-24
RASSF3	6.35e-06	-0.476252	0.09	0.247	0.21287	1.24e-24	-0.317642	0.12	0.23	4.14e-20	6.35e-06	2.47e-24
PRDX1	1.55e-11	-15.9739	0.606	0.784	5.19e-07	1.78e-24	-11.7685	0.774	0.817	5.98e-20	1.55e-11	3.57e-24
OTX2	1.52e-12	-2.78912	0.277	0.543	5.1e-08	2e-24	-0.64687	0.396	0.512	6.72e-20	1.52e-12	4.01e-24
RPL28	4.68e-10	-58.7416	0.994	0.992	1.57e-05	3.7e-24	-19.0008	0.998	0.998	1.24e-19	4.68e-10	7.4e-24
CDO1	0.00156373	-0.386867	0.103	0.207	1	4.99e-24	-0.533093	0.178	0.292	1.67e-19	0.00156373	9.97e-24
MYL6	0.00294054	-22.735	0.955	0.934	1	5.43e-24	-17.1241	0.928	0.879	1.82e-19	0.00294054	1.09e-23
RPL11	2.95e-05	-59.0501	0.987	0.992	0.988681	5.76e-24	-33.1323	0.999	0.999	1.93e-19	2.95e-05	1.15e-23
DCBLD2	0.003427	-1.67008	0.316	0.228	1	7.03e-24	-0.90081	0.351	0.24	2.36e-19	0.003427	1.41e-23
GALNT10	0.000402633	-8.2853	0.174	0.303	1	9.03e-24	-0.358701	0.126	0.233	3.03e-19	0.000402633	1.81e-23
RPL35A	1.24e-07	-73.6865	0.981	0.992	0.00416129	1.05e-23	-23.1277	0.999	0.999	3.53e-19	1.24e-07	2.1e-23
RPL39	2.86e-10	-150.042	0.987	0.995	9.58e-06	1.28e-23	-94.0837	1	0.999	4.3e-19	2.86e-10	2.57e-23
YIF1A	0.0187818	-0.805647	0.265	0.348	1	2.05e-23	-0.516227	0.24	0.359	6.87e-19	0.0187818	4.1e-23
MTCL1	2.3e-11	-1.76135	0.174	0.446	7.72e-07	2.2e-23	-0.252479	0.052	0.139	7.38e-19	2.3e-11	4.4e-23
SAT1	2.33e-23	-18.4281	0.884	0.655	7.83e-19	5.06e-13	-26.6448	0.226	0.312	1.7e-08	5.06e-13	4.67e-23
CDKN1C	0.0531653	-6.86493	0.555	0.65	1	2.36e-23	-12.9448	0.469	0.572	7.91e-19	0.0531653	4.72e-23
NENF	2.97e-23	-28.2612	0.8	0.943	9.95e-19	1.07e-06	-0.416511	0.447	0.512	0.0357357	1.07e-06	5.93e-23
PDLIM1	3.76e-05	-0.363496	0.039	0.16	1	3.03e-23	-0.433228	0.056	0.145	1.02e-18	3.76e-05	6.06e-23
FAM13A	1.73e-13	-2.62475	0.348	0.669	5.8e-09	4.22e-23	-0.362181	0.236	0.355	1.41e-18	1.73e-13	8.44e-23
NDUFA3	5.41e-17	-11.2474	0.806	0.935	1.82e-12	4.45e-23	-2.1064	0.762	0.818	1.49e-18	5.41e-17	8.91e-23
PLTP	2.23e-10	-4.96996	0.329	0.572	7.47e-06	4.52e-23	-3.80569	0.298	0.413	1.52e-18	2.23e-10	9.04e-23
ENO2	2.96e-05	0.426171	0.742	0.618	0.991968	4.8e-23	1.16569	0.471	0.359	1.61e-18	2.96e-05	9.59e-23
TMEM123	1.24e-07	-1.45417	0.342	0.55	0.0041596	1.03e-22	-0.592907	0.331	0.446	3.44e-18	1.24e-07	2.05e-22
ZNF593	1.17e-08	-1.10363	0.142	0.382	0.000393053	1.04e-22	-0.291437	0.215	0.333	3.5e-18	1.17e-08	2.08e-22
FAM84B	0.267683	-0.427075	0.226	0.27	1	1.18e-22	-7.15798	0.251	0.364	3.94e-18	0.267683	2.35e-22
RPL3	0.0405616	-92.7346	1	0.996	1	1.26e-22	-94.1332	0.999	0.999	4.22e-18	0.0405616	2.51e-22
RPS7	2.19e-07	-37.7899	0.961	0.988	0.00735253	1.29e-22	-12.1794	0.998	0.994	4.33e-18	2.19e-07	2.58e-22
TSC22D1	1.46e-22	-18.682	0.652	0.319	4.89e-18	5.02e-18	-17.1284	0.357	0.256	1.68e-13	5.02e-18	2.92e-22
PTK2B	1.54e-22	-1.80603	0.142	0.57	5.15e-18	6.11e-12	-0.400934	0.276	0.362	2.05e-07	6.11e-12	3.07e-22
TIMP3	0.812458	-79.7283	0.929	0.975	1	1.64e-22	4.81789	0.917	0.933	5.51e-18	0.812458	3.28e-22
DMBX1	1.8e-11	-1.03688	0.065	0.32	6.02e-07	1.88e-22	-0.25732	0.072	0.164	6.31e-18	1.8e-11	3.76e-22
ATP5MC1	0.0279766	-1.0497	0.561	0.638	1	2.14e-22	-1.0934	0.5	0.603	7.18e-18	0.0279766	4.28e-22
TPM2	0.127006	-3.73531	0.587	0.627	1	2.19e-22	-17.0813	0.664	0.558	7.35e-18	0.127006	4.38e-22
GDF11	2.58e-22	-2.06085	0.077	0.486	8.66e-18	1.66e-12	-0.303534	0.231	0.313	5.56e-08	1.66e-12	5.16e-22
CCDC28B	1.16e-07	-20.6956	0.303	0.498	0.00388949	2.92e-22	-2.26658	0.409	0.534	9.78e-18	1.16e-07	5.83e-22
LDHA	5.6e-16	1.25815	0.897	0.741	1.88e-11	5.34e-22	1.15179	0.806	0.73	1.79e-17	5.6e-16	1.07e-21
PUF60	2.81e-05	-0.43712	0.155	0.313	0.941588	5.63e-22	-0.491002	0.312	0.429	1.89e-17	2.81e-05	1.13e-21
SLC23A2	1.18e-06	0.59611	0.452	0.652	0.0396033	7.73e-22	-1.23182	0.151	0.254	2.59e-17	1.18e-06	1.55e-21
CYSTM1	1.68e-09	-3.99794	0.535	0.776	5.64e-05	8.05e-22	-1.02377	0.427	0.537	2.7e-17	1.68e-09	1.61e-21
VIM	2.89e-21	-331.735	0.994	0.938	9.69e-17	9.06e-22	-55.4323	0.984	0.964	3.04e-17	2.89e-21	1.81e-21
BNIP3L	2.18e-06	-2.04838	0.658	0.512	0.073107	9.14e-22	0.92752	0.538	0.432	3.07e-17	2.18e-06	1.83e-21
DDX5	0.000736409	-0.549496	0.555	0.655	1	9.85e-22	-1.29371	0.665	0.749	3.3e-17	0.000736409	1.97e-21
UGP2	0.00404141	-2.64658	0.516	0.4	1	1.32e-21	8.54033	0.406	0.299	4.42e-17	0.00404141	2.64e-21
VAT1L	8.17e-08	-0.692835	0.161	0.376	0.00273877	1.69e-21	-0.309536	0.111	0.209	5.67e-17	8.17e-08	3.38e-21
NDUFA11	4.66e-09	-10.8722	0.742	0.853	0.000156226	1.96e-21	-6.57714	0.771	0.821	6.56e-17	4.66e-09	3.91e-21
HDLBP	0.00107868	-1.61846	0.542	0.639	1	2.13e-21	-0.397906	0.374	0.485	7.15e-17	0.00107868	4.26e-21
GGA2	4.03e-12	-1.50668	0.265	0.55	1.35e-07	2.26e-21	-0.547082	0.26	0.372	7.6e-17	4.03e-12	4.53e-21
MRPL41	0.0095654	-1.91821	0.665	0.755	1	2.7e-21	-1.09988	0.559	0.657	9.05e-17	0.0095654	5.4e-21
ETS2	0.0188879	-0.366261	0.097	0.169	1	2.79e-21	-0.284899	0.075	0.164	9.37e-17	0.0188879	5.59e-21
TSPAN3	0.00320476	-0.626178	0.387	0.514	1	2.96e-21	-1.26991	0.432	0.542	9.94e-17	0.00320476	5.93e-21
ST3GAL5	3.28e-21	-16.8887	0.161	0.579	1.1e-16	2.09e-14	-0.783515	0.144	0.224	7.02e-10	2.09e-14	6.57e-21
PIP4P2	0.00385257	-1.25388	0.31	0.414	1	4.04e-21	-0.369657	0.169	0.276	1.35e-16	0.00385257	8.07e-21
FAM107A	0.00106457	-1.08213	0.323	0.468	1	4.64e-21	-0.43762	0.164	0.268	1.55e-16	0.00106457	9.27e-21
FOLR1	0.0991044	-2.23001	0.258	0.316	1	4.99e-21	-0.601245	0.114	0.211	1.67e-16	0.0991044	9.97e-21
SLC12A2	0.0880219	-0.512511	0.219	0.273	1	5.06e-21	-0.844505	0.204	0.31	1.7e-16	0.0880219	1.01e-20
OSTC	0.597225	-0.523286	0.619	0.585	1	6.03e-21	-2.25688	0.647	0.718	2.02e-16	0.597225	1.21e-20
NFE2L1	8.34e-06	-1.78041	0.471	0.598	0.279692	6.17e-21	-0.699245	0.259	0.37	2.07e-16	8.34e-06	1.23e-20
CA9	0.0507811	0.406422	0.387	0.321	1	6.39e-21	3.8312	0.513	0.416	2.14e-16	0.0507811	1.28e-20
PTP4A2	7.6e-06	-1.53049	0.477	0.617	0.254995	7.79e-21	-0.579256	0.386	0.503	2.61e-16	7.6e-06	1.56e-20
F3	8.75e-06	-8.01034	0.181	0.357	0.293446	7.79e-21	-0.320626	0.068	0.154	2.61e-16	8.75e-06	1.56e-20
RPS27	1.1e-07	-158.735	0.994	0.997	0.00369828	7.97e-21	-94.1335	1	1	2.67e-16	1.1e-07	1.59e-20
COX5B	0.712405	-13.2569	0.955	0.96	1	8.67e-21	-4.81315	0.868	0.892	2.91e-16	0.712405	1.73e-20
KTN1	0.10983	-1.95761	0.697	0.647	1	9.51e-21	-2.34833	0.641	0.719	3.19e-16	0.10983	1.9e-20
CANX	0.33163	-0.699876	0.69	0.778	1	1.19e-20	-1.63307	0.647	0.731	3.99e-16	0.33163	2.38e-20
CPXM2	0.000744254	-1.1662	0.387	0.524	1	1.44e-20	-0.395226	0.229	0.336	4.83e-16	0.000744254	2.88e-20
SLC5A3	0.121701	-12.1485	0.31	0.381	1	1.96e-20	-0.755948	0.173	0.278	6.57e-16	0.121701	3.92e-20
CXCL14	2.54e-06	-133.681	0.006	0.137	0.0851964	1.98e-20	-10.1308	0.031	0.102	6.63e-16	2.54e-06	3.95e-20
TMEM208	0.788618	-0.967905	0.49	0.474	1	2.22e-20	-0.606492	0.371	0.479	7.46e-16	0.788618	4.45e-20
CHID1	3.29e-05	-3.40959	0.419	0.578	1	2.29e-20	-0.727254	0.406	0.511	7.69e-16	3.29e-05	4.58e-20
GPX3	5.37e-06	-37.5106	0.548	0.423	0.180193	2.65e-20	-0.875592	0.077	0.163	8.88e-16	5.37e-06	5.3e-20
COX8A	0.012106	-13.3194	0.935	0.964	1	3.18e-20	-4.44292	0.88	0.905	1.07e-15	0.012106	6.37e-20
SLIT3	3.41e-20	0.372282	0.265	0.068	1.14e-15	1.76e-09	-0.472249	0.112	0.07	5.9e-05	1.76e-09	6.81e-20
UBE2R2	0.00243347	-0.669674	0.329	0.453	1	3.76e-20	-0.375994	0.224	0.335	1.26e-15	0.00243347	7.53e-20
PABPC1	6.68e-10	-18.7538	0.716	0.908	2.24e-05	3.81e-20	-2.55942	0.911	0.925	1.28e-15	6.68e-10	7.62e-20
B4GALT1	2.31e-06	-10.6547	0.387	0.565	0.0774565	4.81e-20	-1.2243	0.284	0.395	1.61e-15	2.31e-06	9.63e-20
FDFT1	6.73e-20	-2.00033	0.187	0.57	2.26e-15	5.56e-20	-0.463387	0.362	0.473	1.87e-15	6.73e-20	1.11e-19
RPS5	1.17e-05	-45.4277	0.961	0.982	0.391955	5.6e-20	-35.663	0.995	0.993	1.88e-15	1.17e-05	1.12e-19
ATP1B2	0.0837873	-2.10551	0.277	0.339	1	5.7e-20	-0.358689	0.152	0.251	1.91e-15	0.0837873	1.14e-19
ATP5MG	9.54e-11	-23.6171	0.942	0.97	3.2e-06	6.04e-20	-4.33085	0.968	0.976	2.03e-15	9.54e-11	1.21e-19
TMED2	0.657298	-0.400933	0.555	0.555	1	6.22e-20	-2.11096	0.608	0.687	2.09e-15	0.657298	1.24e-19
RACK1	4.18e-08	-29.0451	0.961	0.984	0.00140149	7.25e-20	-40.0825	0.995	0.994	2.43e-15	4.18e-08	1.45e-19
HSPA8	8.55e-20	-27.7312	0.535	0.829	2.87e-15	2.1e-07	-3.46521	0.862	0.869	0.00703906	2.1e-07	1.71e-19
OBSL1	0.705468	0.93542	0.665	0.661	1	9.6e-20	-0.999398	0.513	0.607	3.22e-15	0.705468	1.92e-19
RPS9	3.24e-10	-50.7346	0.987	0.993	1.09e-05	1e-19	-27.8228	0.998	0.998	3.36e-15	3.24e-10	2.01e-19
ANXA1	0.0682662	-31.7457	0.419	0.346	1	1.05e-19	0.439851	0.165	0.093	3.5e-15	0.0682662	2.09e-19
HIST1H4C	0.0575494	-3.25741	0.51	0.581	1	1.07e-19	-187.339	0.588	0.664	3.59e-15	0.0575494	2.14e-19
RPL9	6.61e-09	-49.7376	0.994	0.99	0.000221539	1.23e-19	-30.3242	0.999	0.998	4.13e-15	6.61e-09	2.46e-19
MRPS6	0.000804268	-23.7321	0.613	0.518	1	1.24e-19	-1.80522	0.395	0.5	4.17e-15	0.000804268	2.49e-19
FOXP1	2.51e-08	0.437153	0.29	0.138	0.000841195	1.3e-19	-5.73324	0.294	0.197	4.36e-15	2.51e-08	2.6e-19
ELOVL5	2.45e-06	-0.912611	0.219	0.399	0.082109	1.43e-19	-0.384934	0.196	0.299	4.8e-15	2.45e-06	2.86e-19
NDUFV3	1.31e-05	-1.59303	0.613	0.757	0.438377	1.57e-19	-0.676121	0.438	0.533	5.26e-15	1.31e-05	3.14e-19
NAP1L4	1.06e-07	-0.659662	0.181	0.392	0.00355624	1.7e-19	-0.259459	0.16	0.261	5.72e-15	1.06e-07	3.41e-19
TUBB	0.000203676	-8.15837	0.839	0.784	1	2.18e-19	-12.4691	0.835	0.794	7.31e-15	0.000203676	4.36e-19
IFITM3	7.92e-06	-23.5813	0.826	0.741	0.265565	2.22e-19	-4.98062	0.75	0.674	7.45e-15	7.92e-06	4.44e-19
PET100	4.49e-08	-3.08956	0.703	0.821	0.00150528	2.57e-19	-2.14028	0.693	0.751	8.61e-15	4.49e-08	5.14e-19
TMEM167A	0.0767415	-0.801453	0.361	0.415	1	2.67e-19	-0.486093	0.291	0.398	8.94e-15	0.0767415	5.33e-19
HIST3H2A	7.21e-05	0.815928	0.374	0.531	1	2.7e-19	-4.43402	0.429	0.526	9.07e-15	7.21e-05	5.41e-19
KRT19	2.91e-10	-12.5831	0.2	0.453	9.77e-06	2.8e-19	-9.00985	0.222	0.322	9.4e-15	2.91e-10	5.61e-19
RPS21	4.12e-10	-28.741	0.955	0.987	1.38e-05	2.86e-19	-11.8685	0.986	0.987	9.58e-15	4.12e-10	5.71e-19
TMEM151A	3e-08	-0.908833	0.071	0.269	0.00100717	3.11e-19	-0.32713	0.216	0.322	1.04e-14	3e-08	6.23e-19
STT3B	0.000215063	-1.1097	0.297	0.437	1	3.52e-19	-0.411943	0.225	0.331	1.18e-14	0.000215063	7.04e-19
UQCRQ	0.349856	-16.9753	0.942	0.961	1	4.15e-19	-6.18551	0.912	0.931	1.39e-14	0.349856	8.3e-19
PCP4	4.28e-19	-70.7341	0.839	0.607	1.43e-14	2.5e-09	2.83788	0.785	0.839	8.37e-05	2.5e-09	8.55e-19
MINOS1	0.510491	-1.83043	0.723	0.722	1	5.21e-19	-1.24377	0.46	0.561	1.75e-14	0.510491	1.04e-18
RPS4X	4.98e-05	-94.8009	0.987	0.996	1	5.5e-19	-71.1336	1	1	1.84e-14	4.98e-05	1.1e-18
GOT2	1.39e-08	-2.1383	0.213	0.433	0.000465065	5.7e-19	-0.422796	0.153	0.248	1.91e-14	1.39e-08	1.14e-18
FXYD1	6.91e-19	-14.1948	0.677	0.862	2.32e-14	2.96e-05	-1.73098	0.22	0.265	0.99418	2.96e-05	1.38e-18
GTF3A	8.8e-07	-1.01969	0.335	0.541	0.0295165	7.17e-19	-0.896314	0.394	0.499	2.41e-14	8.8e-07	1.43e-18
FHIT	7.7e-19	-287.716	0.406	0.706	2.58e-14	6.75e-05	-14.8999	0.271	0.314	1	6.75e-05	1.54e-18
SNHG8	2.43e-08	-12.0344	0.852	0.923	0.000815687	8.22e-19	-0.408279	0.864	0.894	2.76e-14	2.43e-08	1.64e-18
CD9	0.244045	-24.3436	0.142	0.177	1	1.33e-18	0.351246	0.24	0.155	4.46e-14	0.244045	2.66e-18
OSTM1	0.000630686	-0.692325	0.284	0.413	1	1.33e-18	0.415898	0.324	0.23	4.48e-14	0.000630686	2.67e-18
INPP5K	1.26e-16	-9.14124	0.174	0.512	4.23e-12	1.39e-18	-0.522737	0.123	0.212	4.67e-14	1.26e-16	2.78e-18
JTB	0.644384	-1.63463	0.658	0.672	1	1.59e-18	-6.05618	0.545	0.631	5.32e-14	0.644384	3.17e-18
SLC16A1	0.0230204	-1.697	0.477	0.565	1	1.7e-18	-0.712939	0.291	0.397	5.7e-14	0.0230204	3.4e-18
IGFBP2	2.07e-18	-15.1233	0.381	0.133	6.93e-14	0.0637686	-2.53913	0.143	0.159	1	0.0637686	4.13e-18
COX6B1	0.0170807	-12.4228	0.948	0.962	1	2.2e-18	-9.00992	0.926	0.935	7.39e-14	0.0170807	4.41e-18
AKIRIN1	0.0150721	-0.577114	0.265	0.355	1	2.84e-18	-3.21538	0.23	0.335	9.53e-14	0.0150721	5.68e-18
CCDC85B	0.11501	-6.28834	0.703	0.73	1	2.98e-18	-0.788864	0.434	0.534	1e-13	0.11501	5.97e-18
RPL38	1.83e-11	-70.7096	0.994	0.993	6.12e-07	3.17e-18	-8.14661	0.999	0.998	1.06e-13	1.83e-11	6.34e-18
COX17	1.97e-10	-1.7382	0.697	0.855	6.6e-06	3.51e-18	0.467102	0.549	0.636	1.18e-13	1.97e-10	7.02e-18
ARPC5	0.430407	-0.83772	0.439	0.472	1	4.07e-18	-0.253701	0.572	0.479	1.36e-13	0.430407	8.13e-18
NFIX	4.96e-11	-1.16931	0.29	0.571	1.66e-06	4.4e-18	-0.444519	0.245	0.347	1.48e-13	4.96e-11	8.8e-18
CTBS	1.36e-13	-2.58031	0.142	0.445	4.58e-09	4.46e-18	-0.281576	0.104	0.19	1.5e-13	1.36e-13	8.92e-18
PABPC4	1.13e-07	-2.6616	0.452	0.636	0.00380642	5.36e-18	-0.641979	0.33	0.432	1.8e-13	1.13e-07	1.07e-17
WWTR1	4.97e-15	-2.1376	0.277	0.604	1.67e-10	5.69e-18	-0.601405	0.253	0.352	1.91e-13	4.97e-15	1.14e-17
RPS10	2.02e-08	-40.2549	0.955	0.981	0.000677607	5.79e-18	-14.7293	0.978	0.98	1.94e-13	2.02e-08	1.16e-17
OTUD6B-AS1	0.781495	-0.834719	0.523	0.516	1	5.96e-18	-0.666538	0.329	0.427	2e-13	0.781495	1.19e-17
COMMD6	1.42e-09	-12.7392	0.884	0.959	4.77e-05	6.15e-18	-4.4766	0.961	0.969	2.06e-13	1.42e-09	1.23e-17
SLC29A4	4.66e-09	-3.00793	0.348	0.592	0.000156125	6.36e-18	-0.831389	0.289	0.389	2.13e-13	4.66e-09	1.27e-17
NDUFA2	0.000663203	-5.71815	0.716	0.807	1	7.32e-18	-0.877482	0.615	0.682	2.45e-13	0.000663203	1.46e-17
LOXL1-AS1	0.000428899	-0.448458	0.11	0.228	1	7.54e-18	-0.492179	0.155	0.247	2.53e-13	0.000428899	1.51e-17
MBP	2.52e-05	0.657116	0.355	0.218	0.846101	8.14e-18	0.320971	0.266	0.181	2.73e-13	2.52e-05	1.63e-17
TRIM36	4.3e-14	-1.60356	0.11	0.429	1.44e-09	8.35e-18	0.635577	0.348	0.455	2.8e-13	4.3e-14	1.67e-17
SPCS1	0.949642	-1.61227	0.626	0.64	1	8.4e-18	-0.651281	0.558	0.645	2.82e-13	0.949642	1.68e-17
RPSA	6.58e-05	-16.8542	0.89	0.954	1	1.08e-17	-17.2372	0.976	0.978	3.63e-13	6.58e-05	2.16e-17
ABI2	0.0955344	-0.642763	0.335	0.395	1	1.12e-17	-0.440664	0.324	0.43	3.75e-13	0.0955344	2.24e-17
DNAJB9	0.0060909	-2.27858	0.452	0.379	1	1.18e-17	-1.04663	0.325	0.417	3.97e-13	0.0060909	2.36e-17
ALDH9A1	1.06e-06	-1.02476	0.297	0.501	0.035429	1.19e-17	-0.412787	0.265	0.367	3.99e-13	1.06e-06	2.38e-17
SFRP1	1.19e-17	-10.3693	0.639	0.345	4.01e-13	0.0902207	-5.27703	0.475	0.443	1	0.0902207	2.39e-17
ARHGAP5	0.000235599	-0.654068	0.329	0.486	1	1.35e-17	-0.507281	0.237	0.336	4.54e-13	0.000235599	2.71e-17
C9orf16	2.88e-05	0.443157	0.729	0.871	0.96426	1.49e-17	-7.02579	0.76	0.817	4.98e-13	2.88e-05	2.97e-17
TMEM45A	1.7e-17	0.912379	0.368	0.137	5.7e-13	8.7e-12	0.274617	0.231	0.166	2.92e-07	8.7e-12	3.4e-17
RABGGTB	0.0402835	-1.40251	0.516	0.571	1	1.74e-17	-0.447472	0.281	0.383	5.82e-13	0.0402835	3.47e-17
EMC10	0.00280428	-0.743006	0.484	0.582	1	1.86e-17	-0.688197	0.454	0.556	6.25e-13	0.00280428	3.73e-17
RPL7A	4.84e-07	-58.5855	0.981	0.992	0.0162348	2e-17	-44.1335	1	0.998	6.71e-13	4.84e-07	4e-17
DRD4	2.7e-06	-0.425035	0.006	0.136	0.0907163	2.04e-17	-0.267433	0.079	0.158	6.86e-13	2.7e-06	4.09e-17
APOLD1	7.58e-06	-0.299084	0.039	0.177	0.254314	2.45e-17	-0.308488	0.1	0.185	8.2e-13	7.58e-06	4.89e-17
CD63	1.23e-05	-33.7348	0.884	0.942	0.412599	2.51e-17	-9.11571	0.923	0.931	8.4e-13	1.23e-05	5.01e-17
ATF4	0.72504	-5.19809	0.606	0.642	1	2.58e-17	-0.338337	0.288	0.39	8.64e-13	0.72504	5.15e-17
SQLE	1.09e-05	-2.07907	0.116	0.273	0.367231	2.66e-17	-1.08719	0.205	0.301	8.91e-13	1.09e-05	5.32e-17
SLC9A3R1	2.72e-17	-2.45393	0.432	0.748	9.12e-13	1.7e-08	-1.1396	0.616	0.659	0.000571504	1.7e-08	5.44e-17
TPI1	3.08e-12	-7.60848	0.942	0.877	1.03e-07	3.38e-17	6.0396	0.92	0.887	1.13e-12	3.08e-12	6.77e-17
NCCRP1	3.9e-17	0.382172	0.368	0.137	1.31e-12	0.965538	-1.49312	0.518	0.515	1	0.965538	7.81e-17
DYNLL2	4.26e-17	-4.71903	0.277	0.602	1.43e-12	1.89e-13	-0.277114	0.148	0.226	6.35e-09	1.89e-13	8.52e-17
COX6A1	0.0600236	-12.6485	0.884	0.882	1	5.02e-17	-3.93229	0.864	0.888	1.68e-12	0.0600236	1e-16
NEAT1	5.66e-17	-67.7174	0.813	0.84	1.9e-12	0.0393905	-63.0442	0.975	0.967	1	0.0393905	1.13e-16
PRSS23	1.35e-09	-15.59	0.052	0.271	4.54e-05	6.31e-17	-0.781165	0.058	0.129	2.12e-12	1.35e-09	1.26e-16
ATP5MPL	0.00063875	-17.6468	0.923	0.965	1	7.4e-17	-3.2022	0.954	0.958	2.48e-12	0.00063875	1.48e-16
RPL23	4.47e-09	-20.4461	0.981	0.989	0.000149806	8.02e-17	-11.3453	0.998	0.997	2.69e-12	4.47e-09	1.6e-16
EVL	1.42e-05	-0.970275	0.271	0.442	0.476569	8.94e-17	-0.673328	0.35	0.449	3e-12	1.42e-05	1.79e-16
TM7SF2	0.00586626	-0.39177	0.155	0.249	1	9.6e-17	-0.382517	0.253	0.35	3.22e-12	0.00586626	1.92e-16
NUCKS1	0.0928466	-12.8415	0.671	0.752	1	9.86e-17	-8.64875	0.632	0.703	3.31e-12	0.0928466	1.97e-16
RPS3	1.78e-05	-39.8891	0.994	0.989	0.595412	1.09e-16	-42.1338	0.998	0.996	3.67e-12	1.78e-05	2.19e-16
S100A11	0.0608118	-22.5072	0.426	0.504	1	1.1e-16	-7.04413	0.302	0.396	3.68e-12	0.0608118	2.19e-16
SRSF5	0.0418104	-3.16516	0.626	0.682	1	1.23e-16	-1.51404	0.592	0.666	4.11e-12	0.0418104	2.45e-16
C11orf74	0.00127233	-0.374677	0.271	0.395	1	1.26e-16	-0.417029	0.277	0.375	4.24e-12	0.00127233	2.53e-16
RPL24	1.82e-08	-49.7143	0.981	0.993	0.000611325	1.52e-16	-20.3111	0.998	0.995	5.09e-12	1.82e-08	3.03e-16
FZD3	0.000804739	-0.644669	0.187	0.303	1	1.86e-16	-0.259884	0.143	0.232	6.23e-12	0.000804739	3.72e-16
TIMM13	0.00300135	-1.40641	0.594	0.7	1	1.94e-16	-0.927076	0.617	0.681	6.51e-12	0.00300135	3.88e-16
ATP2C1	0.374526	-0.256892	0.316	0.279	1	2.16e-16	-0.280809	0.175	0.267	7.24e-12	0.374526	4.32e-16
CALM2	1.4e-08	-49.8429	0.768	0.874	0.000468462	2.35e-16	-5.98242	0.898	0.908	7.87e-12	1.4e-08	4.69e-16
FNIP2	8.76e-05	1.97611	0.413	0.284	1	2.43e-16	-0.606591	0.292	0.391	8.14e-12	8.76e-05	4.86e-16
TRPM3	2.77e-16	-19.5462	0.729	0.943	9.3e-12	4.1e-11	-7.80173	0.963	0.964	1.37e-06	4.1e-11	5.55e-16
TSKU	0.0963983	-5.39994	0.632	0.575	1	2.86e-16	-0.404468	0.251	0.344	9.59e-12	0.0963983	5.72e-16
GLUL	3.06e-16	-12.4535	0.658	0.865	1.03e-11	0.000261263	-2.08961	0.653	0.68	1	0.000261263	6.12e-16
PSMB8	0.000296556	0.510499	0.29	0.182	1	3.08e-16	0.376839	0.322	0.233	1.03e-11	0.000296556	6.15e-16
BZW2	6.92e-09	-0.401792	0.071	0.282	0.000232136	3.49e-16	-0.319559	0.181	0.27	1.17e-11	6.92e-09	6.98e-16
STARD7	1.12e-08	-1.61424	0.323	0.525	0.000376072	3.69e-16	-0.561116	0.39	0.481	1.24e-11	1.12e-08	7.37e-16
TSPAN10	3.7e-16	5.18105	0.819	0.668	1.24e-11	3.92e-07	-0.671296	0.678	0.628	0.0131355	3.92e-07	7.41e-16
LBH	4.36e-16	-3.10542	0.277	0.607	1.46e-11	1.66e-15	-0.887351	0.269	0.359	5.57e-11	1.66e-15	8.72e-16
EMP3	8.57e-12	-2.35824	0.426	0.205	2.87e-07	4.4e-16	0.369105	0.294	0.208	1.47e-11	8.57e-12	8.79e-16
MT1X	4.95e-16	-107.735	0.303	0.626	1.66e-11	0.00798624	-38.9435	0.127	0.151	1	0.00798624	9.91e-16
PDIA4	0.000133266	-0.864261	0.303	0.449	1	5.47e-16	-3.068	0.277	0.37	1.83e-11	0.000133266	1.09e-15
NAA38	1.76e-09	-9.06804	0.665	0.82	5.91e-05	6.36e-16	-0.946102	0.613	0.688	2.13e-11	1.76e-09	1.27e-15
CDK2AP2	0.810181	-1.95002	0.355	0.342	1	6.38e-16	-0.636851	0.146	0.233	2.14e-11	0.810181	1.28e-15
SMC6	7.04e-16	-2.92894	0.187	0.524	2.36e-11	5.2e-08	-1.91296	0.361	0.428	0.00174261	5.2e-08	1.41e-15
UBL5	0.00011806	-11.5115	0.897	0.951	1	7.42e-16	-9.71526	0.866	0.891	2.49e-11	0.00011806	1.48e-15
COLEC12	8.93e-16	-3.5952	0.574	0.314	3e-11	2.44e-12	0.419	0.432	0.348	8.19e-08	2.44e-12	1.79e-15
TMEM14A	9.55e-16	-6.00385	0.335	0.634	3.2e-11	2.03e-05	-0.89732	0.638	0.663	0.680502	2.03e-05	1.91e-15
RPS27L	0.983706	-9.6824	0.703	0.759	1	9.96e-16	-28.5546	0.641	0.699	3.34e-11	0.983706	1.99e-15
DBI	0.000811135	-30.3397	0.723	0.822	1	1.06e-15	5.36662	0.807	0.751	3.55e-11	0.000811135	2.12e-15
KDELR2	0.0694468	-3.02124	0.374	0.43	1	1.15e-15	-0.430651	0.313	0.406	3.86e-11	0.0694468	2.3e-15
GADD45B	0.140056	-21.503	0.103	0.143	1	1.17e-15	-0.762787	0.083	0.157	3.92e-11	0.140056	2.34e-15
HIBADH	0.000258564	-1.11067	0.348	0.497	1	1.23e-15	-0.41961	0.225	0.318	4.11e-11	0.000258564	2.45e-15
TM9SF3	0.724851	1.47197	0.452	0.456	1	1.24e-15	-0.340217	0.276	0.372	4.16e-11	0.724851	2.48e-15
SSR1	0.00460387	-1.30512	0.406	0.513	1	1.33e-15	-0.529721	0.365	0.459	4.46e-11	0.00460387	2.66e-15
DESI2	0.115138	-0.379115	0.2	0.248	1	1.6e-15	-0.273683	0.146	0.23	5.37e-11	0.115138	3.2e-15
RPS11	2.59e-13	-18.5156	0.942	0.983	8.7e-09	1.83e-15	-14.1133	0.998	0.996	6.12e-11	2.59e-13	3.65e-15
RAB3IP	4.84e-07	-0.972904	0.194	0.391	0.0162226	2e-15	-0.331853	0.232	0.328	6.69e-11	4.84e-07	3.99e-15
TBCA	0.00620325	-6.65567	0.884	0.917	1	2.08e-15	-4.97504	0.903	0.922	6.96e-11	0.00620325	4.15e-15
SNHG9	0.529257	-0.381286	0.419	0.437	1	2.1e-15	-0.558851	0.344	0.434	7.04e-11	0.529257	4.2e-15
ITM2C	2.23e-15	-5.03533	0.568	0.794	7.49e-11	9.29e-10	-0.915723	0.549	0.614	3.12e-05	9.29e-10	4.47e-15
BIRC7	9.8e-05	-1.52144	0.684	0.557	1	2.37e-15	-0.49078	0.248	0.343	7.96e-11	9.8e-05	4.75e-15
MRPL33	0.34496	-0.310402	0.632	0.706	1	2.7e-15	-2.25608	0.565	0.641	9.05e-11	0.34496	5.4e-15
KRT10	0.000209139	-5.54141	0.781	0.667	1	3.66e-15	-2.25668	0.468	0.563	1.23e-10	0.000209139	7.31e-15
ABHD2	1.8e-09	-0.615878	0.077	0.302	6.05e-05	3.66e-15	-0.437855	0.117	0.196	1.23e-10	1.8e-09	7.32e-15
AL451165.2	3.79e-15	-2.89114	0.394	0.659	1.27e-10	7.03e-12	-0.350409	0.289	0.372	2.36e-07	7.03e-12	7.58e-15
WFDC2	3.85e-15	-37.5456	0.465	0.703	1.29e-10	1.8e-12	-1.59849	0.329	0.394	6.05e-08	1.8e-12	7.71e-15
COX6C	0.0109012	-9.70846	0.935	0.943	1	4.18e-15	-3.36641	0.888	0.912	1.4e-10	0.0109012	8.36e-15
CALD1	4.67e-15	-58.7345	0.742	0.51	1.56e-10	9.64e-10	-101.874	0.836	0.766	3.23e-05	9.64e-10	9.33e-15
CNIH1	1.87e-05	-1.22778	0.484	0.618	0.62695	4.99e-15	-2.13838	0.58	0.663	1.67e-10	1.87e-05	9.97e-15
NCOR2	0.0256352	-0.354886	0.284	0.368	1	5.48e-15	-0.617823	0.195	0.283	1.84e-10	0.0256352	1.1e-14
COTL1	0.000810881	-13.9183	0.284	0.393	1	5.64e-15	-13.2794	0.301	0.387	1.89e-10	0.000810881	1.13e-14
CD320	0.000945387	-1.47892	0.381	0.493	1	6.89e-15	-0.444104	0.255	0.343	2.31e-10	0.000945387	1.38e-14
SSR3	0.603755	-0.356157	0.574	0.617	1	7.19e-15	-0.555558	0.55	0.634	2.41e-10	0.603755	1.44e-14
RPL36AL	5.65e-07	-8.01018	0.929	0.975	0.0189648	8.16e-15	-7.53802	0.946	0.952	2.74e-10	5.65e-07	1.63e-14
UQCRB	2.18e-06	-22.4409	0.974	0.985	0.073135	1.27e-14	-14.1477	0.983	0.981	4.25e-10	2.18e-06	2.53e-14
SLC25A5	0.897861	-3.78783	0.658	0.675	1	1.44e-14	-4.24474	0.685	0.742	4.83e-10	0.897861	2.88e-14
LEPROTL1	0.476863	-4.13552	0.684	0.71	1	1.45e-14	-1.12324	0.524	0.596	4.87e-10	0.476863	2.91e-14
LSM7	0.00343256	-1.80183	0.49	0.584	1	1.49e-14	-0.609433	0.498	0.582	5e-10	0.00343256	2.98e-14
MT2A	1.53e-14	-134.783	0.465	0.733	5.15e-10	5.67e-08	-11.5014	0.103	0.153	0.00190257	5.67e-08	3.07e-14
EEF2	1.64e-08	-12.9823	0.916	0.979	0.000549545	2.41e-14	-6.1304	0.989	0.99	8.07e-10	1.64e-08	4.81e-14
STK24	2.6e-14	-17.3603	0.697	0.86	8.71e-10	0.00184639	-3.11238	0.728	0.744	1	0.00184639	5.2e-14
LTBP3	0.0909453	-0.841669	0.316	0.386	1	2.69e-14	-0.354104	0.157	0.24	9.01e-10	0.0909453	5.37e-14
ATP5MC3	0.197899	-4.77721	0.865	0.868	1	2.81e-14	-2.82902	0.789	0.823	9.41e-10	0.197899	5.61e-14
HNRNPA2B1	0.000255417	-4.45385	0.581	0.693	1	3.41e-14	-3.09459	0.559	0.636	1.14e-09	0.000255417	6.81e-14
SERP1	0.737831	1.28789	0.639	0.6	1	3.63e-14	-0.512375	0.429	0.514	1.22e-09	0.737831	7.27e-14
DDX21	0.273454	-0.293098	0.219	0.253	1	3.81e-14	-0.432957	0.199	0.286	1.28e-09	0.273454	7.62e-14
LRPAP1	0.0177948	-1.27367	0.419	0.489	1	4.39e-14	-0.525306	0.415	0.502	1.47e-09	0.0177948	8.79e-14
WSB1	4.47e-14	11.2219	0.748	0.679	1.5e-09	2.81e-08	0.480647	0.614	0.554	0.000942283	2.81e-08	8.93e-14
SEC11C	0.01654	-1.0286	0.239	0.328	1	4.71e-14	0.446333	0.166	0.249	1.58e-09	0.01654	9.42e-14
ACADVL	0.00678037	-0.513393	0.297	0.393	1	4.82e-14	-0.304375	0.297	0.388	1.62e-09	0.00678037	9.63e-14
RPS20	1.02e-05	-40.4902	0.955	0.982	0.341875	4.87e-14	-24.914	0.998	0.997	1.63e-09	1.02e-05	9.75e-14
PRRC2B	7.62e-07	-0.366897	0.265	0.466	0.0255554	5.47e-14	-0.278711	0.211	0.299	1.84e-09	7.62e-07	1.09e-13
SLC25A39	0.0787054	-0.355538	0.329	0.396	1	6.45e-14	-0.430745	0.236	0.322	2.16e-09	0.0787054	1.29e-13
COL4A2	7.75e-14	0.436745	0.187	0.05	2.6e-09	0.292742	-0.614172	0.181	0.169	1	0.292742	1.55e-13
SMIM4	0.00186493	1.61103	0.645	0.755	1	1.12e-13	-0.594672	0.377	0.461	3.77e-09	0.00186493	2.25e-13
ATP5MD	0.00715434	-11.68	0.884	0.948	1	1.13e-13	-4.13126	0.803	0.837	3.77e-09	0.00715434	2.25e-13
PDIA3	0.0641702	-1.00268	0.49	0.546	1	1.39e-13	-0.550839	0.364	0.451	4.65e-09	0.0641702	2.77e-13
RPL4	9.28e-06	-31.6777	0.981	0.981	0.311234	1.53e-13	-27.9944	0.994	0.988	5.12e-09	9.28e-06	3.05e-13
NME4	2.57e-09	-2.47804	0.4	0.645	8.61e-05	1.67e-13	-1.17761	0.516	0.587	5.6e-09	2.57e-09	3.34e-13
SSBP3	0.00145201	-0.438841	0.168	0.279	1	2.11e-13	-0.291534	0.144	0.222	7.07e-09	0.00145201	4.22e-13
NDUFB1	3.56e-13	-19.6519	0.871	0.948	1.19e-08	2.28e-13	-3.45942	0.864	0.889	7.64e-09	3.56e-13	4.55e-13
DNAJC3-DT	2.89e-05	-2.19708	0.226	0.386	0.969815	2.35e-13	-0.268532	0.164	0.245	7.89e-09	2.89e-05	4.7e-13
AMFR	0.0576727	-0.494528	0.303	0.374	1	2.64e-13	-1.16026	0.239	0.322	8.85e-09	0.0576727	5.28e-13
EEF1B2	1.84e-11	-18.1675	0.839	0.939	6.17e-07	2.75e-13	-3.2608	0.909	0.92	9.22e-09	1.84e-11	5.5e-13
C1orf122	0.000538023	-1.57569	0.452	0.572	1	2.97e-13	-1.37167	0.436	0.511	9.95e-09	0.000538023	5.93e-13
CYCS	0.0168762	-5.7682	0.677	0.621	1	3.15e-13	-0.623561	0.469	0.551	1.06e-08	0.0168762	6.29e-13
AMD1	0.00623738	-2.66195	0.335	0.439	1	3.34e-13	-0.258488	0.189	0.271	1.12e-08	0.00623738	6.68e-13
FAM126A	1.51e-06	-0.569058	0.11	0.285	0.0506677	4.1e-13	-0.276794	0.184	0.264	1.38e-08	1.51e-06	8.2e-13
MT-ND4	0.17442	-240.735	0.948	0.972	1	4.61e-13	-138.134	1	0.999	1.55e-08	0.17442	9.22e-13
SCD	3.1e-05	-47.7634	0.6	0.707	1	5.19e-13	-6.66613	0.297	0.384	1.74e-08	3.1e-05	1.04e-12
C1S	1.4e-10	-8.93618	0.581	0.769	4.7e-06	5.55e-13	0.438176	0.464	0.384	1.86e-08	1.4e-10	1.11e-12
RWDD1	0.0251005	-0.371385	0.561	0.657	1	6.84e-13	-1.36523	0.569	0.629	2.29e-08	0.0251005	1.37e-12
CSNK1E	6.88e-13	-1.01477	0.168	0.469	2.31e-08	8.27e-13	-0.250424	0.15	0.226	2.77e-08	8.27e-13	1.38e-12
BLOC1S6	0.0456977	-0.378495	0.316	0.394	1	7.18e-13	-0.518506	0.226	0.305	2.41e-08	0.0456977	1.44e-12
EIF4A1	0.0595333	-0.32494	0.4	0.462	1	7.22e-13	-0.451961	0.37	0.453	2.42e-08	0.0595333	1.44e-12
TIMP1	8.41e-05	-8.57137	0.497	0.622	1	7.29e-13	6.13851	0.562	0.623	2.45e-08	8.41e-05	1.46e-12
NDUFA13	0.7224	-3.8242	0.897	0.895	1	8.43e-13	-0.81494	0.775	0.811	2.83e-08	0.7224	1.69e-12
RPLP2	9.31e-06	-53.4193	0.981	0.992	0.312079	8.76e-13	-20.1163	0.999	0.999	2.94e-08	9.31e-06	1.75e-12
APP	0.00444706	-6.09813	0.729	0.813	1	8.88e-13	-3.96088	0.711	0.775	2.98e-08	0.00444706	1.78e-12
PFN2	0.00010019	-0.706018	0.452	0.598	1	9.77e-13	-1.3511	0.569	0.627	3.28e-08	0.00010019	1.95e-12
SMIM27	5.04e-06	-1.22343	0.323	0.504	0.169109	1.05e-12	-0.270848	0.224	0.306	3.54e-08	5.04e-06	2.11e-12
C4orf3	4.59e-05	0.545133	0.684	0.59	1	1.09e-12	1.03336	0.567	0.498	3.67e-08	4.59e-05	2.19e-12
VTI1B	2.65e-05	-1.4194	0.445	0.617	0.887207	1.15e-12	-0.468258	0.345	0.427	3.86e-08	2.65e-05	2.3e-12
CCND2	1.29e-12	3.53196	0.374	0.169	4.32e-08	0.923335	-19.3126	0.271	0.266	1	0.923335	2.57e-12
RPL19	1.08e-05	-88.3267	0.987	0.994	0.3621	1.54e-12	-29.1335	1	0.999	5.18e-08	1.08e-05	3.09e-12
ALDH1A3	1.74e-12	-3.93599	0.161	0.451	5.83e-08	1.91e-05	-1.86261	0.437	0.381	0.641804	1.91e-05	3.47e-12
CNN3	1.78e-12	-14.549	0.852	0.682	5.96e-08	0.756911	-3.50845	0.655	0.635	1	0.756911	3.55e-12
CSTB	1.79e-12	-46.4077	0.923	0.979	6.02e-08	0.107374	14.1116	0.928	0.921	1	0.107374	3.59e-12
PDIA6	0.20283	-1.03892	0.51	0.546	1	1.92e-12	-1.01227	0.498	0.574	6.43e-08	0.20283	3.83e-12
HSPE1	4.76e-06	-4.08243	0.716	0.87	0.159512	2.04e-12	-2.88802	0.702	0.752	6.85e-08	4.76e-06	4.09e-12
COPE	0.360023	-0.608673	0.49	0.505	1	2.2e-12	-0.607313	0.482	0.562	7.39e-08	0.360023	4.41e-12
TOMM7	2.33e-12	-33.7417	0.961	0.989	7.83e-08	3.66e-11	-19.8365	0.996	0.992	1.23e-06	3.66e-11	4.67e-12
SDF4	0.00550456	-1.03932	0.348	0.438	1	2.65e-12	-0.288609	0.248	0.328	8.88e-08	0.00550456	5.29e-12
ANAPC11	8.91e-05	-6.28979	0.761	0.845	1	2.74e-12	-2.21275	0.741	0.776	9.2e-08	8.91e-05	5.49e-12
POLR2F	0.0280204	-1.64639	0.568	0.647	1	2.76e-12	-1.01091	0.543	0.608	9.26e-08	0.0280204	5.52e-12
WBP2	0.00045872	-1.72571	0.684	0.769	1	3.17e-12	-0.553958	0.485	0.563	1.06e-07	0.00045872	6.34e-12
HMGCS1	0.00682063	-3.68364	0.181	0.27	1	3.34e-12	-0.864503	0.118	0.186	1.12e-07	0.00682063	6.68e-12
BMP4	3.55e-12	-0.744105	0.265	0.093	1.19e-07	4.89e-06	-1.52245	0.254	0.303	0.164142	4.89e-06	7.11e-12
CTNNAL1	3.8e-12	-5.95808	0.361	0.639	1.27e-07	1.66e-06	-0.912153	0.386	0.447	0.0556443	1.66e-06	7.6e-12
MCRIP2	0.184077	0.40575	0.587	0.575	1	3.83e-12	-0.340655	0.257	0.339	1.29e-07	0.184077	7.66e-12
TMEM160	0.665873	-3.95863	0.548	0.524	1	4.19e-12	-1.503	0.465	0.535	1.41e-07	0.665873	8.39e-12
PDCD5	0.449022	-0.315289	0.381	0.407	1	4.23e-12	-0.596717	0.28	0.365	1.42e-07	0.449022	8.47e-12
CALM1	4.63e-12	-7.13875	0.548	0.755	1.55e-07	1.1e-11	-1.65728	0.54	0.611	3.68e-07	1.1e-11	9.26e-12
CRIM1	0.236835	-5.31872	0.445	0.48	1	5.04e-12	-13.938	0.254	0.332	1.69e-07	0.236835	1.01e-11
ATP5MF	0.0415861	-10.2079	0.774	0.826	1	6e-12	-3.84448	0.696	0.738	2.01e-07	0.0415861	1.2e-11
CYB5R2	5.45e-07	-0.395313	0.052	0.22	0.0182946	6.01e-12	-0.723559	0.315	0.395	2.02e-07	5.45e-07	1.2e-11
KIF1A	0.0363456	-6.73492	0.439	0.526	1	6.28e-12	-0.400808	0.302	0.389	2.11e-07	0.0363456	1.26e-11
NMRK2	0.00377299	1.54155	0.381	0.281	1	6.84e-12	-0.743007	0.191	0.264	2.29e-07	0.00377299	1.37e-11
CAVIN1	2.3e-08	0.265304	0.323	0.158	0.000770571	6.93e-12	-0.952776	0.191	0.128	2.32e-07	2.3e-08	1.39e-11
ERH	0.407244	-3.29733	0.697	0.713	1	6.95e-12	-1.73809	0.684	0.734	2.33e-07	0.407244	1.39e-11
FEZ2	0.0278629	-0.48233	0.31	0.397	1	7.02e-12	0.333336	0.473	0.395	2.36e-07	0.0278629	1.4e-11
TUBA1B	0.331557	-51.8141	0.458	0.514	1	7.13e-12	-30.2267	0.511	0.427	2.39e-07	0.331557	1.43e-11
SEC61B	1.64e-05	5.47706	0.858	0.805	0.548501	7.75e-12	-1.35292	0.74	0.779	2.6e-07	1.64e-05	1.55e-11
GNS	0.000137434	-4.6543	0.432	0.56	1	8.6e-12	-0.292885	0.218	0.298	2.88e-07	0.000137434	1.72e-11
LMAN2	0.000411051	-0.957581	0.406	0.538	1	8.86e-12	-0.53151	0.443	0.52	2.97e-07	0.000411051	1.77e-11
RHOB	8.96e-12	-2.73797	0.181	0.463	3e-07	0.00090483	-0.41593	0.215	0.25	1	0.00090483	1.79e-11
PARD6B	0.000561838	-0.785579	0.232	0.361	1	9.3e-12	-0.645897	0.397	0.475	3.12e-07	0.000561838	1.86e-11
PHKG1	0.23209	-1.37426	0.11	0.145	1	9.56e-12	-0.761524	0.205	0.281	3.21e-07	0.23209	1.91e-11
KCNQ1OT1	0.24301	-2.04545	0.484	0.544	1	1.16e-11	-6.16256	0.647	0.708	3.89e-07	0.24301	2.32e-11
FKBP1A	0.000195259	-5.51942	0.561	0.688	1	1.32e-11	-2.80655	0.638	0.678	4.41e-07	0.000195259	2.63e-11
NDFIP1	0.132674	-2.61073	0.465	0.515	1	1.34e-11	-0.309449	0.319	0.402	4.5e-07	0.132674	2.69e-11
SRSF6	0.000780309	-0.269713	0.31	0.444	1	1.35e-11	-1.70012	0.546	0.612	4.54e-07	0.000780309	2.71e-11
CYR61	0.0839051	-38.7136	0.213	0.159	1	1.4e-11	-3.73537	0.28	0.361	4.68e-07	0.0839051	2.79e-11
ETFB	1.66e-11	-2.76037	0.426	0.656	5.57e-07	2.39e-08	-0.2974	0.447	0.507	0.000802625	2.39e-08	3.32e-11
TKT	0.811506	-12.7297	0.626	0.679	1	1.69e-11	-3.08332	0.747	0.683	5.67e-07	0.811506	3.38e-11
UACA	0.473514	-1.23055	0.323	0.299	1	1.78e-11	-0.565366	0.175	0.249	5.97e-07	0.473514	3.56e-11
RFTN1	0.00101182	-0.659898	0.181	0.297	1	1.85e-11	-0.274322	0.143	0.212	6.2e-07	0.00101182	3.7e-11
NDUFB3	1.42e-05	-4.96675	0.503	0.638	0.474835	1.86e-11	-0.579824	0.464	0.532	6.24e-07	1.42e-05	3.72e-11
ZKSCAN1	0.0425069	-0.492967	0.297	0.383	1	2.45e-11	-0.257081	0.285	0.363	8.23e-07	0.0425069	4.91e-11
TCEAL9	0.90543	-11.4516	0.813	0.813	1	2.46e-11	-12.9027	0.897	0.91	8.26e-07	0.90543	4.93e-11
RPL5	6.17e-06	-43.9576	1	0.987	0.206878	2.81e-11	-5.29599	0.999	0.996	9.42e-07	6.17e-06	5.62e-11
MRPL55	0.290761	-1.3751	0.51	0.543	1	3.03e-11	-0.36603	0.409	0.482	1.02e-06	0.290761	6.06e-11
SRP14	0.0795216	-11.0415	0.961	0.954	1	4.07e-11	2.11916	0.986	0.985	1.36e-06	0.0795216	8.14e-11
SELENOS	0.00638589	0.58924	0.335	0.247	1	4.56e-11	-0.542616	0.241	0.316	1.53e-06	0.00638589	9.11e-11
BTG1	0.0087034	-2.16454	0.665	0.598	1	4.74e-11	3.59174	0.476	0.399	1.59e-06	0.0087034	9.48e-11
SUMF2	0.00142304	-1.63633	0.265	0.389	1	4.99e-11	-0.543075	0.353	0.428	1.67e-06	0.00142304	9.98e-11
GADD45GIP1	0.0261541	-1.47349	0.581	0.684	1	5.06e-11	-0.490955	0.505	0.571	1.7e-06	0.0261541	1.01e-10
MSMO1	5.11e-11	-7.33968	0.155	0.409	1.71e-06	1.47e-08	-2.06419	0.168	0.227	0.0004927	1.47e-08	1.02e-10
PLOD2	0.0491695	-1.34828	0.465	0.512	1	5.41e-11	-0.377554	0.275	0.352	1.81e-06	0.0491695	1.08e-10
ADAM9	0.000114797	-0.444567	0.181	0.332	1	5.42e-11	-0.277162	0.174	0.245	1.82e-06	0.000114797	1.08e-10
LRRC75A	0.000501431	0.752705	0.065	0.171	1	6.08e-11	-0.615933	0.237	0.31	2.04e-06	0.000501431	1.22e-10
INSIG1	6.41e-06	-10.7897	0.258	0.428	0.214942	6.43e-11	-0.61378	0.123	0.186	2.16e-06	6.41e-06	1.29e-10
TMEM205	0.560527	-0.763235	0.413	0.43	1	8.86e-11	-0.375245	0.34	0.414	2.97e-06	0.560527	1.77e-10
ARID1B	0.00115513	-1.39682	0.31	0.435	1	8.92e-11	-0.508893	0.409	0.486	2.99e-06	0.00115513	1.78e-10
NHP2	0.117888	-0.462987	0.31	0.379	1	9.48e-11	-0.530844	0.354	0.43	3.18e-06	0.117888	1.9e-10
HMGN3	0.47029	-1.84169	0.632	0.601	1	1.08e-10	-0.312937	0.678	0.601	3.63e-06	0.47029	2.16e-10
PCBD1	0.898116	0.938257	0.639	0.641	1	1.09e-10	-0.826252	0.573	0.625	3.67e-06	0.898116	2.19e-10
TPD52L1	0.0207114	-11.8231	0.716	0.815	1	1.12e-10	-15.1846	0.635	0.674	3.77e-06	0.0207114	2.25e-10
HMGN1	0.173928	-4.00701	0.639	0.661	1	1.2e-10	-11.5275	0.606	0.659	4.01e-06	0.173928	2.39e-10
TES	0.148508	-0.254004	0.155	0.2	1	1.21e-10	-0.549876	0.128	0.194	4.04e-06	0.148508	2.41e-10
UQCRH	0.143077	-17.7053	0.929	0.95	1	1.26e-10	-9.42843	0.964	0.959	4.22e-06	0.143077	2.52e-10
QKI	0.00360215	-1.40396	0.368	0.472	1	1.35e-10	-0.296847	0.236	0.309	4.54e-06	0.00360215	2.71e-10
PHPT1	0.609867	-1.20671	0.8	0.823	1	1.39e-10	-6.34337	0.71	0.746	4.67e-06	0.609867	2.78e-10
CCT4	6.65e-08	-1.20163	0.406	0.637	0.00222977	1.43e-10	-0.462902	0.363	0.436	4.81e-06	6.65e-08	2.87e-10
SRP9	0.468179	-3.28573	0.613	0.608	1	1.44e-10	-0.639723	0.526	0.592	4.82e-06	0.468179	2.87e-10
OAZ1	0.393093	-5.2606	0.845	0.904	1	1.48e-10	-7.50859	0.848	0.864	4.97e-06	0.393093	2.97e-10
FBN1	1.54e-10	-0.296953	0.277	0.11	5.16e-06	0.000243528	-0.784336	0.122	0.156	1	0.000243528	3.08e-10
AP2B1	0.00729913	-0.63058	0.381	0.499	1	1.55e-10	-0.400884	0.402	0.476	5.19e-06	0.00729913	3.09e-10
AP1S2	1.68e-10	-23.91	0.794	0.906	5.63e-06	1.93e-06	0.297553	0.861	0.878	0.0647147	1.93e-06	3.36e-10
SLC25A4	0.707339	-1.24685	0.529	0.532	1	1.7e-10	-0.632958	0.425	0.494	5.72e-06	0.707339	3.41e-10
PREPL	0.000316472	-0.719253	0.4	0.557	1	1.72e-10	-0.266312	0.301	0.378	5.76e-06	0.000316472	3.43e-10
EIF1AX	0.0046856	-1.02062	0.516	0.65	1	1.73e-10	-0.681991	0.47	0.543	5.81e-06	0.0046856	3.46e-10
RPL23A	0.01968	-55.0416	0.987	0.992	1	1.76e-10	-15.1402	0.998	0.998	5.9e-06	0.01968	3.52e-10
MYDGF	0.0309197	1.3991	0.394	0.327	1	1.84e-10	-0.467799	0.315	0.386	6.16e-06	0.0309197	3.67e-10
CDK16	0.70556	0.373946	0.471	0.501	1	2.12e-10	-0.388951	0.328	0.405	7.1e-06	0.70556	4.24e-10
TMEM50B	0.924445	-0.728669	0.355	0.368	1	2.31e-10	-0.312438	0.231	0.303	7.74e-06	0.924445	4.62e-10
SESN3	0.00476795	-2.31026	0.406	0.531	1	2.31e-10	-0.785875	0.563	0.629	7.75e-06	0.00476795	4.62e-10
NDUFB2	0.690242	-2.33296	0.852	0.872	1	2.33e-10	-7.59506	0.795	0.819	7.83e-06	0.690242	4.67e-10
ATP5F1B	0.00140406	-9.14402	0.606	0.736	1	2.46e-10	-2.69577	0.595	0.655	8.23e-06	0.00140406	4.91e-10
POMP	0.292287	-2.22898	0.729	0.704	1	2.6e-10	-1.8098	0.632	0.685	8.72e-06	0.292287	5.2e-10
TPT1	5.52e-09	-51.7376	0.981	0.993	0.000185105	2.63e-10	-31.0069	0.998	0.997	8.82e-06	5.52e-09	5.26e-10
PRDX3	0.0819522	0.382512	0.561	0.598	1	2.83e-10	-0.644364	0.447	0.508	9.48e-06	0.0819522	5.65e-10
DNPH1	1.77e-05	-2.46903	0.51	0.692	0.593085	2.94e-10	-0.374953	0.422	0.494	9.85e-06	1.77e-05	5.88e-10
OCIAD1	0.0453984	-2.30939	0.542	0.621	1	3e-10	-0.515281	0.466	0.533	1.01e-05	0.0453984	6e-10
RPS16	0.000332472	-23.9059	0.961	0.989	1	3.18e-10	1.41608	0.996	0.997	1.07e-05	0.000332472	6.36e-10
NDUFB9	0.0511406	-1.98783	0.69	0.651	1	3.39e-10	-0.519381	0.566	0.624	1.14e-05	0.0511406	6.79e-10
POLR2L	4.3e-05	-19.5765	0.89	0.95	1	3.55e-10	-13.0148	0.924	0.928	1.19e-05	4.3e-05	7.1e-10
SMARCC1	0.000453878	-0.37683	0.135	0.26	1	3.85e-10	-0.303173	0.197	0.266	1.29e-05	0.000453878	7.69e-10
DNAJC3	0.0491963	-13.868	0.632	0.722	1	4.05e-10	-1.25842	0.85	0.873	1.36e-05	0.0491963	8.1e-10
CXXC5	0.190309	-2.41469	0.548	0.595	1	4.45e-10	-1.2203	0.371	0.444	1.49e-05	0.190309	8.91e-10
PCMTD2	0.00022739	-0.515502	0.271	0.428	1	4.61e-10	-0.250892	0.232	0.305	1.55e-05	0.00022739	9.23e-10
CISD1	0.760971	-1.20091	0.561	0.554	1	5.26e-10	-0.476738	0.423	0.482	1.76e-05	0.760971	1.05e-09
NDUFA6	0.655398	-3.53901	0.658	0.687	1	5.44e-10	-0.449667	0.441	0.511	1.82e-05	0.655398	1.09e-09
METAP2	0.029927	-1.16114	0.452	0.531	1	5.56e-10	-1.22046	0.594	0.646	1.86e-05	0.029927	1.11e-09
EIF5A	0.107226	1.52511	0.458	0.53	1	6.16e-10	-3.55693	0.466	0.532	2.06e-05	0.107226	1.23e-09
VMP1	0.162587	-18.2295	0.206	0.251	1	6.46e-10	-0.69663	0.193	0.26	2.17e-05	0.162587	1.29e-09
EIF5B	0.198353	-1.89581	0.406	0.458	1	6.56e-10	-0.895858	0.492	0.559	2.2e-05	0.198353	1.31e-09
DMD	7.59e-10	-1.48452	0.123	0.361	2.55e-05	0.00503168	-1.678	0.126	0.152	1	0.00503168	1.52e-09
HINT1	0.000279466	-8.70127	0.884	0.948	1	7.78e-10	-4.06745	0.96	0.966	2.61e-05	0.000279466	1.56e-09
GTF2F2	0.000203057	-1.71063	0.265	0.406	1	8.05e-10	-0.266734	0.31	0.389	2.7e-05	0.000203057	1.61e-09
TMED3	0.546908	-0.274235	0.335	0.349	1	8.28e-10	-4.30619	0.229	0.296	2.78e-05	0.546908	1.66e-09
SET	0.357229	-3.99082	0.671	0.724	1	8.81e-10	-12.8177	0.722	0.77	2.96e-05	0.357229	1.76e-09
INSR	0.790563	-5.15973	0.503	0.53	1	9.64e-10	-0.558468	0.413	0.476	3.23e-05	0.790563	1.93e-09
SSFA2	1.74e-07	-2.73155	0.348	0.568	0.00582475	9.84e-10	-0.307799	0.24	0.311	3.3e-05	1.74e-07	1.97e-09
RPL17	5.29e-09	-21.9093	0.916	0.961	0.000177462	1.04e-09	-1.89008	0.801	0.815	3.47e-05	5.29e-09	2.07e-09
FLOT1	0.243738	0.380352	0.484	0.46	1	1.1e-09	-0.307025	0.252	0.323	3.69e-05	0.243738	2.2e-09
UQCC2	0.000267718	-0.876709	0.452	0.599	1	1.13e-09	-1.07178	0.416	0.482	3.79e-05	0.000267718	2.26e-09
PHYHD1	5.48e-06	-0.329511	0.123	0.292	0.183642	1.13e-09	-0.257406	0.245	0.313	3.8e-05	5.48e-06	2.27e-09
SLIRP	0.525552	-3.18608	0.877	0.879	1	1.15e-09	-1.38875	0.675	0.72	3.84e-05	0.525552	2.29e-09
KRT18	0.301347	-9.30076	0.226	0.256	1	1.27e-09	-9.49083	0.245	0.315	4.26e-05	0.301347	2.54e-09
AMOTL2	3.18e-05	0.381666	0.342	0.211	1	1.33e-09	-0.657875	0.124	0.184	4.45e-05	3.18e-05	2.65e-09
SHISA5	5.42e-09	-2.15039	0.355	0.577	0.000181666	1.35e-09	-0.768179	0.38	0.451	4.52e-05	5.42e-09	2.7e-09
SYNGR1	0.0162321	-0.901631	0.355	0.436	1	1.55e-09	-0.44708	0.271	0.339	5.21e-05	0.0162321	3.11e-09
FAU	7.93e-06	-39.7172	0.968	0.984	0.265899	1.59e-09	-8.87553	0.99	0.991	5.35e-05	7.93e-06	3.19e-09
SOD2	1.64e-09	-79.7314	0.265	0.501	5.5e-05	3.89e-09	-3.43816	0.117	0.173	0.000130486	3.89e-09	3.28e-09
OXA1L	4.86e-05	-1.80176	0.419	0.602	1	2.22e-09	-0.657569	0.543	0.605	7.43e-05	4.86e-05	4.43e-09
CSRP2	0.000409532	-5.55403	0.09	0.208	1	2.35e-09	-1.70012	0.148	0.208	7.87e-05	0.000409532	4.69e-09
TMEM147	0.727855	-6.81354	0.619	0.618	1	2.65e-09	-3.15242	0.594	0.646	8.9e-05	0.727855	5.31e-09
ACTN1	0.742023	-0.718161	0.271	0.289	1	2.8e-09	-4.8386	0.127	0.185	9.4e-05	0.742023	5.6e-09
ERGIC3	9.67e-08	-2.27547	0.548	0.741	0.00324466	2.87e-09	-1.35535	0.717	0.758	9.63e-05	9.67e-08	5.74e-09
PPIA	0.000540577	-9.71841	0.865	0.928	1	3.03e-09	-3.88947	0.876	0.891	0.000101745	0.000540577	6.07e-09
PDLIM2	0.00103106	-0.513541	0.142	0.256	1	3.06e-09	-0.290006	0.146	0.206	0.000102671	0.00103106	6.12e-09
TPM1	3.16e-09	-11.8075	0.632	0.437	0.000105912	0.0222786	-58.2383	0.627	0.593	1	0.0222786	6.32e-09
DDX17	0.000122951	-5.60036	0.639	0.766	1	3.26e-09	-1.88952	0.572	0.631	0.000109207	0.000122951	6.51e-09
EIF2S2	0.6224	1.36623	0.606	0.605	1	3.55e-09	-2.56593	0.635	0.678	0.000119019	0.6224	7.1e-09
EIF4EBP2	3.63e-09	-1.69372	0.374	0.596	0.000121895	6.87e-08	-0.459712	0.322	0.379	0.00230483	6.87e-08	7.27e-09
HLA-A	0.00125287	-29.9484	0.781	0.745	1	3.91e-09	-13.2179	0.829	0.788	0.000131155	0.00125287	7.82e-09
FSTL1	4.17e-09	-0.98489	0.348	0.174	0.000139734	0.00425972	-1.7232	0.222	0.252	1	0.00425972	8.33e-09
TMBIM6	0.780544	-1.55284	0.652	0.681	1	4.18e-09	-1.05446	0.493	0.555	0.00014025	0.780544	8.36e-09
CHCHD2	0.14616	-1.73705	0.729	0.749	1	4.34e-09	-3.27636	0.687	0.733	0.000145523	0.14616	8.68e-09
NCL	0.0015709	2.38717	0.484	0.618	1	4.54e-09	-1.19397	0.682	0.733	0.000152282	0.0015709	9.08e-09
HSP90AB1	4.65e-09	-36.7323	0.852	0.938	0.000155869	0.00105214	0.983616	0.971	0.96	1	0.00105214	9.3e-09
NDUFB11	0.171332	-1.45815	0.697	0.711	1	4.73e-09	-1.14487	0.707	0.743	0.000158483	0.171332	9.45e-09
RPL15	0.00202781	-88.7349	0.987	0.994	1	4.79e-09	-54.0066	0.999	0.999	0.000160742	0.00202781	9.59e-09
MRPL57	0.337747	-0.626519	0.703	0.743	1	4.92e-09	-0.583648	0.618	0.669	0.000165025	0.337747	9.84e-09
UBB	6.1e-09	-12.5688	0.606	0.792	0.000204458	0.367039	-23.7131	0.899	0.888	1	0.367039	1.22e-08
SPINT2	0.33725	-0.988945	0.497	0.53	1	6.35e-09	-0.462179	0.327	0.399	0.000212868	0.33725	1.27e-08
TRAPPC2L	6.73e-09	-3.88378	0.523	0.693	0.000225544	0.508344	0.3936	0.661	0.64	1	0.508344	1.35e-08
AKT2	3.69e-07	-0.933924	0.265	0.462	0.0123708	7.35e-09	-0.254384	0.215	0.279	0.000246552	3.69e-07	1.47e-08
NDUFAF8	1.25e-05	-2.14606	0.535	0.704	0.418801	8.09e-09	-0.318017	0.465	0.521	0.000271275	1.25e-05	1.62e-08
SMDT1	0.000109198	-5.01352	0.613	0.766	1	8.11e-09	-0.916881	0.669	0.705	0.000272095	0.000109198	1.62e-08
CALU	0.969479	-1.25071	0.432	0.436	1	8.52e-09	-0.629318	0.357	0.421	0.000285847	0.969479	1.7e-08
COX4I1	0.0904869	-8.74874	0.961	0.971	1	8.52e-09	-5.84993	0.97	0.968	0.00028586	0.0904869	1.7e-08
H2AFZ	9.8e-09	4.26253	0.729	0.573	0.000328519	0.629944	-30.4218	0.625	0.608	1	0.629944	1.96e-08
PTEN	9.85e-09	-0.830892	0.335	0.573	0.00033023	3.87e-07	-0.281364	0.316	0.374	0.0129672	3.87e-07	1.97e-08
CSDE1	4.84e-05	-4.02648	0.71	0.788	1	1.03e-08	-0.500029	0.572	0.628	0.000346069	4.84e-05	2.06e-08
C19orf70	0.789224	-0.901204	0.645	0.69	1	1.07e-08	-0.844427	0.534	0.586	0.000357875	0.789224	2.13e-08
ATP5F1D	0.0041694	-7.09934	0.768	0.878	1	1.15e-08	-2.11246	0.756	0.789	0.000384335	0.0041694	2.29e-08
NREP	0.0126354	1.48936	0.49	0.41	1	1.16e-08	-0.47904	0.744	0.688	0.000389092	0.0126354	2.32e-08
ROMO1	1.42e-08	-3.77424	0.716	0.85	0.000475294	2.07e-05	-0.518832	0.676	0.701	0.694638	2.07e-05	2.83e-08
H2AFV	0.13485	-1.97327	0.342	0.398	1	1.47e-08	-7.28832	0.208	0.272	0.000493336	0.13485	2.94e-08
ARF4	0.270069	-7.98735	0.387	0.422	1	1.55e-08	-0.312175	0.348	0.414	0.000520322	0.270069	3.1e-08
TRAM1	0.529394	0.494628	0.394	0.412	1	1.58e-08	-0.271164	0.338	0.405	0.000529452	0.529394	3.16e-08
S100A13	0.000358592	-8.73498	0.813	0.736	1	1.67e-08	-2.03474	0.558	0.498	0.000561474	0.000358592	3.35e-08
JUNB	0.000100241	-5.48141	0.329	0.491	1	1.75e-08	-0.257752	0.095	0.146	0.000585515	0.000100241	3.49e-08
MTDH	0.0189297	-1.74923	0.658	0.573	1	1.85e-08	-0.940572	0.507	0.566	0.000618972	0.0189297	3.69e-08
ST13	1.89e-08	-9.16264	0.774	0.881	0.000634395	0.141585	-1.26531	0.81	0.81	1	0.141585	3.78e-08
PKM	1.06e-07	-20.6559	0.832	0.927	0.00355304	1.95e-08	-2.40406	0.838	0.843	0.00065275	1.06e-07	3.89e-08
MYH9	2.09e-08	-6.90909	0.452	0.267	0.000700437	0.476223	-2.33998	0.209	0.201	1	0.476223	4.18e-08
DHCR24	9.17e-06	-0.513388	0.09	0.243	0.307423	2.27e-08	-0.285912	0.092	0.142	0.00076128	9.17e-06	4.54e-08
CHRNA3	3.9e-06	-3.00938	0.161	0.346	0.130755	2.31e-08	-0.441026	0.26	0.324	0.000776354	3.9e-06	4.63e-08
HSBP1L1	0.00535204	0.825088	0.516	0.43	1	2.35e-08	-0.261279	0.286	0.35	0.000788543	0.00535204	4.7e-08
MGST1	2.63e-08	-10.0156	0.381	0.592	0.000880655	0.009283	-3.76675	0.498	0.522	1	0.009283	5.25e-08
PLXNB2	0.000165675	-1.11905	0.394	0.527	1	2.73e-08	-0.440947	0.245	0.312	0.000915699	0.000165675	5.46e-08
DEK	0.605608	-1.51496	0.252	0.268	1	2.79e-08	-6.4756	0.251	0.315	0.000935174	0.605608	5.58e-08
LAMP2	0.000198136	-1.05065	0.49	0.606	1	2.85e-08	-0.26023	0.306	0.373	0.000955752	0.000198136	5.7e-08
PRDX4	0.407059	-15.0634	0.574	0.52	1	2.93e-08	-0.863414	0.565	0.614	0.00098265	0.407059	5.86e-08
PSMB5	0.0212355	-1.21018	0.542	0.627	1	3.1e-08	-1.96363	0.705	0.726	0.00103939	0.0212355	6.2e-08
NDUFA4	0.188876	-5.80833	0.897	0.915	1	3.43e-08	-5.08816	0.899	0.901	0.00115091	0.188876	6.86e-08
TIMM8B	0.322667	-1.67058	0.639	0.715	1	3.53e-08	-1.48625	0.711	0.744	0.00118526	0.322667	7.07e-08
MAGED1	3.56e-08	-1.51679	0.232	0.448	0.00119306	0.0557212	-1.01974	0.383	0.403	1	0.0557212	7.11e-08
RBM25	0.118886	-0.365893	0.374	0.426	1	3.71e-08	-0.330957	0.368	0.434	0.00124448	0.118886	7.42e-08
ATOX1	4.37e-08	-5.88805	0.781	0.896	0.00146712	6.03e-05	-3.62239	0.824	0.845	1	6.03e-05	8.75e-08
PPA1	0.00250162	-11.3447	0.523	0.607	1	4.41e-08	-0.5507	0.47	0.527	0.00147926	0.00250162	8.82e-08
SUCO	4.49e-08	0.499328	0.271	0.124	0.00150496	0.00144593	-15.4352	0.134	0.107	1	0.00144593	8.97e-08
ZFP36L2	0.00518181	-4.16881	0.49	0.4	1	4.55e-08	-2.84504	0.386	0.445	0.00152536	0.00518181	9.1e-08
STMN1	6.61e-08	-27.2174	0.271	0.127	0.00221673	4.69e-08	-15.3107	0.532	0.459	0.00157169	6.61e-08	9.37e-08
NBEAL1	2.81e-05	-0.251992	0.381	0.563	0.941834	4.82e-08	-0.304937	0.28	0.342	0.00161535	2.81e-05	9.63e-08
ATP5PB	0.0184345	-1.05628	0.542	0.632	1	4.97e-08	-0.520173	0.493	0.551	0.00166842	0.0184345	9.95e-08
MRPL52	0.00139036	-0.322298	0.51	0.629	1	5.39e-08	-0.410641	0.429	0.486	0.00180642	0.00139036	1.08e-07
ABHD14A	0.00277708	-0.991604	0.271	0.373	1	5.53e-08	-0.278016	0.367	0.425	0.00185456	0.00277708	1.11e-07
SRM	8.38e-08	-1.00034	0.271	0.482	0.00281142	5.58e-08	-0.339781	0.149	0.205	0.00186994	8.38e-08	1.12e-07
FTL	0.18294	Inf	0.994	0.996	1	5.58e-08	-97.1344	0.999	0.998	0.00187058	0.18294	1.12e-07
RPL30	0.000103738	-26.684	0.987	0.991	1	5.86e-08	-33.4035	0.998	0.994	0.00196662	0.000103738	1.17e-07
RARRES2	0.0145481	-47.7891	0.71	0.602	1	6.11e-08	-8.05237	0.605	0.649	0.00205072	0.0145481	1.22e-07
TNNC1	3.15e-05	-1.04687	0.168	0.076	1	6.39e-08	-3.46059	0.095	0.143	0.00214341	3.15e-05	1.28e-07
HMGA1	7.23e-08	-0.896182	0.116	0.319	0.00242532	0.13885	5.52775	0.405	0.388	1	0.13885	1.45e-07
ANP32B	0.0330695	-2.06059	0.581	0.669	1	7.79e-08	-3.76651	0.473	0.533	0.00261131	0.0330695	1.56e-07
OSBPL1A	0.0162919	-1.19903	0.458	0.531	1	8.93e-08	-0.538575	0.423	0.483	0.00299596	0.0162919	1.79e-07
YBX1	0.0435283	-16.9233	0.813	0.852	1	9.54e-08	-15.7566	0.912	0.917	0.00320031	0.0435283	1.91e-07
SDCBP	1.07e-07	-22.7349	0.832	0.79	0.0036007	0.00690753	-1.57712	0.722	0.698	1	0.00690753	2.15e-07
SNHG19	0.463653	-2.99534	0.594	0.56	1	1.1e-07	-0.597681	0.529	0.593	0.00368965	0.463653	2.2e-07
TSPO	9.21e-06	-1.84357	0.49	0.647	0.308885	1.12e-07	-1.83256	0.601	0.641	0.00375522	9.21e-06	2.24e-07
TAF7	0.951442	-0.453903	0.439	0.438	1	1.22e-07	-0.256118	0.345	0.408	0.00409263	0.951442	2.44e-07
MT-CO1	0.617283	Inf	0.935	0.982	1	1.3e-07	-234.134	1	0.999	0.00434705	0.617283	2.59e-07
GDI2	1.41e-07	-4.29384	0.4	0.604	0.00474226	0.00205539	-0.302387	0.463	0.499	1	0.00205539	2.83e-07
IDH1	0.00615704	-1.30262	0.316	0.421	1	1.53e-07	-0.366726	0.214	0.272	0.00513355	0.00615704	3.06e-07
SARAF	0.622	-9.36285	0.942	0.903	1	1.54e-07	-4.10658	0.876	0.873	0.00515769	0.622	3.08e-07
NME1	0.00875161	-0.81295	0.265	0.369	1	1.59e-07	-0.315768	0.221	0.28	0.0053251	0.00875161	3.18e-07
DCXR	0.191943	-0.298357	0.497	0.557	1	1.74e-07	-0.257819	0.223	0.279	0.00582013	0.191943	3.47e-07
LAMTOR2	0.000223728	-0.987566	0.439	0.581	1	1.89e-07	-0.324138	0.452	0.508	0.0063434	0.000223728	3.78e-07
DMKN	2.91e-05	-1.08963	0.374	0.541	0.974975	1.94e-07	-0.278144	0.332	0.393	0.00650191	2.91e-05	3.88e-07
CFDP1	0.000889816	-0.624636	0.619	0.483	1	1.94e-07	1.20772	0.709	0.645	0.00650807	0.000889816	3.88e-07
ATP6V1F	0.161655	-5.95843	0.716	0.765	1	2.22e-07	-0.782498	0.705	0.742	0.00745489	0.161655	4.45e-07
TPM4	2.26e-07	-1.7097	0.323	0.17	0.00757113	0.186084	-3.43046	0.129	0.139	1	0.186084	4.51e-07
PTP4A3	4.02e-07	-12.8373	0.6	0.745	0.0134791	2.3e-07	-0.570362	0.408	0.466	0.0077197	4.02e-07	4.6e-07
SELENOF	0.186456	-0.406913	0.49	0.543	1	2.4e-07	-1.63154	0.486	0.541	0.00804938	0.186456	4.8e-07
FAM45A	0.000729461	-1.29309	0.387	0.488	1	2.46e-07	-0.452132	0.393	0.452	0.00824494	0.000729461	4.92e-07
BEX2	0.0315591	-1.94529	0.742	0.714	1	2.49e-07	-3.94329	0.726	0.759	0.00836261	0.0315591	4.99e-07
MRPL34	0.0446336	0.498619	0.619	0.607	1	2.67e-07	-0.682566	0.449	0.502	0.00895877	0.0446336	5.34e-07
EEF1A1	2.71e-07	-208.732	1	0.999	0.00910498	1.58e-05	-38.1343	1	1	0.528631	1.58e-05	5.43e-07
TAGLN2	0.0220187	-5.39714	0.155	0.233	1	3e-07	-0.263067	0.142	0.193	0.0100625	0.0220187	6e-07
COX7A2	0.134753	-24.3961	0.948	0.932	1	3.09e-07	-6.46475	0.918	0.925	0.0103693	0.134753	6.18e-07
KIF22	0.192673	-1.2465	0.613	0.54	1	3.16e-07	1.97925	0.479	0.419	0.0105912	0.192673	6.32e-07
WTAP	0.235707	-7.16342	0.49	0.452	1	3.39e-07	-0.384543	0.307	0.37	0.0113724	0.235707	6.78e-07
RAB1A	0.0292299	-1.43215	0.619	0.688	1	3.77e-07	-1.017	0.541	0.585	0.0126486	0.0292299	7.54e-07
TNFRSF14	3.81e-07	3.09297	0.639	0.493	0.012775	0.000100808	-0.417103	0.339	0.387	1	0.000100808	7.62e-07
PRELID1	0.341979	-1.10547	0.568	0.598	1	3.88e-07	-1.02431	0.505	0.547	0.0130279	0.341979	7.77e-07
COA4	0.00304936	-0.595146	0.368	0.495	1	4.18e-07	-0.280821	0.319	0.379	0.014031	0.00304936	8.37e-07
UBA52	4.6e-07	-23.7169	0.968	0.985	0.0154361	7.4e-07	-8.40343	0.986	0.986	0.0248286	7.4e-07	9.21e-07
UQCC3	0.0377021	-0.898429	0.406	0.485	1	5.28e-07	-0.307353	0.287	0.343	0.0177017	0.0377021	1.06e-06
NDUFS8	0.0280879	-1.72573	0.6	0.692	1	5.45e-07	-0.986621	0.586	0.629	0.0182749	0.0280879	1.09e-06
CIRBP	0.145798	-3.76235	0.916	0.955	1	5.83e-07	-11.146	0.959	0.962	0.0195539	0.145798	1.17e-06
BEX4	5.87e-07	0.598566	0.587	0.418	0.0196739	0.279292	-0.258018	0.513	0.497	1	0.279292	1.17e-06
PCSK1N	0.620205	-15.098	0.632	0.647	1	6.09e-07	-9.28331	0.582	0.618	0.0204232	0.620205	1.22e-06
CTNNB1	0.0495089	-5.70184	0.458	0.524	1	6.36e-07	2.70474	0.56	0.606	0.0213176	0.0495089	1.27e-06
CTSV	6.61e-07	-4.06659	0.323	0.176	0.0221607	1.92e-05	-18.9832	0.252	0.296	0.644971	1.92e-05	1.32e-06
RPL14	7.19e-05	-26.7684	0.974	0.985	1	6.79e-07	-15.8701	0.996	0.992	0.0227612	7.19e-05	1.36e-06
MRPL14	0.0800118	-1.04673	0.477	0.55	1	6.8e-07	-1.26221	0.423	0.479	0.0227917	0.0800118	1.36e-06
RPL18	7.48e-07	-32.7359	0.968	0.99	0.0250977	0.000158978	-21.8192	0.999	0.997	1	0.000158978	1.5e-06
EIF1B	0.200709	-3.4367	0.69	0.633	1	7.56e-07	-1.20419	0.543	0.591	0.0253627	0.200709	1.51e-06
PTPMT1	0.947573	-0.42268	0.368	0.359	1	8.8e-07	-0.259241	0.293	0.352	0.0295293	0.947573	1.76e-06
TIMP2	0.0904521	-6.70311	0.6	0.571	1	8.85e-07	-2.21504	0.511	0.553	0.029679	0.0904521	1.77e-06
ODC1	0.485905	-0.581765	0.523	0.539	1	9.08e-07	-0.474445	0.309	0.365	0.0304676	0.485905	1.82e-06
SCG5	0.00198302	-5.21573	0.219	0.133	1	9.24e-07	-3.57551	0.362	0.4	0.0309926	0.00198302	1.85e-06
RCN2	0.214548	-0.8159	0.394	0.455	1	9.67e-07	-0.429933	0.498	0.55	0.0324427	0.214548	1.93e-06
NAP1L1	0.00101942	-8.7307	0.826	0.896	1	1e-06	-5.74035	0.904	0.915	0.0336871	0.00101942	2.01e-06
HSPB1	1.07e-06	-28.0166	0.903	0.962	0.035932	0.265332	-13.2003	0.929	0.915	1	0.265332	2.14e-06
POLR2I	0.190756	-1.04521	0.626	0.739	1	1.12e-06	-0.423468	0.52	0.574	0.0376663	0.190756	2.25e-06
CYTOR	0.85312	-2.02593	0.303	0.318	1	1.13e-06	-0.29944	0.108	0.152	0.0378791	0.85312	2.26e-06
FLNA	0.031508	-11.6617	0.639	0.589	1	1.23e-06	-7.5044	0.399	0.341	0.0411722	0.031508	2.46e-06
HMGB1	0.257277	-17.7344	0.665	0.718	1	1.26e-06	-13.6841	0.726	0.76	0.0421593	0.257277	2.51e-06
EIF3E	4.72e-05	-14.076	0.794	0.889	1	1.34e-06	-10.4292	0.946	0.934	0.0449757	4.72e-05	2.68e-06
NDUFB7	1.38e-06	-3.57248	0.735	0.845	0.0461668	3.59e-05	-1.63416	0.731	0.744	1	3.59e-05	2.75e-06
ARF1	0.604316	-4.60287	0.51	0.502	1	1.44e-06	-0.322045	0.317	0.374	0.048462	0.604316	2.89e-06
LSM4	0.0061943	-8.4399	0.445	0.536	1	1.45e-06	-1.23649	0.446	0.496	0.0487865	0.0061943	2.91e-06
MITF	0.209774	-0.507564	0.387	0.426	1	1.47e-06	-4.74056	0.588	0.623	0.0492212	0.209774	2.94e-06
RTN4	1.51e-06	-14.0479	0.761	0.619	0.0505924	0.685719	-2.26246	0.609	0.594	1	0.685719	3.02e-06
PSMB3	0.0869681	-0.498737	0.277	0.333	1	1.51e-06	-0.269179	0.381	0.436	0.0506735	0.0869681	3.02e-06
SERBP1	0.0404906	-8.28079	0.658	0.696	1	1.65e-06	-0.569428	0.668	0.7	0.0551778	0.0404906	3.29e-06
ZSCAN16-AS1	1.82e-06	-2.5072	0.742	0.843	0.0610924	9.89e-06	-0.508705	0.566	0.604	0.331573	9.89e-06	3.64e-06
MRPS21	0.00301995	-4.64579	0.787	0.877	1	1.86e-06	-1.38472	0.727	0.752	0.0623748	0.00301995	3.72e-06
IFI27L2	0.835263	-1.16037	0.71	0.742	1	1.87e-06	-0.515306	0.476	0.526	0.0627764	0.835263	3.74e-06
TMCO1	0.481308	0.772655	0.465	0.446	1	2.05e-06	-0.427837	0.56	0.602	0.0686446	0.481308	4.09e-06
CD164	0.0078222	-2.49605	0.677	0.576	1	2.11e-06	-0.677381	0.557	0.61	0.0706698	0.0078222	4.21e-06
VKORC1	2.12e-06	3.01328	0.742	0.678	0.0711656	1.13e-05	1.69994	0.627	0.585	0.379791	1.13e-05	4.24e-06
EDF1	0.000669302	-5.1455	0.819	0.902	1	2.22e-06	-1.2083	0.883	0.89	0.0742901	0.000669302	4.43e-06
PCDH7	2.24e-06	3.31721	0.761	0.705	0.0751592	0.158919	-0.753937	0.566	0.55	1	0.158919	4.48e-06
CHCHD5	2.32e-06	-0.34024	0.419	0.616	0.077959	0.000114854	-0.276285	0.42	0.456	1	0.000114854	4.65e-06
HNRNPC	0.00863471	-2.95922	0.71	0.791	1	2.44e-06	-1.75024	0.745	0.77	0.0816956	0.00863471	4.87e-06
ANKRD11	0.831656	0.265153	0.342	0.324	1	2.51e-06	-0.751255	0.348	0.402	0.0840292	0.831656	5.01e-06
RIN2	0.0398906	-0.777511	0.239	0.315	1	2.66e-06	-0.262892	0.314	0.37	0.0891308	0.0398906	5.32e-06
SEZ6L2	0.0179557	-3.11373	0.406	0.513	1	2.67e-06	-0.86491	0.463	0.512	0.0893958	0.0179557	5.33e-06
ARL2	0.728868	-1.15575	0.574	0.572	1	3.03e-06	-0.427338	0.425	0.477	0.101731	0.728868	6.07e-06
ATP5PF	0.675302	-7.44123	0.871	0.868	1	3.05e-06	-0.510245	0.777	0.799	0.102335	0.675302	6.1e-06
TXNL4A	0.431194	-0.253086	0.465	0.516	1	3.21e-06	-0.271119	0.283	0.336	0.107818	0.431194	6.43e-06
SPATS2L	3.33e-06	-3.28029	0.342	0.199	0.111835	0.00535488	-4.22166	0.234	0.262	1	0.00535488	6.67e-06
ZFAS1	0.886047	-31.9447	0.858	0.929	1	3.5e-06	-9.4619	0.92	0.927	0.117375	0.886047	7e-06
MDM4	0.00689937	-0.441215	0.277	0.387	1	3.57e-06	-0.887303	0.361	0.414	0.119611	0.00689937	7.13e-06
HLA-B	0.132755	-5.90415	0.677	0.655	1	3.57e-06	-8.33242	0.722	0.69	0.119784	0.132755	7.14e-06
GNG5	0.82854	-5.05791	0.761	0.785	1	3.6e-06	-1.55433	0.72	0.736	0.120673	0.82854	7.2e-06
NPW	0.0170762	-1.37066	0.168	0.253	1	3.66e-06	2.56674	0.535	0.48	0.122674	0.0170762	7.32e-06
LUC7L3	0.931706	-0.569797	0.529	0.544	1	3.66e-06	-0.383447	0.507	0.56	0.122799	0.931706	7.32e-06
PSMA7	0.737415	-3.13102	0.542	0.513	1	3.81e-06	-3.64603	0.626	0.658	0.127855	0.737415	7.62e-06
TMEM219	3.9e-06	-2.61793	0.535	0.711	0.130717	0.00198281	-0.622315	0.595	0.615	1	0.00198281	7.8e-06
PTMS	4.15e-06	-12.3765	0.516	0.331	0.139143	0.00867054	-3.82743	0.424	0.386	1	0.00867054	8.3e-06
MRPL20	0.0757576	-0.924806	0.587	0.646	1	4.21e-06	-0.634579	0.504	0.548	0.141254	0.0757576	8.42e-06
SAP18	0.599484	-0.811934	0.684	0.652	1	4.31e-06	-0.757212	0.57	0.611	0.144654	0.599484	8.63e-06
ANXA2	4.7e-06	-35.0213	0.697	0.561	0.157469	0.0353915	-9.62323	0.749	0.719	1	0.0353915	9.39e-06
ALKBH7	7.82e-05	-3.08783	0.684	0.802	1	4.83e-06	-1.32592	0.684	0.71	0.162058	7.82e-05	9.66e-06
TOP1	0.000258222	-0.42983	0.168	0.305	1	4.96e-06	-0.273225	0.251	0.302	0.166504	0.000258222	9.93e-06
GCSH	5.15e-06	-1.61577	0.394	0.582	0.172878	2.34e-05	-0.350933	0.375	0.423	0.785552	2.34e-05	1.03e-05
PFDN5	5.46e-06	-13.8783	0.968	0.973	0.1831	0.373416	-4.92977	0.986	0.977	1	0.373416	1.09e-05
SEC62	5.01e-05	-0.706164	0.755	0.638	1	6.16e-06	0.444836	0.734	0.751	0.206559	5.01e-05	1.23e-05
TCF25	0.040188	-0.447703	0.419	0.509	1	6.17e-06	-0.587084	0.534	0.582	0.206879	0.040188	1.23e-05
YIPF3	0.312264	-0.410657	0.361	0.402	1	6.26e-06	-0.251296	0.304	0.356	0.209865	0.312264	1.25e-05
ABLIM1	0.701496	-0.376377	0.174	0.162	1	6.39e-06	-0.350517	0.108	0.149	0.214211	0.701496	1.28e-05
ZFP36L1	6.58e-06	-17.6758	0.51	0.638	0.220603	2.14e-05	-9.02126	0.457	0.505	0.716635	2.14e-05	1.32e-05
GTF2I	0.000252763	-0.798013	0.445	0.569	1	6.58e-06	-0.450502	0.447	0.492	0.220745	0.000252763	1.32e-05
NDUFB4	0.960739	-2.26617	0.787	0.836	1	6.85e-06	-1.2154	0.671	0.704	0.229855	0.960739	1.37e-05
RNF7	1.27e-05	2.03121	0.568	0.448	0.426362	8.69e-06	-1.70467	0.531	0.479	0.291536	1.27e-05	1.74e-05
CFL1	8.88e-06	-16.2652	0.69	0.809	0.2977	0.00135389	-14.2506	0.836	0.794	1	0.00135389	1.78e-05
SYNE2	4.17e-05	-4.36755	0.471	0.626	1	8.94e-06	-0.864308	0.394	0.44	0.299813	4.17e-05	1.79e-05
ADD3	9.03e-06	-1.10503	0.439	0.603	0.302706	2.54e-05	-1.74543	0.363	0.41	0.850475	2.54e-05	1.81e-05
VAPA	0.129496	-1.5811	0.523	0.605	1	9.12e-06	-0.312592	0.448	0.504	0.305989	0.129496	1.82e-05
NDUFS7	0.785592	-0.828358	0.6	0.605	1	9.16e-06	-0.467997	0.517	0.563	0.307095	0.785592	1.83e-05
ARPC1B	0.0522345	-0.548638	0.116	0.175	1	9.68e-06	-0.311516	0.117	0.158	0.324525	0.0522345	1.94e-05
ZNHIT1	0.0187673	-0.896126	0.542	0.616	1	9.79e-06	-0.84618	0.626	0.662	0.328237	0.0187673	1.96e-05
EFEMP1	1.06e-05	-5.9998	0.8	0.738	0.355835	0.536949	-4.99503	0.572	0.571	1	0.536949	2.12e-05
TOMM20	0.928084	-0.988563	0.716	0.756	1	1.13e-05	-0.496949	0.541	0.581	0.377582	0.928084	2.25e-05
KMT2E	1.16e-05	-0.844673	0.51	0.36	0.390064	0.332445	-0.335845	0.372	0.381	1	0.332445	2.33e-05
N4BP2L2	0.0961362	-0.885738	0.703	0.688	1	1.17e-05	-0.391121	0.598	0.651	0.391192	0.0961362	2.33e-05
PIN1	0.567648	-0.299136	0.419	0.448	1	1.19e-05	-0.432874	0.389	0.434	0.400179	0.567648	2.39e-05
UCHL1	0.154612	-0.277945	0.168	0.22	1	1.21e-05	-5.69413	0.347	0.397	0.405149	0.154612	2.42e-05
PHACTR2	0.0703368	-12.9494	0.258	0.326	1	1.31e-05	-0.652116	0.276	0.325	0.43874	0.0703368	2.62e-05
BTF3L4	0.347947	0.76182	0.535	0.511	1	1.31e-05	-0.633972	0.476	0.519	0.439369	0.347947	2.62e-05
GAPDH	0.000312533	-17.735	0.994	0.997	1	1.31e-05	-12.0914	1	0.998	0.440571	0.000312533	2.63e-05
HIGD2A	0.0953434	-5.14562	0.819	0.782	1	1.44e-05	-1.81785	0.686	0.72	0.483798	0.0953434	2.89e-05
ZC3H15	0.106348	-3.31247	0.4	0.338	1	1.54e-05	-0.252743	0.323	0.371	0.515326	0.106348	3.07e-05
TRAPPC1	0.00383067	-0.510349	0.335	0.455	1	1.71e-05	-0.282193	0.384	0.435	0.574335	0.00383067	3.42e-05
YWHAB	0.0175517	-0.956589	0.368	0.456	1	1.77e-05	-1.1865	0.394	0.438	0.593401	0.0175517	3.54e-05
FAM200B	1.79e-05	-1.85666	0.471	0.64	0.600011	0.0145868	-0.602371	0.488	0.514	1	0.0145868	3.58e-05
TMED4	0.0918771	-0.443757	0.535	0.491	1	1.83e-05	-0.410651	0.44	0.488	0.61258	0.0918771	3.65e-05
TUBB4B	0.0118027	0.39206	0.387	0.503	1	1.84e-05	-1.38284	0.257	0.307	0.616193	0.0118027	3.67e-05
RBX1	0.0166505	-2.16822	0.6	0.662	1	1.88e-05	-0.962366	0.572	0.601	0.630193	0.0166505	3.76e-05
SNRPF	0.0691486	-0.664987	0.574	0.63	1	1.95e-05	-0.461296	0.493	0.55	0.65534	0.0691486	3.91e-05
HERPUD1	2.82e-05	3.78936	0.484	0.362	0.944943	2.13e-05	-3.10559	0.289	0.334	0.713447	2.82e-05	4.25e-05
KLHDC8B	2.14e-05	-0.562224	0.226	0.395	0.716705	0.0172261	0.277211	0.344	0.315	1	0.0172261	4.27e-05
OST4	0.153283	-7.89031	0.935	0.96	1	2.15e-05	-6.32716	0.939	0.941	0.722155	0.153283	4.31e-05
ABRAXAS1	2.77e-05	-0.393892	0.058	0.191	0.92821	2.17e-05	-0.52282	0.169	0.214	0.728295	2.77e-05	4.34e-05
GLO1	2.2e-05	-0.880872	0.271	0.44	0.738108	0.0836835	-0.284958	0.321	0.342	1	0.0836835	4.4e-05
RTN3	0.172491	-0.314952	0.413	0.484	1	2.32e-05	-0.282078	0.359	0.409	0.778841	0.172491	4.64e-05
NDUFAB1	0.732482	-1.0572	0.529	0.572	1	2.34e-05	-0.462917	0.426	0.476	0.785298	0.732482	4.68e-05
PQBP1	0.137128	-0.748452	0.316	0.382	1	2.87e-05	-0.324514	0.307	0.353	0.961487	0.137128	5.73e-05
LSM3	0.257473	-0.542506	0.452	0.51	1	2.89e-05	-0.415608	0.362	0.41	0.970628	0.257473	5.79e-05
HSPD1	3.03e-05	-3.11819	0.535	0.675	1	0.80915	-0.953951	0.658	0.652	1	0.80915	6.05e-05
ISCU	0.0192042	0.297214	0.497	0.437	1	3.08e-05	-0.265647	0.3	0.348	1	0.0192042	6.16e-05
RAD21	0.506492	-0.413293	0.406	0.407	1	3.21e-05	-0.48119	0.216	0.259	1	0.506492	6.43e-05
FIS1	3.97e-05	-3.16206	0.613	0.752	1	3.27e-05	-1.06078	0.612	0.642	1	3.97e-05	6.55e-05
ATP5F1A	0.0128966	-4.64553	0.645	0.736	1	3.73e-05	-0.655319	0.762	0.778	1	0.0128966	7.46e-05
RPL22	3.86e-05	-18.6822	0.974	0.988	1	0.0139091	-7.00401	0.998	0.993	1	0.0139091	7.72e-05
RPAIN	0.123211	-0.379977	0.445	0.503	1	3.89e-05	-0.438187	0.467	0.511	1	0.123211	7.78e-05
ZNF106	0.530155	-0.537179	0.484	0.515	1	4.12e-05	-5.81374	0.553	0.585	1	0.530155	8.23e-05
AP3S1	0.885035	0.835827	0.406	0.398	1	4.12e-05	-0.275738	0.346	0.391	1	0.885035	8.24e-05
COA3	0.527584	-0.736195	0.516	0.474	1	4.17e-05	-0.797836	0.426	0.467	1	0.527584	8.34e-05
BANF1	4.41e-05	-0.934614	0.503	0.619	1	0.0485472	-0.602276	0.567	0.584	1	0.0485472	8.82e-05
DPP7	4.48e-05	-3.52157	0.574	0.709	1	0.000204584	-1.19702	0.571	0.604	1	0.000204584	8.96e-05
EIF4B	4.64e-05	-5.8947	0.613	0.778	1	0.154309	-0.313423	0.63	0.64	1	0.154309	9.27e-05
CCDC144NL-AS1	4.78e-05	-0.410662	0.168	0.322	1	0.000352527	-0.292073	0.305	0.343	1	0.000352527	9.55e-05
ERG28	0.000497525	-0.584564	0.142	0.267	1	4.92e-05	-0.281267	0.277	0.322	1	0.000497525	9.83e-05
AFMID	4.92e-05	-0.516582	0.065	0.193	1	0.0527319	-0.30932	0.243	0.221	1	0.0527319	9.84e-05
AP2M1	0.750232	-0.637788	0.548	0.556	1	5.1e-05	2.89921	0.757	0.704	1	0.750232	0.000102091
PARK7	6.64e-05	-2.97334	0.568	0.712	1	5.85e-05	-3.80388	0.686	0.711	1	6.64e-05	0.000117091
GTF2H5	0.00692316	-1.3063	0.503	0.581	1	5.94e-05	-1.73757	0.43	0.478	1	0.00692316	0.00011881
TSHZ2	6.08e-05	-0.808373	0.174	0.324	1	0.480655	-0.280126	0.425	0.432	1	0.480655	0.00012157
NOP10	0.618293	-0.516967	0.6	0.626	1	6.51e-05	-0.645902	0.525	0.564	1	0.618293	0.000130169
MZT2B	0.000191439	-9.14458	0.806	0.901	1	7.13e-05	-4.09197	0.672	0.692	1	0.000191439	0.000142533
TUBA1C	0.0879894	-2.26903	0.452	0.513	1	7.26e-05	-1.96554	0.396	0.44	1	0.0879894	0.000145142
ATP6V0B	0.00196392	-9.30739	0.716	0.609	1	7.5e-05	-0.681191	0.55	0.586	1	0.00196392	0.000150023
NACA	9.18e-05	-37.5413	0.961	0.976	1	0.00857451	-5.71666	0.99	0.985	1	0.00857451	0.000183584
ITGB1	0.0045151	-3.62385	0.477	0.369	1	9.37e-05	-5.0744	0.377	0.417	1	0.0045151	0.000187457
LITAF	9.5e-05	-1.99017	0.471	0.339	1	0.278354	-0.472834	0.374	0.383	1	0.278354	0.000190076
CAPZA1	0.183939	-1.92284	0.355	0.408	1	9.66e-05	-0.269621	0.415	0.459	1	0.183939	0.000193141
DMAC1	0.593784	-1.27823	0.568	0.579	1	0.00011388	-1.06509	0.543	0.579	1	0.593784	0.000227747
MDH2	0.0397546	-0.294467	0.342	0.402	1	0.000114563	-0.429676	0.375	0.417	1	0.0397546	0.000229114
SON	0.0296932	-1.89397	0.652	0.595	1	0.000114887	0.434295	0.636	0.669	1	0.0296932	0.00022976
PPP1CB	0.000122006	-10.6116	0.652	0.557	1	0.00250247	-0.521016	0.636	0.602	1	0.00250247	0.000243997
NDUFB8	0.0117073	-3.5254	0.626	0.701	1	0.000135045	-0.290068	0.616	0.647	1	0.0117073	0.000270073
SEM1	0.0109337	-2.97346	0.684	0.777	1	0.000139571	-0.492587	0.653	0.681	1	0.0109337	0.000279123
CLTB	0.0562377	-0.258936	0.51	0.434	1	0.000146719	-1.02181	0.2	0.242	1	0.0562377	0.000293416
SNU13	0.265764	-0.434814	0.697	0.666	1	0.000146949	-0.592359	0.614	0.647	1	0.265764	0.000293876
CBX5	0.000152901	-1.27266	0.561	0.654	1	0.00508277	-0.355402	0.495	0.524	1	0.00508277	0.000305779
C19orf53	0.00153083	-3.82338	0.826	0.884	1	0.00015338	-2.20766	0.804	0.808	1	0.00153083	0.000306736
LAMTOR4	0.000191193	-1.7365	0.781	0.851	1	0.000156776	-1.33964	0.705	0.731	1	0.000191193	0.000313527
SELENOH	0.606172	-3.13733	0.813	0.821	1	0.000161275	-0.501124	0.633	0.668	1	0.606172	0.000322524
GNAS	0.00140182	-5.3336	0.619	0.716	1	0.00016218	-2.6507	0.601	0.644	1	0.00140182	0.000324334
WDR83OS	0.0682482	-0.390153	0.768	0.7	1	0.000165456	-0.942175	0.768	0.774	1	0.0682482	0.000330885
SKP1	0.000165775	-15.4233	0.723	0.838	1	0.068444	-1.62549	0.784	0.786	1	0.068444	0.000331522
C1orf43	0.000598803	-1.27325	0.594	0.48	1	0.000183601	-0.25736	0.315	0.362	1	0.000598803	0.000367168
GOLGA4	0.00577408	-2.57198	0.516	0.427	1	0.000188056	-0.564237	0.329	0.372	1	0.00577408	0.000376076
PMEL	0.591366	-12.3414	0.471	0.493	1	0.000198607	-167.134	0.984	0.975	1	0.591366	0.000397175
RBMX	0.000203743	-8.30008	0.658	0.766	1	0.335817	0.462954	0.76	0.749	1	0.335817	0.000407445
SRSF9	0.882785	-0.319323	0.413	0.414	1	0.000214466	-0.426808	0.304	0.347	1	0.882785	0.000428886
RBM3	0.000541364	-2.05811	0.477	0.582	1	0.000234287	-1.20483	0.543	0.571	1	0.000541364	0.000468518
FLNB	0.000461416	-0.313794	0.11	0.226	1	0.000235087	-8.11808	0.074	0.103	1	0.000461416	0.000470119
MARCKSL1	0.000261302	-2.22948	0.284	0.432	1	0.000235991	1.16148	0.614	0.632	1	0.000261302	0.000471926
FADS1	0.000240015	-0.97113	0.284	0.43	1	0.135534	-0.559895	0.306	0.322	1	0.135534	0.000479973
SMIM26	0.941318	-0.897897	0.69	0.755	1	0.000240966	-1.01828	0.609	0.645	1	0.941318	0.000481873
PRDX6	0.0824205	-1.69461	0.619	0.595	1	0.000242247	-0.500242	0.51	0.54	1	0.0824205	0.000484435
SRP19	0.121787	-1.10448	0.226	0.282	1	0.000252233	-0.932324	0.214	0.256	1	0.121787	0.000504403
TRA2B	0.0253299	0.272887	0.439	0.353	1	0.000253947	-0.27589	0.353	0.391	1	0.0253299	0.00050783
C1R	0.0146183	-2.07789	0.51	0.588	1	0.000272404	0.407987	0.392	0.35	1	0.0146183	0.000544733
PCBP2	0.000273951	-4.93386	0.8	0.885	1	0.407624	-3.47684	0.83	0.816	1	0.407624	0.000547827
ZNF706	0.914246	-6.18992	0.658	0.597	1	0.000280745	-0.565553	0.519	0.549	1	0.914246	0.000561412
COL9A2	0.000287202	-0.638279	0.168	0.304	1	0.107176	-0.828277	0.563	0.539	1	0.107176	0.000574322
EIF4G2	0.000288246	-3.46508	0.729	0.809	1	0.0107297	-0.690311	0.719	0.729	1	0.0107297	0.000576409
NARS	0.0304719	0.505878	0.426	0.365	1	0.000331388	-0.257095	0.293	0.338	1	0.0304719	0.000662667
TMEM59	0.137787	-5.45901	0.665	0.708	1	0.000342389	-16.5553	0.725	0.743	1	0.137787	0.000684661
VAMP2	0.341249	-10.0584	0.748	0.751	1	0.000343208	-1.21418	0.681	0.708	1	0.341249	0.000686299
TMEM106C	0.000373221	-5.43967	0.406	0.28	1	0.550045	-0.599981	0.321	0.312	1	0.550045	0.000746303
ARPP19	0.958393	-9.06451	0.49	0.495	1	0.000374356	-0.303536	0.385	0.424	1	0.958393	0.000748572
NPM1	0.00575916	-29.8643	0.955	0.964	1	0.000374573	-4.23349	0.976	0.966	1	0.00575916	0.000749006
HNRNPU	0.449087	0.314104	0.548	0.586	1	0.00037506	-0.487905	0.426	0.466	1	0.449087	0.000749978
DDOST	0.00672928	-0.42013	0.232	0.334	1	0.000380262	-0.264741	0.345	0.387	1	0.00672928	0.00076038
PGLS	0.000384806	-1.16115	0.374	0.498	1	0.0827799	-0.288054	0.491	0.497	1	0.0827799	0.000769464
HNRNPUL1	0.000667643	-2.5025	0.245	0.388	1	0.000395294	-9.93071	0.219	0.258	1	0.000667643	0.000790431
HIF1A	0.466685	-0.519345	0.381	0.349	1	0.000401421	-1.96168	0.332	0.289	1	0.466685	0.000802682
FAM213A	0.000416538	-7.33242	0.619	0.729	1	0.000664114	-2.42679	0.768	0.773	1	0.000664114	0.000832902
COX14	0.0121572	-5.94681	0.703	0.78	1	0.000433466	-0.911257	0.627	0.663	1	0.0121572	0.000866745
TRPM1	0.0184882	-9.83916	0.787	0.854	1	0.00043778	-7.12486	0.819	0.824	1	0.0184882	0.000875369
SNRPD1	0.642293	-0.307567	0.381	0.407	1	0.000458763	-0.367378	0.412	0.453	1	0.642293	0.000917316
SUMO1	0.141561	-1.29326	0.574	0.499	1	0.000462377	-0.758283	0.563	0.587	1	0.141561	0.00092454
ASAH1	0.000478348	-0.753808	0.877	0.847	1	0.000592144	-3.81977	0.765	0.736	1	0.000592144	0.000956468
CTSB	0.183321	-0.66572	0.574	0.65	1	0.000480141	-0.307176	0.324	0.363	1	0.183321	0.000960051
PDAP1	0.982401	0.408656	0.329	0.342	1	0.000501059	-0.272646	0.353	0.389	1	0.982401	0.00100187
CUTA	0.301227	-3.19719	0.723	0.799	1	0.000572564	-1.99351	0.815	0.824	1	0.301227	0.0011448
DSTN	0.000610777	9.85023	0.671	0.602	1	0.800385	-22.0819	0.723	0.714	1	0.800385	0.00122118
ENY2	0.436323	1.86438	0.561	0.562	1	0.000612592	-0.354595	0.443	0.48	1	0.436323	0.00122481
SIVA1	0.282908	-0.597452	0.49	0.552	1	0.000667571	-0.518238	0.395	0.434	1	0.282908	0.0013347
TUFM	0.0370054	-0.278387	0.361	0.46	1	0.000757634	-0.540524	0.511	0.537	1	0.0370054	0.00151469
FDPS	0.00150777	-0.585415	0.135	0.244	1	0.000766369	-0.299282	0.236	0.272	1	0.00150777	0.00153215
SMIM30	0.318707	-2.65556	0.516	0.567	1	0.000781314	-0.661104	0.454	0.489	1	0.318707	0.00156202
RNH1	0.00469019	-0.655342	0.355	0.455	1	0.00081616	0.390524	0.479	0.445	1	0.00469019	0.00163165
PEBP1	0.385423	-5.30628	0.865	0.917	1	0.000820665	2.68188	0.874	0.878	1	0.385423	0.00164066
TXN	0.0282768	-13.2781	0.594	0.678	1	0.000866006	-1.48058	0.54	0.572	1	0.0282768	0.00173126
MDK	0.000905994	-18.3158	0.748	0.841	1	0.0041376	-0.291667	0.823	0.784	1	0.0041376	0.00181117
BRK1	0.00244288	-4.644	0.716	0.777	1	0.000922829	-3.91258	0.803	0.804	1	0.00244288	0.00184481
SQSTM1	0.000923738	-48.6393	0.8	0.857	1	0.125584	0.343837	0.501	0.485	1	0.125584	0.00184662
STRAP	0.69333	-4.3401	0.348	0.339	1	0.000956987	-0.357586	0.313	0.35	1	0.69333	0.00191306
NDUFS5	0.0325666	-6.88932	0.865	0.91	1	0.000960113	-2.99234	0.821	0.82	1	0.0325666	0.0019193
SERPINB9	0.00101608	0.444321	0.348	0.235	1	0.576603	4.58246	0.438	0.431	1	0.576603	0.00203112
ATP5PD	0.0498767	-2.4199	0.684	0.715	1	0.00102887	-0.349298	0.573	0.608	1	0.0498767	0.00205669
ACTN4	0.806402	-2.48502	0.561	0.557	1	0.00114893	-2.01158	0.24	0.274	1	0.806402	0.00229653
PFDN4	0.00778832	-0.652482	0.374	0.465	1	0.00114962	-0.321562	0.385	0.422	1	0.00778832	0.00229792
TPP1	0.0303751	-3.465	0.632	0.605	1	0.0011922	-0.489986	0.409	0.443	1	0.0303751	0.00238297
HMGN2	0.717117	-34.5166	0.768	0.789	1	0.00120011	-16.7011	0.771	0.787	1	0.717117	0.00239879
NDUFAF3	0.729475	-5.4046	0.761	0.725	1	0.00129571	-1.1992	0.566	0.589	1	0.729475	0.00258974
SRSF3	0.00134549	-1.35805	0.49	0.591	1	0.00515485	-0.984075	0.665	0.671	1	0.00515485	0.00268918
VDAC2	0.00951697	-1.67615	0.723	0.697	1	0.00135566	-0.922378	0.619	0.641	1	0.00951697	0.00270948
NORAD	0.102471	-0.636888	0.529	0.596	1	0.00143985	-0.428777	0.336	0.374	1	0.102471	0.00287763
NDUFA5	0.118806	-0.447312	0.626	0.572	1	0.00165326	-0.591656	0.584	0.608	1	0.118806	0.0033038
RBBP4	0.00169318	-0.498571	0.303	0.443	1	0.439102	-0.260306	0.474	0.475	1	0.439102	0.0033835
YPEL5	0.818631	-0.67681	0.4	0.387	1	0.00173829	-0.269692	0.28	0.312	1	0.818631	0.00347356
HSP90AA1	0.00174886	-30.6819	0.658	0.746	1	0.0183591	-17.6633	0.65	0.631	1	0.0183591	0.00349466
PSMA2	0.305121	-0.784508	0.471	0.5	1	0.0017876	-0.355115	0.486	0.518	1	0.305121	0.003572
NOP53	0.0202553	-1.24988	0.748	0.822	1	0.00192383	0.372485	0.775	0.784	1	0.0202553	0.00384395
MT-ND5	0.398085	-5.73623	0.884	0.898	1	0.00208746	-14.9939	0.947	0.942	1	0.398085	0.00417056
ANAPC16	0.972256	-0.881503	0.703	0.733	1	0.00214284	-1.80034	0.659	0.678	1	0.972256	0.00428108
PNKD	0.00226903	-1.50575	0.458	0.574	1	0.00590476	-0.73927	0.532	0.554	1	0.00590476	0.00453291
MT-CYB	0.01102	-9.73499	0.897	0.929	1	0.00229077	-95.0243	0.991	0.984	1	0.01102	0.00457629
CBX6	0.00242184	0.548495	0.523	0.432	1	0.00659834	-1.70407	0.408	0.433	1	0.00659834	0.00483782
NEDD8	0.187373	-4.75737	0.71	0.752	1	0.00263338	-1.41575	0.743	0.75	1	0.187373	0.00525982
RNF145	0.0137299	-0.731709	0.51	0.412	1	0.0026365	-0.264729	0.291	0.327	1	0.0137299	0.00526605
ARID5B	0.00264918	-12.0917	0.29	0.192	1	0.718817	-5.26601	0.208	0.212	1	0.718817	0.00529134
HNRNPH1	0.519359	-4.40706	0.542	0.602	1	0.00265958	-4.02134	0.705	0.709	1	0.519359	0.00531209
TNRC6A	0.0027669	-0.6082	0.335	0.445	1	0.0138472	-0.334556	0.342	0.373	1	0.0138472	0.00552614
UBE2D3	0.259166	2.48717	0.619	0.666	1	0.00284456	-0.71872	0.59	0.61	1	0.259166	0.00568103
SELENOP	0.00287665	-50.6775	0.548	0.441	1	0.0443446	-11.1809	0.44	0.426	1	0.0443446	0.00574502
PYURF	0.305966	0.973834	0.439	0.416	1	0.00296085	-0.259139	0.419	0.449	1	0.305966	0.00591293
EIF3M	0.00296541	0.687592	0.394	0.532	1	0.45186	-0.271063	0.616	0.608	1	0.45186	0.00592203
AXL	0.451135	-8.84564	0.123	0.106	1	0.0030918	-1.22006	0.228	0.26	1	0.451135	0.00617404
HMGB2	0.0985497	-19.8648	0.406	0.37	1	0.00310387	-19.1588	0.251	0.216	1	0.0985497	0.00619812
TNRC6B	0.409809	0.79532	0.394	0.362	1	0.00323693	-0.316003	0.428	0.468	1	0.409809	0.00646338
RABAC1	0.337356	-0.296586	0.406	0.462	1	0.00328549	-0.669552	0.587	0.603	1	0.337356	0.00656019
CDH2	0.00339154	-1.05582	0.232	0.143	1	0.19639	-0.717181	0.249	0.231	1	0.19639	0.00677158
AC009414.2	0.107987	-0.347962	0.265	0.325	1	0.00345232	-0.316731	0.255	0.289	1	0.107987	0.00689271
CLTA	0.00362041	-5.95021	0.658	0.765	1	0.014731	0.484525	0.757	0.728	1	0.014731	0.00722771
HTRA1	0.0433389	-3.49054	0.103	0.165	1	0.00362701	-5.45967	0.135	0.162	1	0.0433389	0.00724086
MYEF2	0.00370003	0.322612	0.355	0.255	1	0.0506484	-0.446111	0.219	0.241	1	0.0506484	0.00738637
HNRNPA0	0.0037056	-1.29804	0.71	0.606	1	0.177315	-1.06523	0.648	0.627	1	0.177315	0.00739747
HNRNPA1	0.0037378	-21.4385	0.929	0.969	1	0.851313	-2.59364	0.981	0.975	1	0.851313	0.00746163
CBX3	0.954168	-1.16672	0.606	0.588	1	0.00375763	-1.06002	0.673	0.696	1	0.954168	0.00750113
ARPC2	0.64709	-0.990836	0.406	0.418	1	0.00376681	-2.51505	0.437	0.461	1	0.64709	0.00751944
POLR2K	0.115772	-3.01015	0.452	0.494	1	0.00381305	-0.257931	0.353	0.384	1	0.115772	0.00761155
TSPYL1	0.807022	-0.733628	0.419	0.442	1	0.00431933	-0.595479	0.399	0.425	1	0.807022	0.00862001
HP1BP3	0.907432	-2.66491	0.342	0.349	1	0.00455392	-0.612178	0.313	0.347	1	0.907432	0.00908711
TMEM14B	0.0385265	-3.4572	0.574	0.641	1	0.00462045	-0.460064	0.512	0.531	1	0.0385265	0.00921955
HNRNPA3	0.00463594	-0.374044	0.465	0.566	1	0.104733	-1.86986	0.425	0.435	1	0.104733	0.00925039
H1FX	0.00485598	-0.943443	0.342	0.254	1	0.380649	-0.857135	0.193	0.183	1	0.380649	0.00968837
MPST	0.00604415	-0.392319	0.252	0.362	1	0.00504971	-0.264785	0.309	0.336	1	0.00604415	0.0100739
HLA-C	0.791385	-12.748	0.619	0.602	1	0.00520598	-15.4841	0.779	0.754	1	0.791385	0.0103849
IFITM2	0.00570349	-9.2543	0.523	0.423	1	0.948109	-0.649768	0.344	0.34	1	0.948109	0.0113745
AURKAIP1	0.712421	-2.69188	0.671	0.695	1	0.00597772	-0.661959	0.49	0.511	1	0.712421	0.0119197
EIF2S3	0.0115091	-15.5172	0.716	0.773	1	0.00600311	-1.22596	0.781	0.795	1	0.0115091	0.0119702
RDX	0.831666	-0.500883	0.49	0.486	1	0.00617242	-3.05535	0.563	0.58	1	0.831666	0.0123067
EIF3F	0.00626104	-4.35283	0.684	0.755	1	0.233766	-1.78767	0.88	0.866	1	0.233766	0.0124829
BRI3	0.00626674	-6.5814	0.735	0.821	1	0.53804	-3.0759	0.609	0.615	1	0.53804	0.0124942
SRSF11	0.312193	0.342263	0.452	0.425	1	0.00635654	-0.270198	0.402	0.435	1	0.312193	0.0126727
SSR2	0.774677	-1.41587	0.761	0.76	1	0.00640075	-3.59847	0.842	0.842	1	0.774677	0.0127605
RAC1	0.0246499	-4.56309	0.529	0.649	1	0.00642719	-1.14221	0.62	0.631	1	0.0246499	0.0128131
C19orf48	0.189618	-1.27642	0.2	0.249	1	0.00649026	-0.280088	0.153	0.18	1	0.189618	0.0129384
RTRAF	0.886779	-0.631434	0.555	0.539	1	0.00687686	-0.389915	0.492	0.526	1	0.886779	0.0137064
FXR1	0.0163794	-0.710826	0.419	0.519	1	0.00709193	-0.38726	0.463	0.491	1	0.0163794	0.0141336
ID2	0.452505	-1.81354	0.097	0.116	1	0.00763422	2.36767	0.275	0.245	1	0.452505	0.0152102
MFAP2	0.0287239	-1.56132	0.174	0.115	1	0.00775499	-0.252085	0.444	0.474	1	0.0287239	0.0154498
NDUFC1	0.137929	-1.75596	0.826	0.887	1	0.00852332	-0.532417	0.676	0.702	1	0.137929	0.016974
UBC	0.00998486	-30.0102	0.832	0.85	1	0.0092489	-18.8702	0.848	0.834	1	0.00998486	0.0184123
LAMTOR5	0.72391	-0.460324	0.781	0.806	1	0.009385	-0.42486	0.73	0.748	1	0.72391	0.0186819
SLC3A2	0.517346	-1.14572	0.535	0.518	1	0.0100197	-0.295042	0.583	0.611	1	0.517346	0.0199391
PTMA	0.0102611	-72.4164	0.981	0.984	1	0.0103265	-26.2176	0.999	0.995	1	0.0103265	0.0204169
EIF3K	0.0103308	-13.2036	0.761	0.839	1	0.0107129	-3.13629	0.847	0.855	1	0.0107129	0.0205549
PRDX2	0.0104205	0.92312	0.703	0.63	1	0.779048	-1.65964	0.756	0.731	1	0.779048	0.0207324
MORF4L2	0.686528	-1.52925	0.606	0.626	1	0.0104675	-1.2605	0.651	0.657	1	0.686528	0.0208255
NBDY	0.873925	-0.463492	0.419	0.42	1	0.0115676	-0.523174	0.45	0.473	1	0.873925	0.0230013
ATP5IF1	0.0118288	-3.42682	0.755	0.834	1	0.270903	-12.8596	0.723	0.724	1	0.270903	0.0235177
LHFPL6	0.163082	-6.04667	0.645	0.6	1	0.0123319	-3.83635	0.74	0.756	1	0.163082	0.0245117
ZBTB20	0.780517	-4.59713	0.6	0.605	1	0.0131184	0.278647	0.541	0.514	1	0.780517	0.0260647
EIF3H	0.0132891	-4.43284	0.723	0.807	1	0.286033	0.360652	0.826	0.812	1	0.286033	0.0264015
CSKMT	0.886468	-1.38214	0.297	0.312	1	0.0137815	-14.0543	0.278	0.305	1	0.886468	0.0273731
RAB7A	0.0327606	-1.36701	0.587	0.654	1	0.0141777	-0.43487	0.536	0.542	1	0.0327606	0.0281544
NONO	0.0148605	-0.395208	0.516	0.595	1	0.0193494	-0.346148	0.489	0.509	1	0.0193494	0.0295001
MT-ATP6	0.0150528	-39.735	0.903	0.941	1	0.713065	-63.1332	0.99	0.987	1	0.713065	0.0298789
MARCKS	0.0341041	-2.40453	0.213	0.147	1	0.015362	-6.79052	0.324	0.289	1	0.0341041	0.0304879
MIF	0.0172226	-24.2855	0.968	0.982	1	0.106065	-1.14948	0.888	0.87	1	0.106065	0.0341486
C11orf58	0.0180229	3.8167	0.761	0.669	1	0.0226131	-0.590038	0.715	0.728	1	0.0226131	0.0357211
DAD1	0.561361	-0.656205	0.587	0.539	1	0.0185598	-0.470687	0.486	0.513	1	0.561361	0.0367751
COX20	0.0187543	-1.70761	0.813	0.722	1	0.328759	-0.350623	0.617	0.618	1	0.328759	0.0371568
SNRPD2	0.0188082	-2.17872	0.826	0.892	1	0.0216705	-4.29343	0.867	0.865	1	0.0216705	0.0372626
PPP1CC	0.14914	-1.87235	0.387	0.43	1	0.0196313	-0.290522	0.396	0.418	1	0.14914	0.0388771
FABP5	0.241703	-5.47696	0.077	0.107	1	0.020438	-33.082	0.17	0.193	1	0.241703	0.0404583
CKS1B	0.0209971	-0.277631	0.277	0.206	1	0.0646098	-4.38547	0.183	0.201	1	0.0646098	0.0415533
PSMB1	0.0292859	-0.998752	0.445	0.519	1	0.0210213	-2.47633	0.619	0.635	1	0.0292859	0.0416007
KRT8	0.0216325	-10.6429	0.413	0.483	1	0.0487366	-6.87188	0.381	0.405	1	0.0487366	0.042797
CCNI	0.0695278	-8.71574	0.787	0.851	1	0.0221467	-3.85305	0.824	0.817	1	0.0695278	0.0438028
ARPC3	0.120597	-2.19297	0.477	0.538	1	0.0225265	-0.367395	0.518	0.539	1	0.120597	0.0445456
PSMA1	0.0227313	-0.745052	0.381	0.498	1	0.0453728	-0.457723	0.519	0.532	1	0.0453728	0.0449459
CD151	0.425737	-8.82345	0.329	0.31	1	0.0229078	-0.507283	0.232	0.255	1	0.425737	0.0452909
CYBRD1	0.0232123	0.762616	0.503	0.439	1	0.928182	0.517537	0.324	0.323	1	0.928182	0.0458858
PDLIM7	0.979039	-1.20443	0.29	0.281	1	0.0232503	-0.995607	0.242	0.215	1	0.979039	0.04596
PFN1	0.0246147	-14.8683	0.819	0.762	1	0.056097	-40.9944	0.761	0.724	1	0.056097	0.0486235
HNRNPDL	0.0255869	-2.83007	0.594	0.672	1	0.0721816	-1.15743	0.671	0.673	1	0.0721816	0.0505191
NDUFB10	0.129931	-0.53047	0.639	0.627	1	0.0259339	-0.53304	0.591	0.613	1	0.129931	0.0511952
BEX3	0.947977	-29.3888	0.923	0.942	1	0.0281401	-21.4757	0.957	0.959	1	0.947977	0.0554883
GADD45A	0.0286235	-0.421525	0.168	0.112	1	0.478679	-1.02684	0.123	0.128	1	0.478679	0.0564276
MAGED2	0.171805	-1.12102	0.348	0.314	1	0.0290148	-1.10441	0.395	0.366	1	0.171805	0.0571878
TIMM10	0.0322799	-1.13198	0.49	0.576	1	0.456899	-0.352516	0.468	0.471	1	0.456899	0.0635178
LAGE3	0.624004	-3.98682	0.587	0.598	1	0.0324126	-0.329664	0.408	0.426	1	0.624004	0.0637746
HSBP1	0.576811	-1.94171	0.806	0.811	1	0.0348586	-1.60018	0.801	0.797	1	0.576811	0.068502
PSMB6	0.0706195	-0.38334	0.277	0.348	1	0.0357205	-0.465944	0.377	0.395	1	0.0706195	0.0701651
ANXA5	0.0361444	-3.79915	0.548	0.635	1	0.510372	1.46912	0.447	0.433	1	0.510372	0.0709823
UBE2D2	0.0376226	-0.54786	0.561	0.492	1	0.446382	-0.290577	0.394	0.399	1	0.446382	0.0738298
TRIR	0.168553	-0.424411	0.639	0.705	1	0.0376831	-0.584668	0.609	0.62	1	0.168553	0.0739461
ITM2B	0.0377648	-14.8262	0.813	0.887	1	0.102369	-17.9931	0.848	0.857	1	0.102369	0.0741034
SEC61G	0.0381257	-4.71187	0.852	0.91	1	0.322876	-1.32651	0.876	0.868	1	0.322876	0.0747978
USP11	0.238304	-1.34642	0.355	0.399	1	0.0382397	-0.271551	0.414	0.436	1	0.238304	0.0750171
GUK1	0.135423	0.416413	0.852	0.874	1	0.0382737	-3.68358	0.784	0.782	1	0.135423	0.0750824
RHOA	0.0390928	-6.32039	0.606	0.672	1	0.640818	-0.661919	0.515	0.511	1	0.640818	0.0766574
EIF1	0.0394842	-45.735	0.987	0.983	1	0.596831	-5.61555	0.989	0.979	1	0.596831	0.0774095
ATP6V1G1	0.158444	-9.26339	0.858	0.848	1	0.0418054	-1.13514	0.826	0.825	1	0.158444	0.0818632
LDHB	0.0505981	-4.67412	0.819	0.87	1	0.0433172	-2.30218	0.925	0.918	1	0.0505981	0.0847579
BTF3	0.874402	-5.09392	0.832	0.848	1	0.0440004	-3.91403	0.886	0.871	1	0.874402	0.0860648
H3F3B	0.0443365	-3.8508	0.968	0.945	1	0.0565066	-6.26587	0.993	0.987	1	0.0565066	0.0867072
GSTP1	0.0448353	-18.7801	0.923	0.911	1	0.0473347	-74.2402	0.97	0.96	1	0.0473347	0.0876604
TCEAL8	0.0449993	-9.64024	0.774	0.801	1	0.094139	-1.11302	0.824	0.827	1	0.094139	0.0879737
SLC25A3	0.374453	-3.13555	0.787	0.788	1	0.0458106	-1.8838	0.809	0.803	1	0.374453	0.0895226
NPEPPS	0.0468977	0.541575	0.406	0.361	1	0.797699	0.254588	0.258	0.261	1	0.797699	0.091596
GOLIM4	0.985943	-0.670411	0.368	0.369	1	0.0470345	0.483277	0.283	0.305	1	0.985943	0.0918568
SUB1	0.0523152	-3.49901	0.69	0.737	1	0.271732	-2.06752	0.722	0.706	1	0.271732	0.101894
CAMTA1	0.193225	-0.573728	0.587	0.579	1	0.0537732	-0.311233	0.412	0.435	1	0.193225	0.104655
COX7A2L	0.0540908	-4.21909	0.813	0.812	1	0.360732	-4.15406	0.831	0.809	1	0.360732	0.105256
SUMO2	0.835811	-2.67707	0.871	0.82	1	0.0543758	-3.14751	0.836	0.829	1	0.835811	0.105795
EIF3D	0.0571913	-0.788136	0.465	0.516	1	0.0828675	-0.866624	0.524	0.545	1	0.0828675	0.111112
NELL2	0.0587101	-0.606208	0.374	0.307	1	0.313202	-3.01856	0.273	0.283	1	0.313202	0.113973
TMEM258	0.0614314	0.338312	0.819	0.902	1	0.558994	-0.960652	0.889	0.879	1	0.558994	0.119089
UPK3B	0.0614485	-16.3277	0.065	0.111	1	0.14263	-14.9981	0.303	0.284	1	0.14263	0.119121
HDDC2	0.0675292	2.56028	0.658	0.62	1	0.887415	-0.356837	0.487	0.483	1	0.887415	0.130498
OCIAD2	0.162399	-1.03747	0.316	0.269	1	0.0683325	-9.10538	0.288	0.306	1	0.162399	0.131996
PABPN1	0.0691143	-0.841185	0.381	0.439	1	0.149496	-0.467694	0.354	0.369	1	0.149496	0.133452
PRDX5	0.0707795	-3.3952	0.781	0.837	1	0.230611	-0.534896	0.721	0.711	1	0.230611	0.136549
DUT	0.12703	-0.331803	0.535	0.505	1	0.0712112	-1.0878	0.478	0.496	1	0.12703	0.137351
RHOC	0.117518	-0.455947	0.284	0.354	1	0.0713667	-6.17727	0.244	0.263	1	0.117518	0.13764
MT-ND4L	0.0760673	10.7398	0.813	0.829	1	0.199872	-1.78377	0.563	0.584	1	0.199872	0.146348
HCFC1R1	0.0818628	-2.58139	0.477	0.422	1	0.853502	-2.03639	0.367	0.366	1	0.853502	0.157024
ESD	0.909035	-3.30799	0.594	0.598	1	0.085268	-0.766253	0.632	0.632	1	0.909035	0.163265
ATP6V0E1	0.261536	-3.01948	0.794	0.821	1	0.0859393	-0.758557	0.789	0.78	1	0.261536	0.164493
TRMT112	0.484114	-16.1545	0.832	0.856	1	0.0880964	-0.856127	0.829	0.812	1	0.484114	0.168432
CALM3	0.400506	-13.8737	0.684	0.646	1	0.0913197	-0.873586	0.433	0.41	1	0.400506	0.1743
APOE	0.0940412	-3.06319	0.839	0.837	1	0.206171	-23.7702	0.938	0.916	1	0.206171	0.179239
LSM5	0.0966968	-2.76468	0.548	0.498	1	0.117723	-1.15202	0.455	0.465	1	0.117723	0.184043
MRPL51	0.5991	-1.04422	0.568	0.559	1	0.099731	-0.429541	0.49	0.494	1	0.5991	0.189516
SNRPG	0.100127	-3.99543	0.735	0.782	1	0.921193	-1.75251	0.688	0.679	1	0.921193	0.190229
ATP1B1	0.101596	-36.3762	0.723	0.796	1	0.387116	-15.492	0.93	0.93	1	0.387116	0.19287
DYNLL1	0.142864	-13.2146	0.6	0.581	1	0.102341	-8.03501	0.634	0.634	1	0.142864	0.194209
SEC11A	0.106189	-2.29755	0.619	0.696	1	0.873838	-1.20857	0.734	0.724	1	0.873838	0.201101
STOML2	0.457279	-0.250776	0.374	0.431	1	0.119033	-0.268032	0.418	0.429	1	0.457279	0.223897
RAN	0.312142	-1.3614	0.535	0.528	1	0.119553	-1.84789	0.61	0.621	1	0.312142	0.224813
PHB	0.121232	-0.83599	0.4	0.455	1	0.48523	-0.354076	0.475	0.481	1	0.48523	0.227766
CAMLG	0.809465	-1.59417	0.626	0.633	1	0.124611	-0.264058	0.598	0.602	1	0.809465	0.233694
ATP5PO	0.673438	-4.84025	0.819	0.838	1	0.134111	-1.68348	0.797	0.784	1	0.673438	0.250236
SH3BGRL	0.898741	-2.67753	0.497	0.479	1	0.134717	-0.5101	0.54	0.551	1	0.898741	0.251286
SNRPE	0.143204	-5.59546	0.671	0.729	1	0.160339	-0.773235	0.745	0.754	1	0.160339	0.2659
VDAC1	0.999831	-1.09218	0.606	0.611	1	0.150841	-0.270256	0.473	0.481	1	0.999831	0.278929
H2AFY	0.157072	-0.303846	0.213	0.258	1	0.324187	-0.259592	0.216	0.225	1	0.324187	0.289472
LMNA	0.969605	-2.91943	0.361	0.363	1	0.162154	-0.31646	0.284	0.269	1	0.969605	0.298014
GRN	0.189025	-3.74014	0.529	0.61	1	0.172725	0.314794	0.533	0.547	1	0.189025	0.315617
NDUFC2	0.173006	-1.93255	0.626	0.571	1	0.554222	-0.489666	0.563	0.554	1	0.554222	0.316081
SPARC	0.653111	-20.0162	0.787	0.845	1	0.178225	-17.7546	0.889	0.881	1	0.653111	0.324686
CDK4	0.637583	-0.330904	0.348	0.341	1	0.187167	-0.410721	0.385	0.366	1	0.637583	0.339302
TYRP1	0.225816	-73.735	0.91	0.956	1	0.194218	-30.8928	0.98	0.976	1	0.225816	0.350716
MAP1B	0.194821	-5.6032	0.29	0.24	1	0.553474	-9.54761	0.37	0.366	1	0.553474	0.351687
KDELR1	0.195196	-1.19881	0.542	0.622	1	0.378145	-0.628846	0.615	0.616	1	0.378145	0.352291
PTGES3	0.562978	-3.17667	0.594	0.6	1	0.210974	-0.562572	0.533	0.518	1	0.562978	0.377438
MT-CO3	0.217901	-104.742	0.903	0.966	1	0.569246	-164.134	1	0.999	1	0.569246	0.388322
SLC25A6	0.800014	-16.3632	0.916	0.955	1	0.217969	-21.0172	0.989	0.979	1	0.800014	0.388428
MFF	0.220549	-0.900618	0.458	0.418	1	0.804529	-1.11992	0.375	0.371	1	0.804529	0.392456
CHMP2A	0.330505	1.64091	0.477	0.524	1	0.229122	-0.327718	0.475	0.486	1	0.330505	0.405746
BEX1	0.244508	-3.76041	0.148	0.119	1	0.867153	-7.24768	0.204	0.202	1	0.867153	0.429233
SNRPN	0.357951	-1.89882	0.755	0.721	1	0.250883	-1.55505	0.714	0.708	1	0.357951	0.438823
C8orf59	0.254047	-0.782472	0.645	0.658	1	0.861023	-0.287562	0.419	0.421	1	0.861023	0.443553
JPT1	0.429997	-9.4261	0.142	0.12	1	0.266116	-3.01901	0.127	0.136	1	0.429997	0.461414
PLIN2	0.9214	-7.67197	0.426	0.422	1	0.273586	-2.75081	0.371	0.362	1	0.9214	0.472322
EEF1D	0.289853	-17.5284	0.929	0.933	1	0.343077	-5.80742	0.957	0.944	1	0.343077	0.495692
NUDT14	0.922672	0.754992	0.561	0.557	1	0.293822	2.52054	0.411	0.407	1	0.922672	0.501313
TCEAL4	0.376267	-0.710222	0.548	0.596	1	0.324689	0.33359	0.676	0.654	1	0.376267	0.543955
DYNLT1	0.342032	-1.0369	0.465	0.444	1	0.456416	-0.431831	0.484	0.469	1	0.456416	0.567078
PLA2G16	0.793093	-6.50623	0.794	0.797	1	0.346394	-1.47863	0.74	0.751	1	0.793093	0.5728
MT-ND6	0.347259	-9.07909	0.426	0.466	1	0.78558	4.08907	0.592	0.589	1	0.78558	0.573929
EIF3L	0.48955	-3.71891	0.671	0.718	1	0.360888	-2.56277	0.851	0.845	1	0.48955	0.591536
UXT	0.601564	-0.539411	0.561	0.586	1	0.368734	-0.498687	0.569	0.571	1	0.601564	0.601503
PCBP1	0.389762	-13.49	0.684	0.754	1	0.612527	-0.696479	0.632	0.621	1	0.612527	0.62761
RSL24D1	0.551717	-0.858544	0.639	0.639	1	0.403466	-0.378814	0.643	0.617	1	0.551717	0.644148
ARL6IP4	0.413008	-1.96379	0.723	0.661	1	0.52774	-1.03426	0.585	0.572	1	0.52774	0.65544
MYL12A	0.433542	-14.4768	0.426	0.381	1	0.620101	-49.8464	0.348	0.348	1	0.620101	0.679125
SMS	0.472566	-47.7323	0.639	0.668	1	0.449801	-3.93601	0.581	0.566	1	0.472566	0.697281
TECR	0.451635	-7.9791	0.419	0.39	1	0.567311	-13.9019	0.351	0.356	1	0.567311	0.699296
METTL9	0.475586	-2.15964	0.69	0.713	1	0.89256	-1.58592	0.731	0.72	1	0.89256	0.72499
YWHAZ	0.53261	-5.07101	0.477	0.458	1	0.954212	-1.23096	0.49	0.48	1	0.954212	0.781547
H3F3A	0.791706	-17.7859	0.865	0.911	1	0.553595	-15.1252	0.972	0.968	1	0.791706	0.800722
MORF4L1	0.833076	-5.77156	0.755	0.799	1	0.570142	-0.701772	0.831	0.819	1	0.833076	0.815222
DDT	0.601238	-1.77341	0.794	0.779	1	0.645955	0.256845	0.642	0.636	1	0.645955	0.840989
MT-ND2	0.605454	-64.6081	0.903	0.933	1	0.839597	-42.0247	0.998	0.993	1	0.839597	0.844334
MT-ND1	0.610395	-22.735	0.897	0.931	1	0.633948	-29.1335	0.991	0.99	1	0.633948	0.848208
CTTN	0.905215	-2.0057	0.329	0.337	1	0.622234	-0.859973	0.4	0.39	1	0.905215	0.857293
ANKRD37	0.630399	-7.73947	0.51	0.539	1	0.737874	1.61322	0.226	0.223	1	0.737874	0.863395
MT-ND3	0.956843	29.265	0.916	0.94	1	0.71827	-39.1335	0.994	0.994	1	0.956843	0.920628
MYL12B	0.718725	-10.9303	0.535	0.526	1	0.794858	-1.01732	0.507	0.502	1	0.794858	0.920884
CAP1	0.799075	-0.365872	0.381	0.362	1	0.80796	-0.506046	0.281	0.282	1	0.80796	0.959629

## Sheet: CLUSTER 4
Table S3 Conserved cluster markers, PANTHER Gene Ontology pathways and differential expression for each subpopulation within the “Common” Subpopulations
Note: Cluster (pct.1) shows frequency of cells expressing a marker compared to all others (pct.2). Avg_logFC: average level of expression per cell in the respective subpopulation compared to those in all other Common subpopulations. Inf:infinity.
Common cluster 4 markers
Gene symbol	Aged P value	Aged Avg logFC	Aged pct.1	Aged pct.2	Aged P value adjusted	Young P value	Young Avg logFC	Young pct.1	Young pct.2	Young P value adjusted	Max P valure	Minimump P value
TMSB4X	1.14e-41	Inf	1	0.914	3.82e-37	0	#NAME?	1	0.984	0	1.14e-41	0
TAGLN	6.19e-41	20.1763	0.247	0.023	2.08e-36	0	-28.6465	0.403	0.049	0	6.19e-41	0
TNNC1	4.9e-39	4.97886	0.423	0.072	1.64e-34	0	5.63289	0.5	0.102	0	4.9e-39	0
CTSV	6.36e-33	8.82959	0.608	0.171	2.13e-28	0	19.1622	0.807	0.241	0	6.36e-33	0
HSD17B2	1.67e-27	12.7486	0.608	0.184	5.59e-23	0	10.2649	0.951	0.444	0	1.67e-27	0
CALD1	7.21e-26	60.7199	0.845	0.511	2.42e-21	0	17.3535	0.976	0.756	0	7.21e-26	0
MYLK	3.32e-18	-32.013	0.268	0.057	1.11e-13	0	-1.47369	0.437	0.076	0	3.32e-18	0
MT-CYB	5.64e-10	-13.2521	0.969	0.927	1.89e-05	0	30.3716	0.993	0.984	0	5.64e-10	0
IGFBP5	0.000796252	-31.2338	0.804	0.839	1	1.35e-280	-43.3334	0.663	0.96	4.54e-276	0.000796252	2.71e-280
TPM1	3.32e-30	11.8741	0.845	0.435	1.11e-25	3.22e-275	-21.9598	0.894	0.569	1.08e-270	3.32e-30	6.44e-275
CRB2	2.9e-13	1.13682	0.186	0.039	9.73e-09	3.9e-274	2.50407	0.522	0.128	1.31e-269	2.9e-13	7.8e-274
ACTA2	9.52e-12	12.047	0.227	0.058	3.19e-07	1.17e-266	18.351	0.342	0.052	3.92e-262	9.52e-12	2.34e-266
MYL9	5.72e-11	-18.5962	0.835	0.657	1.92e-06	3.56e-260	-14.5151	0.898	0.576	1.19e-255	5.72e-11	7.12e-260
PLK2	5.81e-49	3.15735	0.247	0.018	1.95e-44	3.23e-257	0.934699	0.263	0.029	1.08e-252	5.81e-49	6.47e-257
DUSP4	6.95e-14	-18.6904	0.588	0.846	2.33e-09	7.41e-235	-7.94136	0.303	0.793	2.49e-230	6.95e-14	1.48e-234
TPM4	3.69e-16	6.04568	0.454	0.169	1.24e-11	1.13e-230	2.13355	0.451	0.108	3.79e-226	3.69e-16	2.26e-230
TTR	1.97e-10	Inf	0.845	0.932	6.61e-06	9.01e-226	Inf	0.635	0.868	3.02e-221	1.97e-10	1.8e-225
SPATS2L	2.04e-22	-0.742583	0.557	0.196	6.85e-18	8.37e-221	5.62586	0.623	0.223	2.81e-216	2.04e-22	1.67e-220
TPM2	6.41e-13	10.7483	0.856	0.62	2.15e-08	1.55e-217	-10.3217	0.842	0.547	5.21e-213	6.41e-13	3.11e-217
DNAJC3	0.000201626	-7.28584	0.577	0.722	1	4.94e-213	-10.3245	0.588	0.896	1.66e-208	0.000201626	9.88e-213
BEST1	1.67e-05	-9.44175	0.691	0.866	0.561188	1.99e-212	-14.0168	0.448	0.857	6.66e-208	1.67e-05	3.97e-212
CST3	0.0508559	-81.2521	0.969	0.98	1	2.07e-211	-107.646	0.966	0.988	6.93e-207	0.0508559	4.13e-211
CCDC80	2.03e-23	67.1323	0.402	0.099	6.8e-19	1e-210	14.667	0.65	0.253	3.36e-206	2.03e-23	2.01e-210
SLC7A8	9.01e-08	-5.78881	0.722	0.514	0.00302226	8.81e-206	3.4522	0.775	0.396	2.95e-201	9.01e-08	1.76e-205
BCAM	7.36e-08	1.72311	0.206	0.069	0.00246908	3.06e-197	0.932063	0.377	0.085	1.03e-192	7.36e-08	6.12e-197
CRYAB	4.49e-13	23.7479	0.928	0.795	1.51e-08	6.35e-194	93.3535	0.941	0.761	2.13e-189	4.49e-13	1.27e-193
EMP2	9.23e-09	3.95282	0.433	0.213	0.000309586	1.08e-191	5.01256	0.653	0.281	3.64e-187	9.23e-09	2.17e-191
CCND2	6.82e-08	0.648237	0.371	0.172	0.00228755	2.72e-190	22.1786	0.597	0.235	9.13e-186	6.82e-08	5.44e-190
CDKN2A	7.98e-32	-0.86165	0.278	0.037	2.68e-27	1.9e-184	2.12638	0.167	0.015	6.36e-180	7.98e-32	3.79e-184
SERPINF1	4.53e-06	-234.251	0.897	0.957	0.151928	9.48e-182	52.3534	0.954	0.991	3.18e-177	4.53e-06	1.9e-181
SMPX	0.000236883	3.01797	0.134	0.051	1	4.84e-181	0.926237	0.136	0.009	1.62e-176	0.000236883	9.69e-181
ZNF106	2.99e-18	3.68761	0.825	0.507	1e-13	3.91e-179	6.90979	0.849	0.556	1.31e-174	2.99e-18	7.82e-179
DAB2	1.41e-07	1.83418	0.278	0.114	0.00471714	2.08e-161	1.20974	0.437	0.133	6.98e-157	1.41e-07	4.16e-161
C19orf33	2.2e-29	15.6077	0.351	0.065	7.38e-25	2.56e-157	0.688482	0.279	0.056	8.58e-153	2.2e-29	5.12e-157
MT-CO3	8.27e-09	-5.25879	0.979	0.964	0.000277467	1.35e-156	48.3535	0.997	0.999	4.51e-152	8.27e-09	2.69e-156
NEAT1	2.1e-15	-54.253	0.938	0.836	7.03e-11	1.96e-155	11.3535	0.988	0.966	6.59e-151	2.1e-15	3.93e-155
TTLL4	4.16e-09	-7.04771	0.485	0.728	0.000139565	5.55e-153	-7.66329	0.288	0.707	1.86e-148	4.16e-09	1.11e-152
CAVIN1	7.06e-23	2.50164	0.505	0.156	2.37e-18	1.97e-151	2.85424	0.388	0.112	6.61e-147	7.06e-23	3.94e-151
STC1	0.0017159	0.996033	0.258	0.405	1	3.68e-145	-6.3005	0.13	0.549	1.23e-140	0.0017159	7.36e-145
PTGDS	5.43e-05	-166.255	0.938	0.998	1	1.28e-141	-77.6647	0.977	0.995	4.29e-137	5.43e-05	2.56e-141
PAX6	0.00633157	-12.6022	0.268	0.159	1	4.47e-140	-3.8556	0.459	0.156	1.5e-135	0.00633157	8.95e-140
SH3BGRL3	1.75e-06	-39.2521	0.845	0.909	0.0588332	5.05e-140	-20.3101	0.715	0.863	1.7e-135	1.75e-06	1.01e-139
ANXA2	4.15e-34	4.74793	0.907	0.558	1.39e-29	2.22e-139	7.16169	0.908	0.705	7.43e-135	4.15e-34	4.43e-139
TUBB6	8.54e-20	1.0784	0.361	0.093	2.86e-15	2.45e-139	7.6969	0.418	0.136	8.22e-135	8.54e-20	4.9e-139
HCFC1R1	3.07e-25	8.2565	0.794	0.415	1.03e-20	4.22e-139	3.88126	0.655	0.338	1.42e-134	3.07e-25	8.44e-139
PRSS33	0.100742	-9.96161	0.711	0.733	1	2.36e-134	-3.04053	0.275	0.682	7.91e-130	0.100742	4.72e-134
MYL6	2.47e-18	-11.5589	0.969	0.934	8.28e-14	1.16e-133	-4.56526	0.956	0.879	3.88e-129	2.47e-18	2.31e-133
ACTB	1.89e-07	9.06119	0.99	0.986	0.00633016	4.77e-133	-15.0016	0.991	0.95	1.6e-128	1.89e-07	9.54e-133
FOXP1	0.992632	1.31914	0.144	0.143	1	1.47e-131	-4.99106	0.486	0.184	4.93e-127	0.992632	2.94e-131
ENAH	5e-06	1.01156	0.134	0.041	0.167771	2.88e-131	-2.23127	0.272	0.063	9.67e-127	5e-06	5.77e-131
RND3	2.1e-47	9.3436	0.299	0.028	7.04e-43	5.67e-131	0.611031	0.198	0.033	1.9e-126	2.1e-47	1.13e-130
NOG	9.04e-09	-10.0407	0.268	0.566	0.000303271	2.19e-130	-10.3813	0.212	0.598	7.33e-126	9.04e-09	4.37e-130
MAP1B	4.43e-22	7.55318	0.629	0.233	1.49e-17	3.51e-130	-3.40359	0.656	0.339	1.18e-125	4.43e-22	7.02e-130
TNFRSF12A	2.19e-77	29.5114	0.412	0.034	7.34e-73	1.19e-126	1.42317	0.144	0.018	3.99e-122	2.19e-77	2.38e-126
WFIKKN2	7.09e-07	-13.2141	0.144	0.409	0.0237949	1.4e-126	-10.1573	0.065	0.45	4.7e-122	7.09e-07	2.8e-126
VEGFA	1.41e-07	-14.2076	0.691	0.864	0.00474038	2.07e-125	-2.8789	0.178	0.563	6.95e-121	1.41e-07	4.14e-125
COL4A1	1.15e-11	0.52306	0.113	0.017	3.85e-07	2.72e-123	1.03804	0.24	0.052	9.14e-119	1.15e-11	5.45e-123
MARCKS	2.5e-13	2.85234	0.402	0.144	8.39e-09	1.25e-121	-4.32893	0.575	0.267	4.2e-117	2.5e-13	2.5e-121
MT-CO1	9.34e-06	Inf	0.99	0.98	0.313292	5.7e-119	66.3535	0.998	0.999	1.91e-114	9.34e-06	1.14e-118
MLLT11	3.28e-12	0.704576	0.175	0.037	1.1e-07	5.35e-118	0.38391	0.385	0.129	1.79e-113	3.28e-12	1.07e-117
TSC22D1	9.62e-11	-22.0405	0.629	0.324	3.23e-06	5.71e-118	-12.8147	0.54	0.244	1.92e-113	9.62e-11	1.14e-117
DSTN	2.19e-12	-5.16921	0.835	0.599	7.34e-08	9.52e-117	-6.09385	0.89	0.699	3.19e-112	2.19e-12	1.9e-116
BMP4	3.49e-18	5.11064	0.351	0.094	1.17e-13	2.67e-116	2.18678	0.572	0.271	8.96e-112	3.49e-18	5.34e-116
EXT1	6.39e-07	1.18252	0.196	0.069	0.0214216	6.04e-116	0.709885	0.256	0.062	2.03e-111	6.39e-07	1.21e-115
MT-ATP6	2.93e-08	14.7479	0.979	0.938	0.000981281	1.07e-114	21.3535	0.992	0.987	3.57e-110	2.93e-08	2.13e-114
TMTC1	4.18e-15	0.760083	0.247	0.057	1.4e-10	1.86e-112	0.368363	0.199	0.039	6.22e-108	4.18e-15	3.71e-112
TSC22D4	0.000851181	-0.350445	0.443	0.568	1	5.73e-112	-6.32834	0.452	0.747	1.92e-107	0.000851181	1.15e-111
MEIS2	6.7e-05	1.14529	0.32	0.171	1	7.05e-112	0.687769	0.356	0.115	2.36e-107	6.7e-05	1.41e-111
SLC7A5	0.26791	0.361507	0.588	0.673	1	6.06e-111	-2.50267	0.316	0.66	2.03e-106	0.26791	1.21e-110
PTN	0.782466	-30.2494	0.392	0.418	1	1.24e-109	-9.5539	0.389	0.706	4.15e-105	0.782466	2.47e-109
GNB3	8.28e-05	-15.7461	0.34	0.536	1	3.48e-109	-3.17307	0.308	0.629	1.17e-104	8.28e-05	6.95e-109
TMSB10	9.68e-29	62.7479	1	0.946	3.25e-24	5.12e-109	-0.646664	0.997	0.97	1.72e-104	9.68e-29	1.02e-108
ERMN	9.77e-08	-5.96144	0.258	0.545	0.00327652	2.66e-108	-2.09504	0.074	0.426	8.92e-104	9.77e-08	5.32e-108
C12orf75	0.0145832	1.6159	0.196	0.12	1	4.07e-108	-0.661932	0.466	0.195	1.36e-103	0.0145832	8.13e-108
PHACTR2	9.99e-05	16.5521	0.474	0.32	1	3.37e-107	1.85609	0.581	0.294	1.13e-102	9.99e-05	6.74e-107
SARAF	0.00473283	-7.95765	0.835	0.906	1	2.58e-106	-6.09855	0.738	0.887	8.66e-102	0.00473283	5.17e-106
CAP2	2.71e-06	0.629794	0.258	0.111	0.0909412	3.52e-106	0.806125	0.326	0.104	1.18e-101	2.71e-06	7.05e-106
RBP1	0.0277923	-125.252	0.845	0.888	1	2.41e-105	-12.6993	0.787	0.926	8.07e-101	0.0277923	4.81e-105
MFGE8	5.64e-07	1.06698	0.247	0.099	0.0189316	4.43e-105	8.40665	0.382	0.141	1.49e-100	5.64e-07	8.86e-105
AQP1	1.79e-08	-26.2378	0.546	0.795	0.000599533	5.34e-105	-3.77228	0.289	0.612	1.79e-100	1.79e-08	1.07e-104
ANXA3	9.11e-46	0.795787	0.258	0.022	3.06e-41	1.29e-104	0.336743	0.133	0.018	4.33e-100	9.11e-46	2.58e-104
PFN1	5.66e-16	11.0656	0.918	0.761	1.9e-11	1.34e-104	-29.5186	0.872	0.716	4.48e-100	5.66e-16	2.67e-104
YBX1	2.38e-07	13.4524	0.928	0.849	0.0079752	7.93e-104	-2.35899	0.976	0.911	2.66e-99	2.38e-07	1.59e-103
TMEM117	1.36e-09	0.658778	0.186	0.049	4.57e-05	1.19e-103	0.860368	0.35	0.119	4e-99	1.36e-09	2.39e-103
HES1	1.66e-17	-0.927023	0.443	0.139	5.58e-13	4.18e-103	-4.76105	0.667	0.371	1.4e-98	1.66e-17	8.37e-103
HSP90AA1	8.67e-10	-21.2487	0.845	0.74	2.91e-05	2.09e-102	0.353446	0.828	0.616	7e-98	8.67e-10	4.17e-102
CDC42EP1	1.66e-05	0.691088	0.258	0.119	0.557452	2.09e-102	0.529905	0.253	0.066	7e-98	1.66e-05	4.18e-102
LEPROTL1	0.00695455	-4.12804	0.619	0.711	1	2.33e-102	-1.92358	0.284	0.615	7.82e-98	0.00695455	4.67e-102
TPD52L1	0.0147376	-1.25839	0.814	0.811	1	1.24e-101	16.9326	0.844	0.652	4.15e-97	0.0147376	2.47e-101
ZFAS1	0.634179	-29.2446	0.918	0.927	1	4.57e-101	-20.1948	0.854	0.933	1.53e-96	0.634179	9.15e-101
PODXL	0.847551	-9.37854	0.124	0.13	1	3.11e-100	11.8347	0.235	0.059	1.04e-95	0.847551	6.23e-100
TMEM91	1.42e-12	-13.1407	0.485	0.814	4.77e-08	3.28e-100	-5.62915	0.104	0.438	1.1e-95	1.42e-12	6.57e-100
DYNLL1	3.18e-20	14.3033	0.887	0.574	1.07e-15	4.31e-100	1.77573	0.828	0.616	1.45e-95	3.18e-20	8.63e-100
IFITM2	1.58e-07	-5.84021	0.639	0.422	0.00530038	6.36e-100	1.96323	0.596	0.316	2.13e-95	1.58e-07	1.27e-99
CTSH	7.4e-18	3.96378	0.526	0.188	2.48e-13	2.86e-98	3.34993	0.606	0.338	9.6e-94	7.4e-18	5.72e-98
TMEM160	8.03e-05	8.21476	0.67	0.522	1	6.34e-98	2.02867	0.75	0.504	2.13e-93	8.03e-05	1.27e-97
BMP7	0.0313795	-10.1088	0.742	0.818	1	9.09e-97	-2.32255	0.424	0.748	3.05e-92	0.0313795	1.82e-96
SMOC2	7.38e-13	-18.1596	0.485	0.804	2.48e-08	2.56e-96	-2.94408	0.134	0.467	8.58e-92	7.38e-13	5.12e-96
IFITM3	0.0177601	-14.2315	0.804	0.742	1	1.07e-95	5.28026	0.857	0.668	3.58e-91	0.0177601	2.13e-95
NR2F1	0.0159018	25.7469	0.258	0.17	1	5.64e-95	0.68073	0.37	0.139	1.89e-90	0.0159018	1.13e-94
PTMS	1.76e-10	8.73665	0.567	0.333	5.91e-06	3.91e-94	-0.712811	0.638	0.367	1.31e-89	1.76e-10	7.83e-94
SFRP1	3.51e-07	-9.09514	0.526	0.352	0.0117854	4.57e-94	7.42085	0.698	0.423	1.53e-89	3.51e-07	9.13e-94
CXADR	5.02e-16	2.99435	0.557	0.238	1.68e-11	1.47e-93	2.01406	0.638	0.38	4.93e-89	5.02e-16	2.94e-93
ID3	2.45e-09	3.71062	0.144	0.033	8.21e-05	1.74e-93	3.03297	0.22	0.056	5.85e-89	2.45e-09	3.49e-93
MAN2A1	0.000261894	-4.73342	0.619	0.753	1	4.96e-92	-4.41335	0.281	0.596	1.66e-87	0.000261894	9.91e-92
FSTL1	1.97e-09	4.54735	0.392	0.175	6.62e-05	1.05e-91	1.15048	0.479	0.226	3.51e-87	1.97e-09	2.09e-91
CYP1B1	0.000992787	-58.1955	0.278	0.16	1	2.62e-91	-4.23211	0.301	0.097	8.78e-87	0.000992787	5.23e-91
COTL1	0.000358357	-11.7787	0.546	0.385	1	1.39e-90	-10.0462	0.61	0.353	4.68e-86	0.000358357	2.79e-90
ITGA3	4.59e-17	2.5952	0.412	0.133	1.54e-12	3.24e-90	0.734572	0.206	0.05	1.09e-85	4.59e-17	6.49e-90
STRIP2	0.155305	-8.95124	0.68	0.792	1	5.31e-90	-4.5029	0.214	0.537	1.78e-85	0.155305	1.06e-89
AHNAK	1.26e-29	3.40919	0.567	0.168	4.24e-25	5.87e-90	0.684895	0.302	0.099	1.97e-85	1.26e-29	1.17e-89
KLF5	3.42e-27	0.55934	0.289	0.046	1.15e-22	1.04e-89	0.379771	0.184	0.041	3.48e-85	3.42e-27	2.07e-89
ARL4A	0.000894503	-0.411259	0.206	0.103	1	9.02e-89	7.0734	0.496	0.24	3.02e-84	0.000894503	1.8e-88
CKAP4	5.14e-07	0.649445	0.443	0.243	0.0172336	3.16e-87	0.869734	0.379	0.152	1.06e-82	5.14e-07	6.32e-87
BEX3	0.00168991	8.74788	0.99	0.94	1	7.38e-87	12.0386	0.992	0.955	2.47e-82	0.00168991	1.48e-86
IGFBP7	5.92e-19	0.747928	0.979	0.845	1.99e-14	3.23e-86	-38.6284	0.946	0.896	1.08e-81	5.92e-19	6.45e-86
WFDC1	0.0202717	-17.2588	0.33	0.44	1	7.94e-86	-12.0481	0.165	0.467	2.66e-81	0.0202717	1.59e-85
SLC2A1	0.722942	-16.2529	0.876	0.916	1	9.4e-86	-11.0979	0.839	0.949	3.15e-81	0.722942	1.88e-85
SORBS2	1.81e-11	4.94171	0.66	0.411	6.07e-07	6.09e-85	7.07738	0.688	0.451	2.04e-80	1.81e-11	1.22e-84
MYO1C	3.22e-19	0.914273	0.371	0.098	1.08e-14	1.49e-84	0.475231	0.193	0.047	5e-80	3.22e-19	2.98e-84
CRX	5.45e-11	-3.63753	0.165	0.532	1.83e-06	3.95e-84	-2.00077	0.048	0.338	1.32e-79	5.45e-11	7.9e-84
PDLIM2	0.000908754	1.8609	0.381	0.249	1	7.25e-84	0.913426	0.411	0.178	2.43e-79	0.000908754	1.45e-83
AP1M2	8.79e-35	0.777774	0.124	0.006	2.95e-30	9.56e-84	0.500993	0.122	0.019	3.21e-79	8.79e-35	1.91e-83
CCDC51	0.0504731	0.355717	0.247	0.176	1	1.56e-82	1.08846	0.421	0.185	5.23e-78	0.0504731	3.12e-82
COL4A2	3.42e-21	0.924308	0.268	0.05	1.15e-16	2.05e-82	1.84537	0.371	0.151	6.87e-78	3.42e-21	4.1e-82
PKM	0.00892261	-1.25116	0.948	0.923	1	2.22e-82	-2.6656	0.724	0.854	7.44e-78	0.00892261	4.44e-82
HMOX1	9.82e-06	-21.1354	0.351	0.579	0.329457	2.51e-82	-1.87015	0.075	0.363	8.42e-78	9.82e-06	5.02e-82
CTTN	5.02e-15	5.41527	0.649	0.329	1.68e-10	1.36e-81	2.32372	0.613	0.37	4.58e-77	5.02e-15	2.73e-81
PRNP	0.497095	-6.24565	0.845	0.799	1	1.54e-81	-3.86321	0.381	0.655	5.15e-77	0.497095	3.07e-81
CLSTN2	7.56e-27	1.81959	0.351	0.068	2.53e-22	1.6e-81	0.800198	0.228	0.065	5.36e-77	7.56e-27	3.2e-81
GLS	5.41e-11	1.15859	0.32	0.112	1.81e-06	1.04e-80	0.666512	0.253	0.079	3.48e-76	5.41e-11	2.08e-80
YWHAZ	2.66e-09	8.66048	0.66	0.454	8.92e-05	1.22e-80	2.48001	0.691	0.461	4.08e-76	2.66e-09	2.44e-80
CIRBP	2.37e-05	-13.2466	0.897	0.955	0.794243	1.38e-80	-16.6236	0.936	0.964	4.63e-76	2.37e-05	2.76e-80
AP2M1	6.77e-10	3.25514	0.753	0.551	2.27e-05	6.49e-80	1.06296	0.849	0.698	2.18e-75	6.77e-10	1.3e-79
FRZB	1.75e-08	-36.125	0.649	0.886	0.000587729	1.99e-78	-3.65335	0.64	0.831	6.67e-74	1.75e-08	3.98e-78
DHCR24	8.05e-05	0.358737	0.392	0.234	1	5.73e-78	0.765075	0.317	0.118	1.92e-73	8.05e-05	1.15e-77
S100A10	1.24e-77	16.6802	0.887	0.205	4.16e-73	2.09e-76	3.32876	0.526	0.288	7e-72	2.09e-76	2.48e-77
JPT1	1.49e-07	13.1644	0.278	0.117	0.00499333	2.61e-77	-2.39086	0.315	0.117	8.77e-73	1.49e-07	5.23e-77
JUN	7.3e-33	0.620727	0.464	0.099	2.45e-28	3.08e-77	-4.39287	0.136	0.026	1.03e-72	7.3e-33	6.15e-77
FBXO32	5.79e-22	13.6015	0.639	0.26	1.94e-17	4.79e-77	-0.577402	0.324	0.122	1.61e-72	5.79e-22	9.59e-77
CRISPLD1	0.10835	-2.95932	0.33	0.28	1	5.2e-77	-8.47239	0.341	0.597	1.74e-72	0.10835	1.04e-76
IGFBP2	1.21e-06	-7.76487	0.299	0.138	0.0404303	8.93e-77	-1.47392	0.349	0.139	3e-72	1.21e-06	1.79e-76
SERF2	7.01e-06	-17.2339	1	0.989	0.235124	9.09e-76	7.33523	0.998	0.991	3.05e-71	7.01e-06	1.82e-75
ITGB8	0.0951702	-1.26768	0.567	0.679	1	2.64e-75	-1.35555	0.129	0.415	8.84e-71	0.0951702	5.27e-75
CRIM1	1.51e-17	7.00037	0.763	0.472	5.06e-13	3.06e-75	-9.76216	0.531	0.302	1.03e-70	1.51e-17	6.11e-75
FLNA	1.11e-10	17.6919	0.763	0.587	3.71e-06	9.76e-75	3.02853	0.567	0.328	3.27e-70	1.11e-10	1.95e-74
TUBB	1.5e-05	3.79618	0.845	0.785	0.502548	1.01e-74	-14.2028	0.916	0.789	3.39e-70	1.5e-05	2.02e-74
ZFHX4	4.21e-07	0.547328	0.34	0.158	0.0141256	1.75e-73	0.610621	0.382	0.165	5.86e-69	4.21e-07	3.49e-73
ARPC2	5.96e-10	2.69045	0.691	0.411	2e-05	7.39e-73	2.58315	0.664	0.438	2.48e-68	5.96e-10	1.48e-72
PDLIM7	0.00110112	2.46861	0.392	0.279	1	1.05e-70	0.735109	0.417	0.2	3.51e-66	0.00110112	2.09e-70
NPW	0.23752	-1.35631	0.206	0.251	1	1.97e-70	1.18252	0.684	0.469	6.6e-66	0.23752	3.93e-70
MT-ND2	8.49e-05	-15.2521	0.99	0.931	1	2.11e-69	-9.66469	0.995	0.994	7.08e-65	8.49e-05	4.22e-69
FAM84B	1.4e-10	4.59928	0.515	0.263	4.7e-06	3.82e-69	8.74004	0.557	0.329	1.28e-64	1.4e-10	7.65e-69
ARPC5	1.54e-07	3.92144	0.639	0.466	0.00516551	6.73e-69	1.89288	0.687	0.473	2.26e-64	1.54e-07	1.35e-68
UCHL1	0.048364	0.683911	0.289	0.216	1	3.76e-68	7.48702	0.597	0.371	1.26e-63	0.048364	7.52e-68
VIM	2.64e-18	-316.252	1	0.938	8.84e-14	8.76e-68	11.3535	0.989	0.964	2.94e-63	2.64e-18	1.75e-67
UQCRB	0.000394342	-20.9099	0.99	0.985	1	1.16e-67	-25.2905	0.958	0.984	3.87e-63	0.000394342	2.31e-67
RGR	5.54e-08	-16.634	0.289	0.598	0.00185758	1.58e-67	-1.72247	0.106	0.369	5.31e-63	5.54e-08	3.16e-67
CNN3	0.000159042	18.3171	0.763	0.687	1	5.75e-67	0.841821	0.798	0.622	1.93e-62	0.000159042	1.15e-66
RPRM	0.000766794	0.446146	0.196	0.095	1	3.23e-66	1.22929	0.405	0.197	1.08e-61	0.000766794	6.46e-66
MYL12A	1.01e-11	15.5362	0.629	0.377	3.39e-07	3.51e-66	35.3535	0.546	0.329	1.18e-61	1.01e-11	7.03e-66
CFL1	1.82e-08	-4.00589	0.907	0.802	0.000609898	1.22e-65	-9.40406	0.881	0.792	4.1e-61	1.82e-08	2.44e-65
ACTN4	2.75e-11	5.16697	0.742	0.552	9.23e-07	1.62e-65	0.537679	0.47	0.25	5.43e-61	2.75e-11	3.24e-65
PCP4	0.256499	-26.2521	0.608	0.616	1	8.53e-65	-2.96233	0.653	0.849	2.86e-60	0.256499	1.71e-64
ACTN1	9.33e-16	3.81623	0.619	0.281	3.13e-11	1.17e-64	3.27414	0.358	0.16	3.94e-60	9.33e-16	2.35e-64
OPCML	6.15e-05	-0.345558	0.237	0.436	1	1.48e-64	-0.743958	0.082	0.336	4.96e-60	6.15e-05	2.96e-64
HOMER3	0.0466112	1.2537	0.474	0.407	1	3.98e-64	0.396635	0.535	0.311	1.33e-59	0.0466112	7.95e-64
ANKRD28	9.24e-05	0.731495	0.567	0.416	1	1.35e-63	-2.62245	0.214	0.471	4.53e-59	9.24e-05	2.7e-63
CNKSR2	0.00291608	0.356082	0.124	0.055	1	1.82e-63	0.370396	0.186	0.054	6.11e-59	0.00291608	3.64e-63
EFNA5	0.0814724	-2.14689	0.175	0.121	1	3.06e-63	0.828643	0.354	0.16	1.03e-58	0.0814724	6.13e-63
ABLIM1	2.86e-15	2.24506	0.443	0.155	9.6e-11	4.7e-63	1.32462	0.307	0.128	1.58e-58	2.86e-15	9.4e-63
COX7C	0.081407	-26.2529	1	0.992	1	4.42e-62	9.04899	0.998	0.997	1.48e-57	0.081407	8.84e-62
ANXA1	5.91e-30	6.75469	0.784	0.339	1.98e-25	1.38e-61	0.383779	0.248	0.089	4.61e-57	5.91e-30	2.75e-61
APLP2	0.428068	-4.23863	0.845	0.797	1	1.4e-61	2.65947	0.768	0.599	4.69e-57	0.428068	2.8e-61
C9orf16	4.81e-07	-2.28063	0.897	0.865	0.0161274	2.01e-61	7.22758	0.919	0.799	6.75e-57	4.81e-07	4.03e-61
STK24	1.5e-09	1.74593	0.691	0.858	5.04e-05	2.01e-61	-4.77107	0.583	0.757	6.75e-57	1.5e-09	4.03e-61
BIRC7	0.000812769	-3.36667	0.381	0.566	1	2.28e-61	-0.819343	0.102	0.352	7.65e-57	0.000812769	4.56e-61
PCSK1N	4.28e-07	-12.735	0.804	0.643	0.0143672	2.38e-61	0.317279	0.759	0.599	7.99e-57	4.28e-07	4.77e-61
ASPHD1	1.67e-06	0.7637	0.34	0.169	0.0560234	3.27e-61	0.75875	0.375	0.178	1.1e-56	1.67e-06	6.55e-61
TCEAL7	1.94e-07	4.99015	0.165	0.048	0.00650464	3.66e-61	0.677094	0.31	0.13	1.23e-56	1.94e-07	7.32e-61
RDH5	0.141942	-1.2947	0.629	0.723	1	7.54e-61	-3.08669	0.344	0.589	2.53e-56	0.141942	1.51e-60
ESPN	1.67e-08	-1.64721	0.155	0.451	0.000560763	9.54e-61	-0.593501	0.029	0.251	3.2e-56	1.67e-08	1.91e-60
DAAM1	7.8e-06	-19.096	0.722	0.83	0.261458	1.58e-60	-9.16947	0.672	0.831	5.31e-56	7.8e-06	3.17e-60
CHCHD10	0.0166815	-16.2262	0.887	0.957	1	3.96e-60	-3.97412	0.698	0.839	1.33e-55	0.0166815	7.91e-60
NCCRP1	0.138371	-0.967583	0.093	0.146	1	5e-60	-4.0783	0.284	0.537	1.68e-55	0.138371	1e-59
SIX3	0.184987	1.20343	0.515	0.493	1	1.48e-59	0.793772	0.469	0.257	4.97e-55	0.184987	2.97e-59
TOMM7	0.0593933	-20.2406	1	0.988	1	1.52e-59	-15.3416	0.981	0.994	5.08e-55	0.0593933	3.03e-59
SLC39A12	0.00045786	-0.896085	0.33	0.517	1	4.3e-59	-0.646105	0.044	0.268	1.44e-54	0.00045786	8.6e-59
PTK2B	0.00418185	-1.33245	0.443	0.557	1	2.27e-58	-0.584306	0.125	0.371	7.61e-54	0.00418185	4.54e-58
AHNAK2	3.27e-58	14.9934	0.598	0.099	1.1e-53	6.02e-23	0.267149	0.122	0.05	2.02e-18	6.02e-23	6.55e-58
HMGN3	0.00562297	0.755598	0.68	0.6	1	4.09e-58	1.24833	0.772	0.596	1.37e-53	0.00562297	8.17e-58
SPARC	1.58e-13	-0.256896	0.907	0.842	5.28e-09	3.45e-57	-4.31399	0.937	0.877	1.16e-52	1.58e-13	6.91e-57
F2R	2.77e-06	0.517905	0.278	0.124	0.0929056	4.51e-57	-4.71751	0.209	0.071	1.51e-52	2.77e-06	9.03e-57
NEDD4L	0.000435204	-0.388181	0.649	0.767	1	6.75e-57	-1.0091	0.308	0.55	2.26e-52	0.000435204	1.35e-56
MRPS18A	0.000310003	-1.79009	0.412	0.557	1	9.87e-57	-1.43833	0.254	0.494	3.31e-52	0.000310003	1.97e-56
ADM	0.435147	1.4294	0.515	0.567	1	1.05e-56	-2.36151	0.04	0.258	3.51e-52	0.435147	2.1e-56
RLBP1	7.41e-06	-12.7091	0.536	0.761	0.248368	1.61e-56	-6.2374	0.309	0.557	5.41e-52	7.41e-06	3.23e-56
TJP1	0.000199313	2.25708	0.402	0.256	1	2.25e-56	0.629974	0.496	0.284	7.55e-52	0.000199313	4.5e-56
NELL2	1.92e-12	1.67579	0.598	0.303	6.46e-08	2.93e-56	2.65079	0.476	0.263	9.84e-52	1.92e-12	5.87e-56
PLEKHB1	0.13252	-1.41377	0.598	0.69	1	3.13e-56	-0.930166	0.235	0.483	1.05e-51	0.13252	6.26e-56
MFF	1.37e-09	4.12394	0.66	0.414	4.61e-05	1.39e-55	3.03646	0.552	0.355	4.65e-51	1.37e-09	2.77e-55
TAX1BP3	1.21e-12	1.01904	0.402	0.153	4.05e-08	1.94e-55	0.616582	0.339	0.157	6.51e-51	1.21e-12	3.88e-55
APC	0.45572	2.04442	0.649	0.625	1	3.01e-55	3.17409	0.739	0.577	1.01e-50	0.45572	6.02e-55
COL8A1	0.0548282	-2.00954	0.711	0.679	1	3.1e-55	-3.59488	0.485	0.733	1.04e-50	0.0548282	6.21e-55
CDKN1C	1.79e-05	-8.67494	0.464	0.651	0.601687	3.49e-55	-11.2017	0.361	0.577	1.17e-50	1.79e-05	6.97e-55
DHRS3	0.00919786	-2.54627	0.629	0.696	1	3.57e-55	-3.65256	0.358	0.587	1.2e-50	0.00919786	7.14e-55
FBN2	3.75e-11	0.77488	0.134	0.025	1.26e-06	8.48e-55	0.839793	0.223	0.081	2.84e-50	3.75e-11	1.7e-54
ZFAND5	8.19e-06	3.21246	0.732	0.86	0.274766	1.02e-54	-2.79689	0.591	0.756	3.42e-50	8.19e-06	2.04e-54
ALDH3B1	2.56e-05	0.683314	0.381	0.218	0.856959	1.06e-54	0.638694	0.331	0.151	3.55e-50	2.56e-05	2.12e-54
MYH9	1.78e-31	10.6503	0.722	0.263	5.98e-27	1.75e-54	-1.06461	0.373	0.186	5.88e-50	1.78e-31	3.51e-54
HSPB7	0.028643	-0.681532	0.103	0.053	1	3.2e-54	0.262885	0.133	0.034	1.07e-49	0.028643	6.4e-54
OC90	0.00019072	-2.82835	0.052	0.207	1	3.64e-54	-1.12268	0.018	0.216	1.22e-49	0.00019072	7.27e-54
TKT	0.977744	-4.43074	0.649	0.678	1	6.88e-54	0.636542	0.81	0.681	2.31e-49	0.977744	1.38e-53
TACC1	0.000284322	2.06861	0.649	0.778	1	1.05e-53	-2.28725	0.475	0.683	3.54e-49	0.000284322	2.11e-53
PRKAG2	0.000279067	0.275962	0.103	0.034	1	1.78e-53	0.286784	0.137	0.036	5.97e-49	0.000279067	3.56e-53
LINC01833	0.0028021	0.298835	0.33	0.208	1	1.99e-53	0.503821	0.349	0.167	6.67e-49	0.0028021	3.97e-53
GIPC1	0.00115754	0.409497	0.299	0.178	1	4.01e-53	0.532132	0.293	0.128	1.35e-48	0.00115754	8.03e-53
TMEM51	0.182873	0.600912	0.268	0.213	1	5.68e-53	-0.617993	0.075	0.294	1.9e-48	0.182873	1.14e-52
NDUFA4L2	0.11305	-102.252	0.454	0.526	1	6.08e-53	-33.0817	0.104	0.329	2.04e-48	0.11305	1.22e-52
SELENOW	0.888387	-16.9207	0.959	0.958	1	1.56e-52	-7.60899	0.892	0.935	5.23e-48	0.888387	3.12e-52
GAP43	1.14e-18	-14.2521	0.299	0.728	3.82e-14	4.95e-52	-2.41085	0.018	0.21	1.66e-47	1.14e-18	9.9e-52
CTGF	9.56e-27	7.49415	0.34	0.066	3.21e-22	5.51e-52	-52.6335	0.464	0.278	1.85e-47	9.56e-27	1.1e-51
LDHA	0.0227233	-7.6635	0.804	0.746	1	6.62e-52	0.391255	0.6	0.753	2.22e-47	0.0227233	1.32e-51
NECTIN2	1.28e-07	0.527284	0.33	0.146	0.00430501	8.97e-52	0.666815	0.367	0.185	3.01e-47	1.28e-07	1.79e-51
PPP1R14B	1.18e-09	1.91475	0.423	0.198	3.96e-05	1.26e-51	0.696539	0.269	0.114	4.23e-47	1.18e-09	2.52e-51
TPRN	1.25e-06	-17.0582	0.629	0.804	0.0420376	1.27e-51	-5.56515	0.537	0.715	4.26e-47	1.25e-06	2.54e-51
AJUBA	7.22e-20	1.06037	0.299	0.064	2.42e-15	1.74e-51	0.325331	0.171	0.054	5.83e-47	7.22e-20	3.48e-51
SMC6	0.908829	-1.57961	0.485	0.513	1	2.32e-51	-2.09669	0.204	0.439	7.79e-47	0.908829	4.64e-51
ATP2B2	6.93e-05	-1.431	0.268	0.465	1	2.34e-51	-0.263036	0.037	0.24	7.86e-47	6.93e-05	4.69e-51
STON2	3.18e-19	0.334524	0.216	0.036	1.07e-14	3.29e-51	0.265593	0.177	0.057	1.1e-46	3.18e-19	6.59e-51
ARL6IP1	0.0971892	22.5936	0.598	0.684	1	4.56e-51	-18.2223	0.568	0.722	1.53e-46	0.0971892	9.13e-51
SLC6A13	3.32e-10	-12.6053	0.289	0.629	1.11e-05	4.61e-51	-1.14414	0.051	0.256	1.55e-46	3.32e-10	9.22e-51
PDXK	1.22e-06	2.75632	0.536	0.326	0.0408418	6.36e-51	0.936741	0.359	0.177	2.13e-46	1.22e-06	1.27e-50
MYH10	0.000373227	0.285013	0.381	0.234	1	6.7e-51	0.847334	0.364	0.184	2.25e-46	0.000373227	1.34e-50
ID1	2.18e-26	1.92645	0.103	0.006	7.3e-22	9.79e-51	2.24454	0.107	0.024	3.28e-46	2.18e-26	1.96e-50
ZYX	0.000341128	0.816892	0.381	0.249	1	2.72e-50	0.597278	0.295	0.132	9.13e-46	0.000341128	5.44e-50
WWC2	0.00967556	0.607497	0.289	0.195	1	4.18e-50	0.830915	0.343	0.17	1.4e-45	0.00967556	8.36e-50
CLTB	0.00118291	1.35776	0.567	0.434	1	7.75e-50	2.64032	0.408	0.22	2.6e-45	0.00118291	1.55e-49
NSFL1C	0.114639	1.63723	0.546	0.626	1	1.12e-49	-1.57143	0.377	0.589	3.74e-45	0.114639	2.23e-49
BNIP3	0.805498	9.7412	0.722	0.745	1	1.46e-49	-10.7507	0.443	0.64	4.91e-45	0.805498	2.93e-49
ARRDC3	0.372954	-2.02221	0.526	0.572	1	2.36e-49	-3.93432	0.167	0.393	7.93e-45	0.372954	4.73e-49
RAI14	6.44e-10	0.528614	0.402	0.166	2.16e-05	2.42e-49	0.447186	0.259	0.109	8.12e-45	6.44e-10	4.84e-49
ADAD2	0.0578984	-0.890781	0.206	0.297	1	2.96e-49	-1.55553	0.046	0.242	9.92e-45	0.0578984	5.92e-49
B2M	1.72e-13	29.7479	1	0.949	5.76e-09	3.91e-49	0.353343	0.989	0.984	1.31e-44	1.72e-13	7.82e-49
SLC22A8	8.27e-06	-0.631434	0.072	0.275	0.277263	9.03e-49	-0.804602	0.075	0.279	3.03e-44	8.27e-06	1.81e-48
HIF1A	3.24e-05	1.62445	0.515	0.346	1	1.01e-48	0.650785	0.474	0.278	3.4e-44	3.24e-05	2.03e-48
MMP24OS	3.46e-14	6.5111	0.804	0.601	1.16e-09	1.4e-48	1.09541	0.514	0.321	4.69e-44	3.46e-14	2.79e-48
FSCN1	2.61e-22	0.443616	0.237	0.037	8.76e-18	1.22e-47	0.304514	0.184	0.064	4.08e-43	2.61e-22	2.43e-47
LPP	2.27e-07	1.40795	0.536	0.304	0.00759844	3.1e-46	-2.26484	0.361	0.189	1.04e-41	2.27e-07	6.2e-46
RDH11	3.43e-05	-0.445975	0.526	0.678	1	4.96e-46	-1.50616	0.266	0.482	1.66e-41	3.43e-05	9.92e-46
CD44	0.08911	10.7284	0.474	0.577	1	6.45e-46	-1.0664	0.057	0.247	2.16e-41	0.08911	1.29e-45
RPS28	0.903503	-24.2701	1	0.996	1	2.28e-45	-30.6456	0.999	1	7.64e-41	0.903503	4.56e-45
NPFFR1	0.04765	-0.662736	0.175	0.269	1	2.82e-44	-0.654941	0.086	0.283	9.46e-40	0.04765	5.64e-44
KRT18	0.0696455	12.5733	0.32	0.253	1	2.85e-44	8.61295	0.468	0.291	9.57e-40	0.0696455	5.7e-44
SHISA5	0.298894	-0.893006	0.649	0.567	1	3.69e-44	0.820814	0.608	0.425	1.24e-39	0.298894	7.37e-44
POLR2L	2.77e-05	-0.251741	0.969	0.948	0.928116	6.92e-44	3.33515	0.967	0.924	2.32e-39	2.77e-05	1.38e-43
HNRNPAB	5.14e-05	0.662739	0.299	0.155	1	1.68e-43	0.411163	0.276	0.127	5.63e-39	5.14e-05	3.36e-43
CD151	1.11e-17	-4.10933	0.649	0.303	3.71e-13	1.87e-43	0.572651	0.413	0.237	6.29e-39	1.11e-17	3.75e-43
WFDC2	0.00851929	-25.2083	0.526	0.698	1	2.83e-43	-1.67774	0.197	0.404	9.51e-39	0.00851929	5.67e-43
MYL12B	5.98e-11	9.74428	0.763	0.52	2.01e-06	6.06e-43	3.01462	0.649	0.489	2.03e-38	5.98e-11	1.21e-42
UBAP1L	0.00462735	-0.501823	0.134	0.255	1	7.38e-43	-0.544424	0.052	0.232	2.47e-38	0.00462735	1.48e-42
NUDT4	0.0037086	5.73572	0.443	0.321	1	1.31e-42	0.658504	0.323	0.164	4.41e-38	0.0037086	2.63e-42
DEF8	5.35e-05	0.296102	0.351	0.189	1	1.79e-42	0.456281	0.302	0.146	6.01e-38	5.35e-05	3.58e-42
DYNLT1	0.000523552	4.04104	0.567	0.442	1	3.08e-42	0.690516	0.637	0.456	1.03e-37	0.000523552	6.17e-42
AFDN	3.07e-06	0.983583	0.588	0.397	0.10296	5.94e-42	1.12655	0.491	0.312	1.99e-37	3.07e-06	1.19e-41
ENPP2	0.527075	-1.38771	0.557	0.677	1	6.97e-42	-0.570681	0.263	0.483	2.34e-37	0.527075	1.39e-41
SRGAP1	0.000421079	2.34054	0.175	0.077	1	8.08e-42	0.266664	0.208	0.083	2.71e-37	0.000421079	1.62e-41
OCIAD2	1.28e-10	7.73121	0.526	0.264	4.3e-06	9.36e-42	-7.7829	0.468	0.288	3.14e-37	1.28e-10	1.87e-41
FAM107A	0.0094516	0.263617	0.32	0.466	1	1.02e-41	-0.654007	0.083	0.27	3.42e-37	0.0094516	2.04e-41
H2AFZ	7.1e-05	-3.55862	0.711	0.576	1	1.72e-41	-21.0175	0.743	0.598	5.77e-37	7.1e-05	3.44e-41
SET	4.04e-06	6.62878	0.866	0.718	0.13558	2.15e-41	-6.2823	0.856	0.755	7.2e-37	4.04e-06	4.29e-41
H2AFY	1.8e-09	1.44861	0.495	0.251	6.05e-05	3.5e-41	0.329588	0.378	0.209	1.17e-36	1.8e-09	6.99e-41
CRIP2	3.74e-21	0.578165	0.196	0.028	1.25e-16	4.59e-41	0.435039	0.116	0.033	1.54e-36	3.74e-21	9.18e-41
RPS25	0.618182	-22.2517	1	0.995	1	6.54e-41	-15.6467	0.999	0.998	2.19e-36	0.618182	1.31e-40
NUTF2	0.00241334	0.576668	0.423	0.293	1	7.08e-41	0.957007	0.472	0.288	2.38e-36	0.00241334	1.42e-40
BCO1	0.0231902	-0.768937	0.247	0.35	1	7.68e-41	-0.48871	0.049	0.223	2.58e-36	0.0231902	1.54e-40
TIMP2	1.46e-25	11.8208	0.866	0.566	4.89e-21	1.34e-40	3.47729	0.687	0.534	4.5e-36	1.46e-25	2.68e-40
HIST1H4C	0.272082	2.94913	0.598	0.578	1	2.63e-40	-178.949	0.782	0.642	8.83e-36	0.272082	5.26e-40
KLHL5	2.92e-05	0.477747	0.289	0.144	0.980628	3.01e-40	0.446911	0.203	0.082	1.01e-35	2.92e-05	6.03e-40
FAM161A	0.00298601	-0.923338	0.309	0.451	1	4.11e-40	-1.1292	0.279	0.483	1.38e-35	0.00298601	8.22e-40
RPL21	0.260729	-3.94523	1	0.995	1	4.47e-40	-38.6465	1	0.999	1.5e-35	0.260729	8.93e-40
CAV2	5.22e-08	-0.613958	0.258	0.093	0.00175203	5.4e-40	0.258425	0.151	0.051	1.81e-35	5.22e-08	1.08e-39
RPS8	0.767624	-41.2521	1	0.994	1	6.38e-40	-40.6465	1	1	2.14e-35	0.767624	1.28e-39
SLC16A3	0.00836524	-10.9213	0.845	0.866	1	6.79e-40	-0.619088	0.425	0.628	2.28e-35	0.00836524	1.36e-39
SERPINH1	1.14e-14	2.08012	0.639	0.309	3.81e-10	7.87e-40	0.611211	0.461	0.287	2.64e-35	1.14e-14	1.57e-39
DCBLD2	9.46e-14	4.41177	0.505	0.225	3.17e-09	1.1e-39	-0.542043	0.41	0.24	3.71e-35	9.46e-14	2.21e-39
GPX4	0.6382	-11.5932	0.99	0.981	1	1.39e-39	-3.27656	0.92	0.951	4.65e-35	0.6382	2.77e-39
PCCA	0.843971	-74.2521	0.237	0.243	1	3.6e-39	-28.7485	0.061	0.225	1.21e-34	0.843971	7.19e-39
C1GALT1	0.553796	1.4263	0.495	0.473	1	3.87e-39	-0.70204	0.099	0.28	1.3e-34	0.553796	7.75e-39
SNHG25	0.137044	-10.1138	0.907	0.938	1	5.2e-39	-8.03905	0.799	0.893	1.75e-34	0.137044	1.04e-38
Z86062.2	7.06e-05	-5.861	0.289	0.458	1	8.01e-39	-4.53453	0.041	0.204	2.69e-34	7.06e-05	1.6e-38
TGIF1	4.09e-06	0.983176	0.206	0.079	0.137158	1.05e-38	0.428688	0.217	0.093	3.53e-34	4.09e-06	2.11e-38
PAWR	9.21e-09	1.53162	0.464	0.232	0.000309051	1.14e-38	0.946158	0.357	0.197	3.81e-34	9.21e-09	2.27e-38
FBN1	3.04e-08	0.953785	0.289	0.112	0.0010206	1.69e-38	1.36697	0.282	0.139	5.65e-34	3.04e-08	3.37e-38
DUSP1	1.61e-05	2.78369	0.289	0.139	0.540814	1.76e-38	2.09086	0.197	0.081	5.9e-34	1.61e-05	3.52e-38
IVNS1ABP	1.35e-08	1.34871	0.423	0.209	0.000453538	2e-38	1.09293	0.308	0.161	6.69e-34	1.35e-08	3.99e-38
HOMER2	0.0557127	-1.16463	0.598	0.545	1	2.96e-38	-1.66317	0.423	0.599	9.92e-34	0.0557127	5.91e-38
FSTL3	7.47e-09	1.3411	0.32	0.13	0.000250626	4.23e-38	2.10465	0.201	0.084	1.42e-33	7.47e-09	8.45e-38
DDAH1	0.00124556	1.26887	0.454	0.322	1	6.42e-38	0.988193	0.416	0.251	2.15e-33	0.00124556	1.28e-37
PALLD	0.000152042	3.03033	0.268	0.144	1	1.03e-37	0.371766	0.232	0.103	3.45e-33	0.000152042	2.06e-37
RALY	2.5e-06	0.81653	0.495	0.294	0.0837319	1.55e-37	0.67121	0.394	0.232	5.19e-33	2.5e-06	3.09e-37
CDH2	4.05e-11	-0.570926	0.381	0.141	1.36e-06	1.96e-37	0.388599	0.384	0.219	6.58e-33	4.05e-11	3.92e-37
CCND1	0.00693827	5.92918	0.629	0.535	1	2.35e-37	7.31669	0.611	0.457	7.88e-33	0.00693827	4.7e-37
ANKRD37	0.0336559	-8.21813	0.423	0.54	1	3.46e-37	-3.37982	0.07	0.238	1.16e-32	0.0336559	6.93e-37
TXNRD1	0.0126833	0.447294	0.289	0.189	1	5.12e-37	0.435091	0.264	0.127	1.72e-32	0.0126833	1.02e-36
LRP8	1.1e-07	-3.70113	0.237	0.51	0.00368184	5.38e-37	-0.605232	0.076	0.247	1.8e-32	1.1e-07	1.08e-36
ATP1B3	0.00231229	0.384921	0.258	0.145	1	6.89e-37	0.459387	0.344	0.189	2.31e-32	0.00231229	1.38e-36
DNAJC3-DT	0.000931522	-1.57028	0.216	0.384	1	7.19e-37	-0.54925	0.079	0.248	2.41e-32	0.000931522	1.44e-36
STMN1	2.18e-09	31.233	0.33	0.128	7.3e-05	9.22e-37	-10.5578	0.61	0.455	3.09e-32	2.18e-09	1.84e-36
BID	2.6e-08	0.313415	0.196	0.059	0.00087184	9.27e-37	0.272877	0.174	0.068	3.11e-32	2.6e-08	1.85e-36
RNF145	2.43e-05	3.43387	0.567	0.412	0.815719	1.27e-36	0.782473	0.477	0.307	4.26e-32	2.43e-05	2.54e-36
CKB	0.978935	1.4299	0.402	0.421	1	1.6e-36	-15.8676	0.24	0.429	5.36e-32	0.978935	3.2e-36
HTRA1	1.65e-05	-2.48234	0.32	0.159	0.552566	5.66e-36	-3.83076	0.286	0.147	1.9e-31	1.65e-05	1.13e-35
CD99	3.13e-11	-3.19182	0.691	0.437	1.05e-06	7.27e-36	0.903644	0.581	0.414	2.44e-31	3.13e-11	1.45e-35
PABPN1	0.00952436	1.81248	0.546	0.435	1	1.68e-35	0.67782	0.521	0.352	5.62e-31	0.00952436	3.35e-35
SMARCA4	1.79e-10	1.03688	0.464	0.216	6.01e-06	1.8e-35	0.529596	0.371	0.214	6.04e-31	1.79e-10	3.6e-35
PPM1B	0.0485099	0.987963	0.423	0.329	1	3.69e-35	0.473434	0.317	0.17	1.24e-30	0.0485099	7.39e-35
ABHD2	0.0044751	0.59957	0.402	0.292	1	9.28e-35	1.05977	0.318	0.173	3.11e-30	0.0044751	1.86e-34
SNF8	0.0112707	0.406824	0.392	0.291	1	9.39e-35	0.519797	0.322	0.174	3.15e-30	0.0112707	1.88e-34
EIF1	0.112182	-25.2521	0.99	0.983	1	1.07e-34	-13.1778	0.968	0.981	3.59e-30	0.112182	2.14e-34
MARCKSL1	0.0845217	1.50714	0.495	0.425	1	1.12e-34	1.84048	0.756	0.618	3.75e-30	0.0845217	2.23e-34
SYT1	0.442441	-1.20231	0.196	0.172	1	1.2e-34	2.32951	0.241	0.116	4.01e-30	0.442441	2.39e-34
HDDC2	0.00158276	-0.286208	0.763	0.618	1	1.26e-34	1.44301	0.627	0.47	4.24e-30	0.00158276	2.53e-34
CYP27A1	0.169798	0.639876	0.351	0.439	1	1.39e-34	-0.513582	0.201	0.388	4.68e-30	0.169798	2.79e-34
JTB	0.000581714	3.4777	0.784	0.668	1	1.92e-34	7.39468	0.728	0.609	6.44e-30	0.000581714	3.84e-34
LGALS1	2.65e-34	39.7479	0.99	0.847	8.87e-30	1.26e-11	-0.64649	0.401	0.311	4.24e-07	1.26e-11	5.29e-34
ITGAV	0.600743	-9.27058	0.784	0.83	1	3.15e-34	-5.39186	0.486	0.659	1.06e-29	0.600743	6.3e-34
CYP2W1	0.0302479	-10.7988	0.155	0.253	1	3.62e-34	-13.7121	0.063	0.217	1.21e-29	0.0302479	7.24e-34
AMOTL2	5.06e-21	2.15892	0.577	0.208	1.7e-16	3.81e-34	1.87318	0.305	0.164	1.28e-29	5.06e-21	7.61e-34
COL6A1	6.92e-13	4.75363	0.567	0.265	2.32e-08	5.36e-34	0.542903	0.416	0.258	1.8e-29	6.92e-13	1.07e-33
HSPB1	0.163727	-22.9229	0.969	0.959	1	6.51e-34	-4.62694	0.961	0.913	2.18e-29	0.163727	1.3e-33
MIEN1	5.52e-05	0.605502	0.577	0.42	1	7.15e-34	1.68858	0.592	0.437	2.4e-29	5.52e-05	1.43e-33
FAM118A	6.38e-09	0.694177	0.392	0.173	0.000213947	1.03e-33	0.387822	0.357	0.204	3.44e-29	6.38e-09	2.05e-33
EIF5A	3.28e-08	2.22245	0.742	0.522	0.00109999	1.48e-33	0.427825	0.665	0.51	4.95e-29	3.28e-08	2.95e-33
NMRK2	0.0126681	-1.63549	0.165	0.287	1	1.51e-33	-0.919113	0.103	0.269	5.05e-29	0.0126681	3.01e-33
HACD1	1.07e-09	2.49528	0.588	0.33	3.58e-05	1.74e-33	1.37223	0.501	0.339	5.82e-29	1.07e-09	3.47e-33
GSTM3	0.0168601	-1.30109	0.278	0.185	1	2.17e-33	0.833389	0.366	0.216	7.27e-29	0.0168601	4.33e-33
CNN2	0.0791093	-0.250785	0.526	0.472	1	3.26e-33	0.953272	0.442	0.289	1.09e-28	0.0791093	6.51e-33
DEK	1.98e-05	4.79858	0.423	0.264	0.662751	3.96e-33	-4.53899	0.449	0.293	1.33e-28	1.98e-05	7.91e-33
VILL	0.0130839	-6.19735	0.485	0.615	1	4.05e-33	-0.593234	0.059	0.209	1.36e-28	0.0130839	8.1e-33
AL451062.1	0.0501205	1.16521	0.299	0.406	1	4.16e-33	-0.368859	0.03	0.17	1.39e-28	0.0501205	8.31e-33
SUMO1	0.0035218	1.5148	0.619	0.499	1	5.61e-33	1.03576	0.722	0.571	1.88e-28	0.0035218	1.12e-32
LAMC1	0.0017887	0.492159	0.289	0.174	1	9.54e-33	0.271517	0.225	0.105	3.2e-28	0.0017887	1.91e-32
GSN	0.17357	-7.92418	0.649	0.686	1	1.34e-32	-2.27546	0.241	0.414	4.5e-28	0.17357	2.69e-32
RBPMS	0.00169027	15.7195	0.505	0.383	1	1.36e-32	0.54395	0.288	0.152	4.57e-28	0.00169027	2.73e-32
AGTRAP	6.33e-05	0.525091	0.32	0.168	1	1.44e-32	0.501935	0.288	0.151	4.85e-28	6.33e-05	2.89e-32
ACAP1	0.235699	-0.559451	0.495	0.537	1	1.46e-32	-0.479755	0.119	0.285	4.88e-28	0.235699	2.91e-32
NBEA	4e-07	0.571785	0.433	0.222	0.0134039	1.51e-32	0.805035	0.369	0.22	5.07e-28	4e-07	3.02e-32
EIF2AK4	3.78e-05	0.26202	0.268	0.128	1	1.6e-32	0.457103	0.282	0.149	5.37e-28	3.78e-05	3.2e-32
MAP4	3.7e-08	0.773642	0.412	0.198	0.00124133	1.74e-32	0.440823	0.253	0.126	5.85e-28	3.7e-08	3.49e-32
RNF7	0.038857	0.851363	0.536	0.451	1	2.41e-32	-0.953542	0.628	0.473	8.09e-28	0.038857	4.83e-32
PALM	9.23e-10	0.487242	0.32	0.119	3.09e-05	3.49e-32	0.298491	0.154	0.06	1.17e-27	9.23e-10	6.98e-32
TMEM256	0.0413172	-7.07961	0.845	0.887	1	3.78e-32	-2.10649	0.694	0.796	1.27e-27	0.0413172	7.56e-32
RNASE1	0.00489606	-31.9918	0.722	0.842	1	5.5e-32	-14.8212	0.1	0.267	1.85e-27	0.00489606	1.1e-31
MT-ND3	0.00370719	-41.2521	0.969	0.939	1	6.49e-32	37.3471	0.995	0.994	2.18e-27	0.00370719	1.3e-31
ALDH1A1	0.103958	-0.975048	0.361	0.298	1	1.4e-31	-1.18556	0.229	0.109	4.69e-27	0.103958	2.8e-31
SNTB2	2.03e-05	0.26774	0.268	0.122	0.682216	1.86e-31	0.438221	0.19	0.083	6.23e-27	2.03e-05	3.72e-31
TMEM165	3.98e-06	0.603335	0.381	0.203	0.133486	2.95e-31	0.429261	0.382	0.23	9.91e-27	3.98e-06	5.91e-31
GADD45A	1.24e-12	2.79746	0.33	0.109	4.16e-08	3.32e-31	-0.484265	0.237	0.117	1.11e-26	1.24e-12	6.65e-31
ITGAE	7.11e-05	0.79144	0.371	0.211	1	3.49e-31	0.336358	0.354	0.207	1.17e-26	7.11e-05	6.98e-31
S100A4	3.81e-10	-18.2521	0.299	0.104	1.28e-05	4.02e-31	-16.0678	0.18	0.076	1.35e-26	3.81e-10	8.04e-31
SLC23A2	0.0358702	-3.42881	0.515	0.648	1	4.47e-31	-1.28365	0.099	0.253	1.5e-26	0.0358702	8.94e-31
EIF5B	2.96e-13	4.58842	0.742	0.449	9.93e-09	4.68e-31	2.01816	0.671	0.538	1.57e-26	2.96e-13	9.36e-31
KTN1	1.18e-08	1.74911	0.866	0.644	0.000396349	4.89e-31	1.18859	0.8	0.7	1.64e-26	1.18e-08	9.78e-31
PBRM1	0.000668778	0.773092	0.361	0.239	1	5.63e-31	0.380212	0.335	0.191	1.89e-26	0.000668778	1.13e-30
LIPG	0.000562382	-4.3866	0.299	0.458	1	7.82e-31	-0.485328	0.075	0.225	2.62e-26	0.000562382	1.56e-30
NR2F2	0.0307083	1.3381	0.278	0.192	1	7.96e-31	0.610476	0.284	0.152	2.67e-26	0.0307083	1.59e-30
CDC42	1.86e-05	1.70281	0.773	0.627	0.622546	8.63e-31	1.22046	0.755	0.641	2.89e-26	1.86e-05	1.73e-30
ITGB1	1.64e-18	-0.776251	0.732	0.364	5.5e-14	9.66e-31	3.54722	0.551	0.399	3.24e-26	1.64e-18	1.93e-30
COL9A2	0.147666	0.356526	0.351	0.297	1	1.19e-30	2.37058	0.664	0.531	4e-26	0.147666	2.38e-30
ENO2	0.40248	5.01362	0.598	0.623	1	1.55e-30	-0.833065	0.216	0.389	5.2e-26	0.40248	3.1e-30
GJA1	2.95e-07	-21.0166	0.753	0.589	0.00989962	1.78e-30	-4.71214	0.77	0.648	5.98e-26	2.95e-07	3.57e-30
S100A11	1.79e-30	23.3479	0.845	0.493	6.01e-26	4.73e-21	3.03519	0.497	0.373	1.59e-16	4.73e-21	3.58e-30
RALBP1	0.00227716	2.04644	0.381	0.253	1	2.58e-30	0.387311	0.341	0.197	8.67e-26	0.00227716	5.17e-30
ZNHIT1	4.12e-06	0.725698	0.753	0.61	0.138098	4.34e-30	1.1125	0.758	0.647	1.46e-25	4.12e-06	8.68e-30
SERPINE3	1.61e-05	-44.5651	0.732	0.835	0.539951	4.56e-30	-15.4035	0.551	0.677	1.53e-25	1.61e-05	9.11e-30
SRSF9	0.231446	1.16983	0.464	0.413	1	4.74e-30	0.806478	0.483	0.328	1.59e-25	0.231446	9.49e-30
TANC2	0.0234951	-0.680764	0.165	0.268	1	5.99e-30	-0.383231	0.056	0.197	2.01e-25	0.0234951	1.2e-29
GPC1	2.73e-15	1.18733	0.423	0.148	9.16e-11	6.71e-30	0.34744	0.185	0.083	2.25e-25	2.73e-15	1.34e-29
CKS2	9.77e-17	33.2951	0.258	0.057	3.28e-12	7.37e-30	-9.86671	0.15	0.059	2.47e-25	9.77e-17	1.47e-29
XYLB	0.00264955	-0.638975	0.103	0.232	1	9.19e-30	-0.480242	0.024	0.149	3.08e-25	0.00264955	1.84e-29
PABPC1	0.000133658	12.5922	0.969	0.899	1	9.46e-30	0.960068	0.948	0.921	3.17e-25	0.000133658	1.89e-29
DMBX1	5.17e-06	-0.789443	0.093	0.316	0.17347	1.21e-29	-0.3687	0.034	0.163	4.04e-25	5.17e-06	2.41e-29
BAX	8.52e-07	1.82769	0.443	0.248	0.0285585	1.31e-29	0.549281	0.363	0.221	4.41e-25	8.52e-07	2.63e-29
VCL	1.47e-08	4.76028	0.567	0.341	0.00049199	1.4e-29	0.427385	0.311	0.178	4.69e-25	1.47e-08	2.8e-29
STK26	0.723018	0.283829	0.155	0.148	1	1.94e-29	0.262283	0.242	0.123	6.49e-25	0.723018	3.87e-29
CYR61	1.94e-29	-36.9493	0.557	0.152	6.5e-25	9.37e-21	0.61965	0.458	0.34	3.14e-16	9.37e-21	3.88e-29
PLOD2	0.200763	-0.282066	0.454	0.511	1	2.04e-29	-0.2679	0.186	0.356	6.85e-25	0.200763	4.09e-29
HSF4	0.564636	-0.802276	0.268	0.29	1	2.17e-29	-0.283848	0.064	0.205	7.28e-25	0.564636	4.34e-29
RPL36	0.304831	-34.1093	1	0.995	1	3.21e-29	5.33507	0.999	0.999	1.08e-24	0.304831	6.42e-29
MDK	0.150546	1.56579	0.856	0.837	1	3.85e-29	-3.99485	0.863	0.782	1.29e-24	0.150546	7.71e-29
NSD3	0.000390385	0.399971	0.464	0.298	1	4.3e-29	0.412589	0.322	0.187	1.44e-24	0.000390385	8.6e-29
PLIN2	0.926136	-11.1047	0.412	0.422	1	4.46e-29	-4.6692	0.218	0.378	1.49e-24	0.926136	8.91e-29
SEZ6L2	0.0444947	6.32872	0.546	0.508	1	5.52e-29	2.05034	0.634	0.493	1.85e-24	0.0444947	1.1e-28
COL18A1	2.89e-16	2.01823	0.742	0.443	9.7e-12	6.97e-29	1.33533	0.679	0.54	2.34e-24	2.89e-16	1.39e-28
PNRC2	4.48e-05	1.12128	0.474	0.288	1	7.84e-29	0.446561	0.393	0.245	2.63e-24	4.48e-05	1.57e-28
NFIB	0.472878	0.577082	0.361	0.331	1	8.27e-29	0.376953	0.404	0.258	2.77e-24	0.472878	1.65e-28
C1orf61	0.0968189	25.862	0.093	0.16	1	1.21e-28	-0.296288	0.02	0.138	4.05e-24	0.0968189	2.41e-28
DAPL1	0.066257	-118.252	0.474	0.388	1	1.66e-28	-10.6628	0.411	0.258	5.56e-24	0.066257	3.32e-28
BRD3	0.00105903	0.441168	0.34	0.215	1	1.79e-28	0.534603	0.459	0.311	5.99e-24	0.00105903	3.57e-28
CYTOR	1.15e-19	5.08806	0.66	0.31	3.87e-15	2.64e-28	0.9218	0.255	0.136	8.84e-24	1.15e-19	5.27e-28
AL121820.2	0.91315	-0.664006	0.299	0.298	1	2.8e-28	-0.382913	0.078	0.221	9.39e-24	0.91315	5.6e-28
ARPC1B	5.27e-13	3.07937	0.433	0.167	1.77e-08	3.22e-28	0.36107	0.265	0.142	1.08e-23	5.27e-13	6.44e-28
GNG12	1.13e-05	1.68909	0.371	0.209	0.379983	3.31e-28	0.269214	0.285	0.156	1.11e-23	1.13e-05	6.63e-28
FGFR1	1.06e-11	4.80365	0.526	0.248	3.54e-07	3.86e-28	0.406624	0.266	0.143	1.29e-23	1.06e-11	7.71e-28
OBSL1	0.141204	1.52037	0.701	0.66	1	4.19e-28	-1.01838	0.457	0.607	1.4e-23	0.141204	8.37e-28
SLC40A1	0.0706224	3.14447	0.206	0.145	1	5.71e-28	0.517433	0.267	0.144	1.92e-23	0.0706224	1.14e-27
ZMAT3	6.74e-06	2.24557	0.392	0.212	0.226018	6.05e-28	0.378135	0.262	0.14	2.03e-23	6.74e-06	1.21e-27
AL451165.2	0.00020919	-1.28635	0.474	0.654	1	6.88e-28	-0.610251	0.215	0.374	2.31e-23	0.00020919	1.38e-27
SLC16A14	0.10053	-2.9678	0.237	0.32	1	7.11e-28	-0.401191	0.109	0.259	2.39e-23	0.10053	1.42e-27
RPL34	0.958205	-29.2521	1	0.996	1	9.28e-28	-41.6542	1	1	3.11e-23	0.958205	1.86e-27
RPE65	2.14e-14	-56.1763	0.278	0.686	7.18e-10	1.2e-27	-4.62593	0.046	0.174	4.04e-23	2.14e-14	2.41e-27
SLC16A1	0.155714	-1.78938	0.526	0.562	1	1.29e-27	-0.773545	0.234	0.397	4.33e-23	0.155714	2.58e-27
MT1E	0.0880517	-48.2521	0.443	0.538	1	1.42e-27	10.0903	0.143	0.058	4.76e-23	0.0880517	2.84e-27
LEPROT	0.000755784	2.27246	0.546	0.387	1	1.72e-27	0.57633	0.414	0.269	5.78e-23	0.000755784	3.45e-27
IGF2BP3	2.2e-09	0.553624	0.196	0.055	7.38e-05	1.98e-27	0.252683	0.185	0.085	6.63e-23	2.2e-09	3.95e-27
BCL7C	5.18e-06	0.542424	0.381	0.194	0.173795	2.03e-27	0.306169	0.251	0.133	6.82e-23	5.18e-06	4.07e-27
ANAPC13	0.00413292	1.16914	0.515	0.392	1	3.94e-27	0.804432	0.547	0.395	1.32e-22	0.00413292	7.88e-27
MRPS6	0.00913121	-30.2021	0.608	0.52	1	4.96e-27	0.389119	0.609	0.474	1.66e-22	0.00913121	9.91e-27
TBCA	0.453428	-3.31489	0.907	0.916	1	6.2e-27	-4.85082	0.882	0.923	2.08e-22	0.453428	1.24e-26
EIF3F	0.00292733	-1.76994	0.835	0.75	1	6.24e-27	-1.79503	0.92	0.863	2.09e-22	0.00292733	1.25e-26
TMEM141	0.117647	-3.24295	0.485	0.556	1	7.86e-27	-0.887426	0.262	0.421	2.64e-22	0.117647	1.57e-26
RAC1	8.02e-05	3.61106	0.773	0.642	1	7.9e-27	1.87358	0.727	0.621	2.65e-22	8.02e-05	1.58e-26
GSTA1	0.0129886	-2.61099	0.144	0.256	1	8.04e-27	-0.39845	0.025	0.14	2.7e-22	0.0129886	1.61e-26
CBX6	6.6e-05	0.54374	0.608	0.431	1	9.74e-27	0.345095	0.557	0.417	3.27e-22	6.6e-05	1.95e-26
GTF2F2	0.000845586	3.70278	0.546	0.397	1	1.02e-26	-0.369712	0.23	0.392	3.41e-22	0.000845586	2.04e-26
TPI1	0.503938	9.73558	0.856	0.88	1	1.4e-26	-8.3511	0.855	0.895	4.7e-22	0.503938	2.8e-26
SNX3	0.000373146	2.66104	0.835	0.712	1	1.5e-26	0.774375	0.7	0.582	5.04e-22	0.000373146	3.01e-26
FDFT1	0.0399929	-0.682452	0.464	0.559	1	2.06e-26	-0.677383	0.308	0.472	6.92e-22	0.0399929	4.13e-26
YWHAB	1.23e-08	2.21057	0.67	0.448	0.000413276	2.55e-26	1.52518	0.56	0.42	8.55e-22	1.23e-08	5.1e-26
KIF1C	0.000172289	0.588577	0.299	0.164	1	2.68e-26	0.3723	0.205	0.1	8.97e-22	0.000172289	5.35e-26
MACF1	5.53e-05	1.58804	0.433	0.278	1	3.94e-26	0.532296	0.289	0.166	1.32e-21	5.53e-05	7.88e-26
NDUFA4	0.000387163	3.60411	0.928	0.914	1	4.14e-26	-1.44369	0.938	0.897	1.39e-21	0.000387163	8.29e-26
SRSF10	0.000936064	0.483228	0.381	0.251	1	4.31e-26	0.514572	0.442	0.297	1.44e-21	0.000936064	8.61e-26
PRELID1	0.000837235	2.39706	0.701	0.595	1	5.01e-26	1.84349	0.65	0.531	1.68e-21	0.000837235	1e-25
2008-09-01	0.0104857	0.280335	0.278	0.182	1	5.81e-26	0.323775	0.21	0.105	1.95e-21	0.0104857	1.16e-25
SNRPB	8.79e-07	1.1971	0.443	0.233	0.029473	5.89e-26	0.599144	0.473	0.328	1.98e-21	8.79e-07	1.18e-25
RHOC	5e-05	1.60779	0.536	0.347	1	6.29e-26	-5.0724	0.384	0.248	2.11e-21	5e-05	1.26e-25
SLC4A4	0.000896321	0.519701	0.371	0.237	1	6.99e-26	-0.337206	0.116	0.262	2.34e-21	0.000896321	1.4e-25
RABAC1	5.42e-11	2.00983	0.701	0.454	1.82e-06	9.01e-26	0.79685	0.709	0.59	3.02e-21	5.42e-11	1.8e-25
TAX1BP1	0.810826	3.38009	0.577	0.641	1	2.34e-25	-0.355472	0.584	0.7	7.84e-21	0.810826	4.67e-25
GPNMB	1.3e-11	13.7475	0.907	0.832	4.36e-07	2.38e-25	12.3426	0.718	0.612	7.97e-21	1.3e-11	4.75e-25
ARID5B	5.26e-06	15.9672	0.351	0.192	0.176303	3.04e-25	7.58301	0.326	0.201	1.02e-20	5.26e-06	6.09e-25
MT-ND5	0.59814	-3.25253	0.969	0.896	1	3.54e-25	-9.649	0.959	0.941	1.19e-20	0.59814	7.09e-25
EIF3J	0.0225157	0.69821	0.402	0.312	1	4.19e-25	-1.61084	0.556	0.414	1.4e-20	0.0225157	8.38e-25
ITM2C	0.00473424	-3.23101	0.701	0.788	1	6.03e-25	-1.04474	0.472	0.618	2.02e-20	0.00473424	1.21e-24
SOX9	0.28134	-1.99983	0.474	0.547	1	6.56e-25	-0.935994	0.221	0.376	2.2e-20	0.28134	1.31e-24
GNAS	0.00245183	0.784268	0.825	0.71	1	7.27e-25	-0.585728	0.738	0.628	2.44e-20	0.00245183	1.45e-24
RAN	2.06e-08	3.32823	0.701	0.524	0.000689897	7.62e-25	0.723098	0.725	0.61	2.56e-20	2.06e-08	1.52e-24
GNG5	0.0152255	-3.00825	0.845	0.783	1	1.08e-24	1.93645	0.807	0.727	3.62e-20	0.0152255	2.16e-24
TUBA1A	8.97e-08	2.83717	0.546	0.365	0.00300729	1.89e-24	-2.55883	0.556	0.42	6.34e-20	8.97e-08	3.78e-24
LPCAT1	0.141985	-1.57217	0.412	0.481	1	1.96e-24	-1.226	0.103	0.237	6.58e-20	0.141985	3.92e-24
ARL6IP4	3.79e-05	1.70639	0.773	0.66	1	2.53e-24	0.289367	0.687	0.563	8.48e-20	3.79e-05	5.06e-24
CAPN2	4.32e-18	3.21288	0.546	0.22	1.45e-13	3.51e-24	0.343975	0.221	0.117	1.18e-19	4.32e-18	7.03e-24
TLN1	5.97e-05	0.557639	0.392	0.224	1	4.36e-24	0.308317	0.273	0.157	1.46e-19	5.97e-05	8.73e-24
LRP10	3.52e-09	0.50523	0.474	0.23	0.000118184	4.56e-24	0.358912	0.366	0.233	1.53e-19	3.52e-09	9.12e-24
CAMTA1	2.7e-05	0.962902	0.68	0.577	0.904463	4.74e-24	0.507142	0.552	0.42	1.59e-19	2.7e-05	9.47e-24
SRSF2	5.61e-05	1.82382	0.515	0.354	1	5.23e-24	0.844503	0.491	0.352	1.75e-19	5.61e-05	1.05e-23
TMA7	0.111359	-0.25317	0.979	0.983	1	5.26e-24	-7.65565	0.984	0.989	1.76e-19	0.111359	1.05e-23
ERF	0.357929	-0.607769	0.309	0.346	1	5.96e-24	-1.16997	0.145	0.283	2e-19	0.357929	1.19e-23
ETFB	0.0441855	1.52787	0.567	0.65	1	6.85e-24	-0.615391	0.361	0.512	2.3e-19	0.0441855	1.37e-23
TAF10	3.31e-05	0.643615	0.423	0.257	1	8.28e-24	0.857989	0.303	0.182	2.78e-19	3.31e-05	1.66e-23
SPAG4	0.0138635	-1.01877	0.216	0.337	1	8.42e-24	-0.265478	0.046	0.16	2.83e-19	0.0138635	1.68e-23
HMGA1	0.00223389	2.91951	0.412	0.309	1	1.15e-23	-3.25001	0.515	0.379	3.84e-19	0.00223389	2.29e-23
PLA2G16	0.272725	-4.22724	0.742	0.798	1	1.15e-23	1.31592	0.829	0.742	3.86e-19	0.272725	2.3e-23
EPAS1	0.0339105	-2.10014	0.351	0.462	1	1.34e-23	-0.591513	0.172	0.314	4.51e-19	0.0339105	2.69e-23
CD63	6.2e-05	-6.25274	0.969	0.939	1	1.55e-23	10.1786	0.916	0.931	5.18e-19	6.2e-05	3.09e-23
EPB41L4A-AS1	0.000211857	-1.55261	0.474	0.633	1	2.31e-23	-1.2592	0.41	0.536	7.75e-19	0.000211857	4.62e-23
DNAJB6	6.17e-07	0.99535	0.567	0.343	0.0206893	2.48e-23	0.744774	0.505	0.371	8.3e-19	6.17e-07	4.95e-23
EFR3B	7.33e-10	-1.92109	0.247	0.586	2.46e-05	2.61e-23	-0.468504	0.12	0.253	8.76e-19	7.33e-10	5.22e-23
TSPYL1	0.0102923	-2.02295	0.536	0.439	1	2.87e-23	0.33447	0.538	0.411	9.63e-19	0.0102923	5.74e-23
POLR2J3.1	4.54e-09	0.617067	0.268	0.096	0.000152153	3.01e-23	0.332921	0.298	0.178	1.01e-18	4.54e-09	6.02e-23
MANBAL	0.000638902	0.791519	0.412	0.265	1	3.26e-23	0.756975	0.4	0.264	1.09e-18	0.000638902	6.52e-23
RACK1	0.0349851	4.74755	0.99	0.983	1	3.77e-23	26.6569	0.995	0.994	1.27e-18	0.0349851	7.55e-23
RPL36AL	0.0400088	-7.52706	0.979	0.973	1	5.28e-23	-4.62331	0.929	0.953	1.77e-18	0.0400088	1.06e-22
LSM10	0.234572	1.15083	0.381	0.356	1	7.65e-23	0.567024	0.428	0.301	2.57e-18	0.234572	1.53e-22
NDRG1	0.00287895	-3.13022	0.443	0.584	1	1.08e-22	-0.290768	0.059	0.175	3.61e-18	0.00287895	2.15e-22
GNB2	0.0116449	0.826156	0.464	0.362	1	1.27e-22	0.405295	0.33	0.207	4.24e-18	0.0116449	2.53e-22
SMS	9.07e-15	31.7479	0.845	0.663	3.04e-10	1.29e-22	-2.29559	0.671	0.558	4.33e-18	9.07e-15	2.58e-22
SLC29A4	0.00273921	-1.32351	0.433	0.586	1	1.3e-22	-0.64354	0.24	0.389	4.36e-18	0.00273921	2.6e-22
PXDN	2.05e-07	0.878334	0.351	0.163	0.00689131	1.52e-22	0.455799	0.366	0.239	5.09e-18	2.05e-07	3.04e-22
ADI1	0.0316812	1.60243	0.33	0.244	1	1.52e-22	0.479141	0.342	0.221	5.11e-18	0.0316812	3.04e-22
TMEM37	0.441642	0.339012	0.227	0.2	1	1.6e-22	0.596089	0.331	0.21	5.36e-18	0.441642	3.19e-22
ZBTB44	2.49e-05	0.779014	0.412	0.238	0.834646	1.64e-22	1.12538	0.363	0.237	5.51e-18	2.49e-05	3.29e-22
PSMA7	0.00291204	5.81408	0.649	0.511	1	1.7e-22	3.26635	0.744	0.645	5.7e-18	0.00291204	3.4e-22
MITF	2.69e-07	0.969553	0.608	0.42	0.00900754	2.3e-22	-3.30192	0.732	0.607	7.71e-18	2.69e-07	4.6e-22
H3F3A	0.000644326	2.4348	0.938	0.909	1	2.45e-22	0.352517	0.985	0.967	8.23e-18	0.000644326	4.91e-22
APOE	0.000313133	-4.57935	0.763	0.839	1	2.89e-22	27.697	0.935	0.917	9.69e-18	0.000313133	5.78e-22
HMGN1	0.000110253	4.59758	0.825	0.657	1	3.81e-22	-8.23135	0.741	0.643	1.28e-17	0.000110253	7.62e-22
SUMO2	0.000976427	6.87932	0.866	0.821	1	4.42e-22	-0.964449	0.884	0.825	1.48e-17	0.000976427	8.84e-22
AURKAIP1	0.00182317	6.24056	0.763	0.692	1	4.64e-22	0.675524	0.623	0.497	1.56e-17	0.00182317	9.28e-22
UQCRH	0.776502	-9.29738	0.918	0.95	1	5.74e-22	3.98195	0.937	0.962	1.93e-17	0.776502	1.15e-21
RPS27A	0.806887	-1.23392	1	0.994	1	6.03e-22	-13.6467	1	0.999	2.02e-17	0.806887	1.21e-21
B3GNT2	0.00328264	1.56417	0.144	0.069	1	8.25e-22	0.518706	0.172	0.085	2.77e-17	0.00328264	1.65e-21
RPS2	0.0118765	-10.2521	1	0.996	1	9.32e-22	14.3535	1	0.997	3.13e-17	0.0118765	1.86e-21
ECHDC1	0.000573853	0.332542	0.289	0.163	1	9.58e-22	0.443022	0.258	0.149	3.21e-17	0.000573853	1.92e-21
ALDH1A3	0.000140476	3.19535	0.598	0.436	1	1.21e-21	4.06661	0.486	0.379	4.05e-17	0.000140476	2.41e-21
RPS12	0.119212	16.7479	1	0.995	1	1.28e-21	-24.5973	0.999	0.999	4.3e-17	0.119212	2.56e-21
ATP1B2	0.000595916	5.00857	0.165	0.341	1	1.45e-21	-0.352534	0.119	0.249	4.86e-17	0.000595916	2.9e-21
LMNA	1.5e-21	6.35363	0.732	0.354	5.02e-17	2e-12	1.71603	0.354	0.263	6.71e-08	2e-12	2.99e-21
PPIC	8.38e-10	0.430472	0.32	0.117	2.81e-05	1.58e-21	0.420039	0.312	0.195	5.28e-17	8.38e-10	3.15e-21
UBB	0.210535	12.3738	0.794	0.785	1	1.79e-21	22.6125	0.935	0.885	6e-17	0.210535	3.58e-21
HIKESHI	5.5e-09	0.986834	0.392	0.177	0.000184425	2.67e-21	0.295747	0.261	0.152	8.95e-17	5.5e-09	5.34e-21
PDCD4	1.52e-08	1.47118	0.423	0.2	0.000509539	2.91e-21	0.521328	0.377	0.254	9.75e-17	1.52e-08	5.81e-21
CCDC28B	0.0790411	19.2227	0.392	0.493	1	3.13e-21	-2.80788	0.398	0.528	1.05e-16	0.0790411	6.27e-21
RPL35A	0.76288	-20.2522	1	0.992	1	3.18e-21	-12.6475	0.999	0.999	1.07e-16	0.76288	6.36e-21
ARID4B	7.97e-05	0.290354	0.371	0.205	1	3.6e-21	0.722602	0.409	0.284	1.21e-16	7.97e-05	7.2e-21
APLP1	0.90753	-1.40693	0.619	0.613	1	3.99e-21	2.47999	0.587	0.698	1.34e-16	0.90753	7.99e-21
RDX	0.00194722	3.1463	0.598	0.484	1	4.32e-21	-1.24737	0.691	0.567	1.45e-16	0.00194722	8.64e-21
CDC26	0.0316619	0.286582	0.34	0.248	1	4.68e-21	0.285377	0.32	0.201	1.57e-16	0.0316619	9.35e-21
TRAPPC1	1.17e-05	3.2095	0.619	0.447	0.393655	5.41e-21	0.700104	0.539	0.418	1.81e-16	1.17e-05	1.08e-20
ITM2B	0.174059	-4.67511	0.918	0.883	1	6.12e-21	19.3593	0.804	0.86	2.05e-16	0.174059	1.22e-20
UBE2S	5.46e-06	3.25134	0.237	0.098	0.183242	8.2e-21	-3.9544	0.164	0.081	2.75e-16	5.46e-06	1.64e-20
SEC14L2	0.0462575	0.268319	0.227	0.323	1	8.85e-21	-0.26317	0.076	0.191	2.97e-16	0.0462575	1.77e-20
CAP1	9.05e-05	0.682785	0.536	0.359	1	1.04e-20	1.61733	0.394	0.271	3.49e-16	9.05e-05	2.08e-20
LSM1	8.25e-06	0.821609	0.454	0.258	0.276786	1.08e-20	0.500103	0.329	0.212	3.61e-16	8.25e-06	2.15e-20
PDGFRB	2.16e-11	1.59883	0.402	0.164	7.23e-07	1.09e-20	0.559679	0.435	0.31	3.66e-16	2.16e-11	2.18e-20
KPNA2	0.000280558	0.927577	0.134	0.053	1	1.48e-20	-3.49133	0.123	0.053	4.97e-16	0.000280558	2.97e-20
CHP1	0.0926971	-0.480902	0.402	0.328	1	1.58e-20	0.589847	0.369	0.246	5.29e-16	0.0926971	3.16e-20
TRIP6	0.00133171	0.55882	0.485	0.351	1	2.13e-20	0.273985	0.383	0.256	7.14e-16	0.00133171	4.26e-20
DYNC1H1	1.38e-05	1.05279	0.474	0.295	0.462852	2.96e-20	0.305535	0.304	0.192	9.92e-16	1.38e-05	5.91e-20
PLCD3	1.43e-16	0.911789	0.474	0.17	4.79e-12	3.19e-20	0.331276	0.227	0.13	1.07e-15	1.43e-16	6.38e-20
CDK6	0.00257612	0.309205	0.227	0.127	1	3.56e-20	0.280216	0.218	0.122	1.19e-15	0.00257612	7.11e-20
AC009414.2	0.00731262	0.565232	0.423	0.32	1	3.82e-20	0.469236	0.391	0.275	1.28e-15	0.00731262	7.63e-20
SPON2	1.64e-07	-8.25243	0.649	0.373	0.00549378	3.88e-20	0.339833	0.517	0.401	1.3e-15	1.64e-07	7.77e-20
CAPZA1	0.0155706	5.22569	0.485	0.404	1	3.94e-20	0.288007	0.569	0.442	1.32e-15	0.0155706	7.88e-20
STOML2	0.178772	2.41497	0.464	0.428	1	4.18e-20	0.797739	0.539	0.417	1.4e-15	0.178772	8.35e-20
BANF1	0.00830018	2.25466	0.701	0.612	1	4.33e-20	0.912043	0.676	0.573	1.45e-15	0.00830018	8.66e-20
MYRIP	0.0641501	1.73365	0.412	0.538	1	4.4e-20	-0.294225	0.062	0.169	1.48e-15	0.0641501	8.8e-20
CDO1	0.000569081	0.525947	0.33	0.2	1	5.2e-20	0.934531	0.386	0.267	1.74e-15	0.000569081	1.04e-19
STK38L	0.0865073	0.846811	0.144	0.095	1	6.18e-20	9.30572	0.185	0.099	2.07e-15	0.0865073	1.24e-19
NBDY	0.022495	0.599528	0.505	0.418	1	6.21e-20	1.26245	0.579	0.459	2.08e-15	0.022495	1.24e-19
CTNNAL1	0.228345	-1.27334	0.567	0.63	1	6.43e-20	1.61591	0.316	0.451	2.16e-15	0.228345	1.29e-19
GLUL	3.69e-05	-6.06231	0.711	0.861	1	6.65e-20	-2.96621	0.582	0.685	2.23e-15	3.69e-05	1.33e-19
SCG5	0.261164	-4.90941	0.175	0.135	1	7.02e-20	-5.80964	0.273	0.407	2.35e-15	0.261164	1.4e-19
GTF3A	0.0107741	0.63762	0.629	0.532	1	7.74e-20	0.928098	0.589	0.475	2.6e-15	0.0107741	1.55e-19
TADA3	0.638102	0.968898	0.247	0.233	1	8.8e-20	0.409605	0.324	0.209	2.95e-15	0.638102	1.76e-19
CALR	1.24e-05	2.87064	0.907	0.837	0.415406	9.71e-20	-0.781136	0.89	0.827	3.25e-15	1.24e-05	1.94e-19
SNHG8	0.68318	-5.38659	0.938	0.92	1	9.75e-20	-5.12528	0.841	0.895	3.27e-15	0.68318	1.95e-19
ZNF428	0.000279726	0.898774	0.649	0.503	1	1.06e-19	0.653027	0.637	0.516	3.56e-15	0.000279726	2.12e-19
ISYNA1	6.84e-06	0.324117	0.32	0.153	0.229316	1.07e-19	0.377664	0.353	0.236	3.58e-15	6.84e-06	2.13e-19
MZT2B	0.000197552	6.38602	0.938	0.897	1	1.12e-19	0.407042	0.762	0.683	3.77e-15	0.000197552	2.25e-19
PGRMC1	5.38e-05	0.819881	0.567	0.395	1	1.16e-19	0.51749	0.517	0.391	3.88e-15	5.38e-05	2.32e-19
MTHFD2L	0.00430491	0.453894	0.289	0.181	1	1.17e-19	0.293235	0.272	0.165	3.91e-15	0.00430491	2.33e-19
FEZ2	0.062983	0.78123	0.474	0.391	1	1.38e-19	0.60539	0.514	0.395	4.63e-15	0.062983	2.76e-19
PSAP	0.0193577	-7.25208	0.969	0.948	1	1.58e-19	1.10941	0.826	0.874	5.3e-15	0.0193577	3.16e-19
CCNI	0.169933	6.94548	0.856	0.848	1	1.67e-19	-0.668717	0.88	0.812	5.59e-15	0.169933	3.34e-19
ARL5A	0.352243	0.261594	0.134	0.174	1	1.74e-19	0.532287	0.267	0.164	5.83e-15	0.352243	3.48e-19
HMG20B	9.51e-05	1.53587	0.289	0.154	1	1.84e-19	0.257569	0.251	0.15	6.16e-15	9.51e-05	3.67e-19
S100A13	3.13e-12	15.7478	0.918	0.735	1.05e-07	1.97e-19	-1.54732	0.614	0.495	6.59e-15	3.13e-12	3.93e-19
DDAH2	8.41e-07	0.410033	0.505	0.293	0.0282016	2.03e-19	0.317892	0.402	0.279	6.82e-15	8.41e-07	4.07e-19
MFSD14C	8.71e-08	0.465399	0.33	0.143	0.00292193	2.21e-19	0.296683	0.262	0.157	7.43e-15	8.71e-08	4.43e-19
KIF21A	0.0406464	0.500433	0.309	0.235	1	2.97e-19	0.595367	0.387	0.267	9.95e-15	0.0406464	5.94e-19
GNG11	0.748578	-1.64544	0.711	0.713	1	3.05e-19	-0.955399	0.602	0.473	1.02e-14	0.748578	6.11e-19
PSMB6	0.132405	0.683872	0.402	0.344	1	3.82e-19	1.50368	0.497	0.382	1.28e-14	0.132405	7.63e-19
ITGB1BP1	0.00112056	4.47358	0.495	0.375	1	4.2e-19	0.53288	0.419	0.299	1.41e-14	0.00112056	8.41e-19
MLEC	0.00593244	0.316206	0.505	0.372	1	5.08e-19	0.654423	0.4	0.281	1.7e-14	0.00593244	1.02e-18
FAM13A	0.977427	-3.10016	0.66	0.657	1	5.32e-19	-0.677289	0.223	0.35	1.79e-14	0.977427	1.06e-18
CDK4	0.305988	3.55	0.361	0.341	1	5.47e-19	0.474146	0.478	0.358	1.83e-14	0.305988	1.09e-18
NDUFS6	0.0260489	0.5471	0.804	0.707	1	5.9e-19	0.705455	0.692	0.585	1.98e-14	0.0260489	1.18e-18
UNC13D	0.0720871	-1.59643	0.608	0.57	1	6.31e-19	-0.586085	0.097	0.209	2.12e-14	0.0720871	1.26e-18
RAB34	8.45e-09	1.32002	0.515	0.268	0.000283337	7.27e-19	0.480462	0.435	0.314	2.44e-14	8.45e-09	1.45e-18
BEX1	8.69e-07	1.61046	0.278	0.117	0.0291351	8.85e-19	6.34196	0.294	0.193	2.97e-14	8.69e-07	1.77e-18
RPL4	0.097955	16.4287	0.979	0.981	1	1.1e-18	21.4316	0.995	0.988	3.67e-14	0.097955	2.19e-18
CHD4	6.5e-05	0.430236	0.567	0.383	1	1.14e-18	0.369807	0.473	0.35	3.83e-14	6.5e-05	2.29e-18
NMT1	0.00148088	0.399114	0.526	0.361	1	1.2e-18	0.815013	0.556	0.434	4.04e-14	0.00148088	2.41e-18
GADD45B	0.000158969	24.8583	0.268	0.139	1	1.24e-18	2.10118	0.235	0.139	4.17e-14	0.000158969	2.49e-18
PFDN5	0.70952	2.38716	0.969	0.973	1	1.26e-18	-3.43586	0.969	0.979	4.23e-14	0.70952	2.52e-18
CCT2	0.014859	0.294153	0.371	0.266	1	1.39e-18	0.343109	0.408	0.288	4.66e-14	0.014859	2.78e-18
ZNF580	0.0154	0.507958	0.371	0.267	1	1.7e-18	0.29739	0.469	0.354	5.7e-14	0.0154	3.4e-18
SRRM2	0.0123587	0.665998	0.608	0.526	1	2.04e-18	1.40639	0.577	0.464	6.84e-14	0.0123587	4.08e-18
PRDX5	0.001167	1.04935	0.897	0.834	1	2.15e-18	1.06728	0.785	0.706	7.2e-14	0.001167	4.29e-18
FIBP	0.000276636	1.00619	0.412	0.264	1	2.16e-18	0.487717	0.398	0.28	7.25e-14	0.000276636	4.32e-18
CD24	1.67e-08	-17.2519	0.443	0.221	0.000559167	2.18e-18	0.33306	0.128	0.059	7.33e-14	1.67e-08	4.37e-18
CAST	0.0174668	0.38104	0.433	0.326	1	2.47e-18	0.445824	0.371	0.258	8.29e-14	0.0174668	4.95e-18
LOXL1	2.5e-18	2.89682	0.485	0.162	8.39e-14	6.06e-09	1.03301	0.506	0.437	0.000203405	6.06e-09	5e-18
MT-ND1	0.000691131	29.7479	0.969	0.928	1	2.63e-18	32.9275	0.991	0.99	8.82e-14	0.000691131	5.26e-18
GDE1	0.000416882	0.346929	0.258	0.134	1	2.94e-18	0.468398	0.214	0.123	9.86e-14	0.000416882	5.88e-18
DYNLRB1	0.802391	1.76476	0.588	0.614	1	3.22e-18	0.658839	0.599	0.487	1.08e-13	0.802391	6.44e-18
ODC1	0.00102128	1.51911	0.68	0.535	1	3.79e-18	1.03753	0.462	0.347	1.27e-13	0.00102128	7.57e-18
TAGLN2	3.94e-18	7.44891	0.557	0.223	1.32e-13	3.15e-05	0.708334	0.23	0.182	1	3.15e-05	7.88e-18
SOSTDC1	0.0378375	-4.14937	0.423	0.336	1	4.47e-18	2.82507	0.507	0.397	1.5e-13	0.0378375	8.94e-18
PDPN	0.000450394	1.31825	0.536	0.415	1	4.65e-18	0.646685	0.578	0.463	1.56e-13	0.000450394	9.29e-18
MYO10	0.0392002	0.509215	0.371	0.294	1	4.84e-18	0.347728	0.307	0.198	1.62e-13	0.0392002	9.69e-18
PDAP1	0.0118089	1.1498	0.433	0.339	1	5.85e-18	0.499787	0.49	0.374	1.96e-13	0.0118089	1.17e-17
EIF3L	0.0257555	6.54171	0.814	0.714	1	6.42e-18	1.94382	0.905	0.84	2.15e-13	0.0257555	1.28e-17
NOP10	3.33e-07	1.26737	0.804	0.621	0.0111536	6.65e-18	0.620615	0.66	0.549	2.23e-13	3.33e-07	1.33e-17
ANTXR1	0.000109293	0.610867	0.258	0.129	1	8.49e-18	0.259871	0.203	0.115	2.85e-13	0.000109293	1.7e-17
MTCL1	0.00371991	-1.23913	0.299	0.439	1	9.86e-18	-0.253453	0.045	0.136	3.31e-13	0.00371991	1.97e-17
LAMTOR1	0.00122918	1.88456	0.67	0.578	1	1.12e-17	0.396184	0.644	0.532	3.74e-13	0.00122918	2.23e-17
OPTN	6.52e-08	1.04188	0.474	0.253	0.00218679	1.33e-17	0.302407	0.287	0.183	4.47e-13	6.52e-08	2.66e-17
RPS23	0.711391	-27.2521	1	0.994	1	1.37e-17	-27.6647	1	0.999	4.58e-13	0.711391	2.73e-17
DCTN2	0.000150309	2.1941	0.32	0.178	1	1.41e-17	0.30108	0.346	0.235	4.73e-13	0.000150309	2.82e-17
HIST3H2A	0.0836844	-1.5704	0.443	0.527	1	1.5e-17	-4.08845	0.401	0.524	5.03e-13	0.0836844	3e-17
RTF1	3.19e-09	4.21415	0.629	0.386	0.000107094	1.94e-17	0.950694	0.58	0.468	6.49e-13	3.19e-09	3.87e-17
MRPS28	0.00107977	-4.23468	0.505	0.645	1	2.15e-17	-0.501447	0.151	0.263	7.21e-13	0.00107977	4.3e-17
BASP1	4.25e-05	1.4101	0.495	0.322	1	2.2e-17	0.531539	0.38	0.266	7.37e-13	4.25e-05	4.39e-17
EFEMP2	0.00322723	-0.85188	0.495	0.389	1	2.22e-17	0.448687	0.407	0.296	7.43e-13	0.00322723	4.43e-17
EGR1	0.132295	-0.264237	0.443	0.51	1	2.38e-17	0.88011	0.346	0.233	7.98e-13	0.132295	4.76e-17
ADRM1	0.639401	0.49547	0.186	0.175	1	3.54e-17	0.2812	0.34	0.233	1.19e-12	0.639401	7.09e-17
LITAF	1.79e-06	5.07088	0.557	0.339	0.0600154	3.95e-17	1.63685	0.482	0.372	1.32e-12	1.79e-06	7.89e-17
SPOCK1	0.100511	-1.31105	0.258	0.203	1	3.98e-17	-0.269484	0.061	0.156	1.34e-12	0.100511	7.97e-17
PSMB8	0.00102724	1.05641	0.309	0.183	1	4.33e-17	0.260775	0.342	0.235	1.45e-12	0.00102724	8.67e-17
MTDH	4.17e-05	3.53317	0.732	0.572	1	4.47e-17	1.28402	0.653	0.549	1.5e-12	4.17e-05	8.95e-17
C6orf48	0.475648	-15.2407	0.825	0.847	1	4.59e-17	-4.52581	0.811	0.852	1.54e-12	0.475648	9.18e-17
PTTG1IP	2.51e-16	-5.0577	0.732	0.386	8.41e-12	4.64e-17	0.494091	0.436	0.323	1.56e-12	2.51e-16	9.28e-17
NME1	0.00601567	0.581189	0.485	0.362	1	4.7e-17	0.851657	0.371	0.262	1.58e-12	0.00601567	9.41e-17
CELF1	0.0513033	3.31188	0.443	0.345	1	5.3e-17	0.462508	0.365	0.256	1.78e-12	0.0513033	1.06e-16
CLDN19	0.0928098	-0.286095	0.216	0.3	1	5.88e-17	-0.417215	0.175	0.295	1.97e-12	0.0928098	1.18e-16
BRI3	0.00811809	2.83525	0.866	0.817	1	6.59e-17	-0.741715	0.699	0.606	2.21e-12	0.00811809	1.32e-16
ANXA11	0.044806	0.659852	0.402	0.319	1	7.79e-17	0.272537	0.332	0.223	2.61e-12	0.044806	1.56e-16
NDUFA1	0.894807	0.710552	0.948	0.924	1	8.62e-17	-1.68005	0.763	0.83	2.89e-12	0.894807	1.72e-16
NEDD8	1.11e-06	3.5968	0.866	0.748	0.037313	8.68e-17	0.329356	0.808	0.743	2.91e-12	1.11e-06	1.74e-16
CAPNS1	5.3e-08	1.89426	0.598	0.37	0.00177589	8.96e-17	0.361716	0.33	0.227	3e-12	5.3e-08	1.79e-16
HLA-C	9.71e-17	5.74828	0.866	0.596	3.26e-12	1.13e-13	17.2127	0.799	0.754	3.79e-09	1.13e-13	1.94e-16
CTBS	0.0414681	-2.1766	0.351	0.436	1	9.79e-17	-0.290118	0.087	0.187	3.28e-12	0.0414681	1.96e-16
PDLIM5	6.81e-10	4.00799	0.773	0.617	2.29e-05	1e-16	1.93508	0.529	0.417	3.37e-12	6.81e-10	2.01e-16
VMP1	1.2e-16	21.7289	0.546	0.243	4.01e-12	1.07e-16	1.71521	0.349	0.241	3.59e-12	1.2e-16	2.14e-16
BCL2L1	0.945669	0.56238	0.412	0.416	1	1.18e-16	0.259061	0.254	0.158	3.97e-12	0.945669	2.37e-16
DDX5	7.87e-12	2.0775	0.856	0.647	2.64e-07	1.31e-16	1.21085	0.814	0.731	4.4e-12	7.87e-12	2.62e-16
ZNF706	0.000641433	9.0207	0.701	0.597	1	1.58e-16	0.757219	0.648	0.536	5.31e-12	0.000641433	3.17e-16
HIBADH	0.221718	-1.02406	0.412	0.493	1	1.96e-16	-0.480541	0.198	0.316	6.56e-12	0.221718	3.91e-16
DOCK7	0.0399412	0.396112	0.485	0.407	1	2.24e-16	-0.438177	0.185	0.298	7.52e-12	0.0399412	4.49e-16
HERC2	0.015749	0.318684	0.278	0.183	1	3.46e-16	0.302516	0.286	0.186	1.16e-11	0.015749	6.93e-16
GRN	2.36e-09	2.26028	0.794	0.603	7.9e-05	3.72e-16	1.77294	0.635	0.536	1.25e-11	2.36e-09	7.45e-16
RNPS1	0.0333352	1.60341	0.474	0.386	1	3.77e-16	0.388021	0.465	0.352	1.27e-11	0.0333352	7.55e-16
ZFP36L1	0.00224854	-5.93632	0.732	0.631	1	3.82e-16	-4.62433	0.61	0.488	1.28e-11	0.00224854	7.64e-16
ALDH1B1	4.02e-16	2.42965	0.34	0.095	1.35e-11	8.77e-15	0.370484	0.138	0.072	2.94e-10	8.77e-15	8.05e-16
ATP1A1	0.392677	-2.32547	0.577	0.611	1	4.03e-16	-0.693743	0.341	0.457	1.35e-11	0.392677	8.06e-16
MEST	4.12e-05	-1.25195	0.763	0.671	1	4.05e-16	-7.25731	0.449	0.555	1.36e-11	4.12e-05	8.09e-16
ATP1B1	0.013943	-29.2428	0.907	0.791	1	4.47e-16	-11.474	0.893	0.933	1.5e-11	0.013943	8.95e-16
CPXM2	0.321264	0.289078	0.474	0.52	1	4.56e-16	-0.42871	0.217	0.332	1.53e-11	0.321264	9.12e-16
MAGED1	0.00572165	2.72924	0.526	0.438	1	4.65e-16	2.56108	0.506	0.391	1.56e-11	0.00572165	9.3e-16
PRMT2	7.54e-05	1.31333	0.66	0.489	1	5.54e-16	0.528157	0.647	0.556	1.86e-11	7.54e-05	1.11e-15
RPSA	4.21e-06	5.74504	0.979	0.951	0.141146	5.84e-16	1.36196	0.985	0.977	1.96e-11	4.21e-06	1.17e-15
PRTG	0.207926	0.282678	0.268	0.216	1	5.89e-16	-0.258591	0.087	0.184	1.98e-11	0.207926	1.18e-15
NOL3	0.858527	-2.26869	0.299	0.296	1	6.52e-16	-0.304393	0.189	0.3	2.19e-11	0.858527	1.3e-15
ENSA	0.0022117	0.276796	0.423	0.295	1	6.83e-16	0.501758	0.413	0.307	2.29e-11	0.0022117	1.37e-15
STRAP	0.153365	-3.77251	0.402	0.338	1	7.03e-16	0.400345	0.441	0.336	2.36e-11	0.153365	1.41e-15
LINC00982	0.193572	-3.20556	0.639	0.749	1	7.26e-16	-2.58399	0.285	0.406	2.43e-11	0.193572	1.45e-15
RPL29	0.247365	-23.2521	1	0.991	1	7.85e-16	-36.333	0.998	0.998	2.63e-11	0.247365	1.57e-15
RPL10	0.959854	-56.253	1	0.997	1	8.05e-16	-36.7734	1	1	2.7e-11	0.959854	1.61e-15
TRIR	0.00761242	0.256625	0.835	0.7	1	8.31e-16	2.15869	0.709	0.609	2.79e-11	0.00761242	1.66e-15
DSP	0.00149355	0.79176	0.639	0.51	1	8.58e-16	-0.439305	0.224	0.341	2.88e-11	0.00149355	1.72e-15
MCL1	2.47e-05	0.328109	0.485	0.295	0.827156	8.63e-16	0.253302	0.291	0.19	2.89e-11	2.47e-05	1.73e-15
CCNG1	0.00430985	0.374411	0.639	0.519	1	9.12e-16	0.561646	0.559	0.45	3.06e-11	0.00430985	1.82e-15
NAV2	0.00438611	1.60556	0.144	0.072	1	9.72e-16	0.388207	0.12	0.058	3.26e-11	0.00438611	1.94e-15
SDC2	0.0297141	-1.28477	0.722	0.642	1	1.09e-15	-11.3514	0.534	0.626	3.64e-11	0.0297141	2.17e-15
TSPAN13	0.11836	-0.99214	0.485	0.425	1	1.53e-15	-0.264726	0.17	0.284	5.14e-11	0.11836	3.06e-15
RPS24	0.867413	93.7454	1	0.993	1	1.69e-15	-26.5525	1	0.998	5.68e-11	0.867413	3.39e-15
CISD1	0.79148	3.60987	0.526	0.555	1	1.72e-15	-0.403645	0.366	0.484	5.78e-11	0.79148	3.45e-15
FDPS	0.000150212	2.35379	0.392	0.236	1	1.78e-15	0.447952	0.36	0.258	5.97e-11	0.000150212	3.56e-15
GNS	2.03e-08	-0.85722	0.742	0.551	0.000681301	1.78e-15	0.428544	0.384	0.278	5.98e-11	2.03e-08	3.56e-15
FAT1	1.79e-10	1.14089	0.433	0.188	5.99e-06	1.78e-15	0.324281	0.216	0.13	5.99e-11	1.79e-10	3.57e-15
RHEB	0.00796272	1.05637	0.649	0.574	1	2.17e-15	0.42434	0.529	0.429	7.29e-11	0.00796272	4.35e-15
AGRN	2.53e-15	2.31789	0.526	0.234	8.5e-11	2.31e-15	0.260359	0.284	0.186	7.75e-11	2.53e-15	4.62e-15
ACP5	0.375586	0.294517	0.268	0.243	1	2.32e-15	-0.369673	0.193	0.308	7.78e-11	0.375586	4.64e-15
NDUFB2	0.00915863	3.27225	0.907	0.871	1	2.44e-15	-2.80365	0.867	0.811	8.18e-11	0.00915863	4.88e-15
SPTBN1	0.000187742	2.01618	0.412	0.273	1	2.56e-15	0.487485	0.308	0.212	8.59e-11	0.000187742	5.12e-15
H2AFV	8.95e-07	5.28402	0.598	0.391	0.0300162	2.77e-15	-6.62016	0.359	0.254	9.28e-11	8.95e-07	5.53e-15
MRPS10	0.962053	0.328154	0.175	0.176	1	3.83e-15	0.254699	0.22	0.134	1.28e-10	0.962053	7.66e-15
PXMP2	8.44e-05	0.419738	0.278	0.141	1	4.13e-15	0.28793	0.241	0.152	1.38e-10	8.44e-05	8.25e-15
ARL6IP5	4.14e-15	-2.47354	0.639	0.309	1.39e-10	1.76e-05	0.344617	0.357	0.298	0.589204	1.76e-05	8.27e-15
PGK1	3.48e-07	1.5703	0.784	0.63	0.0116763	4.23e-15	-2.8173	0.425	0.532	1.42e-10	3.48e-07	8.46e-15
RPS3	0.00590452	0.666601	0.99	0.989	1	4.55e-15	-5.64654	0.999	0.996	1.52e-10	0.00590452	9.09e-15
MFSD10	0.000219183	0.856205	0.237	0.115	1	4.94e-15	0.423679	0.209	0.126	1.66e-10	0.000219183	9.88e-15
PKIG	0.24464	0.48734	0.278	0.236	1	5.25e-15	0.308188	0.373	0.264	1.76e-10	0.24464	1.05e-14
ATP5MPL	0.664482	6.5051	0.99	0.963	1	5.96e-15	-3.39806	0.945	0.958	2e-10	0.664482	1.19e-14
YWHAQ	1.45e-07	2.07506	0.66	0.464	0.00486261	6.26e-15	0.293402	0.603	0.498	2.1e-10	1.45e-07	1.25e-14
TMEM164	4.03e-08	2.10798	0.464	0.241	0.00135146	6.73e-15	0.494525	0.337	0.237	2.26e-10	4.03e-08	1.35e-14
WBP2	0.136913	1.34651	0.722	0.767	1	6.79e-15	-0.91588	0.461	0.562	2.28e-10	0.136913	1.36e-14
ELN	0.213769	7.97565	0.629	0.584	1	6.82e-15	26.3304	0.852	0.938	2.29e-10	0.213769	1.36e-14
RTL8C	4.33e-10	1.18117	0.67	0.392	1.45e-05	7.49e-15	0.336333	0.473	0.363	2.51e-10	4.33e-10	1.5e-14
SLC6A20	0.852441	-1.53268	0.289	0.3	1	8.23e-15	0.306627	0.208	0.126	2.76e-10	0.852441	1.65e-14
UBA1	1.88e-05	1.76095	0.567	0.398	0.630729	8.66e-15	0.585075	0.395	0.288	2.91e-10	1.88e-05	1.73e-14
UBE2N	0.0115089	0.939315	0.351	0.244	1	9.4e-15	0.265277	0.404	0.297	3.15e-10	0.0115089	1.88e-14
EIF3G	0.126671	0.339702	0.639	0.593	1	1.07e-14	0.44522	0.641	0.533	3.59e-10	0.126671	2.14e-14
EI24	0.00296158	0.449715	0.577	0.432	1	1.09e-14	0.732563	0.582	0.485	3.66e-10	0.00296158	2.18e-14
AP1S2	0.0943273	15.0418	0.835	0.903	1	1.21e-14	-1.76044	0.837	0.879	4.04e-10	0.0943273	2.41e-14
SMCO4	0.0359348	-0.667334	0.206	0.307	1	1.22e-14	-0.371739	0.159	0.266	4.09e-10	0.0359348	2.44e-14
ABCA2	0.251888	-0.596236	0.443	0.497	1	1.28e-14	-0.287847	0.164	0.273	4.3e-10	0.251888	2.57e-14
ILK	0.00440133	0.501759	0.258	0.155	1	1.59e-14	0.263924	0.22	0.136	5.34e-10	0.00440133	3.19e-14
SUB1	0.0172141	-0.568596	0.794	0.733	1	1.63e-14	1.15734	0.785	0.701	5.45e-10	0.0172141	3.25e-14
CLIC4	0.00023188	0.859926	0.381	0.239	1	1.66e-14	0.367983	0.262	0.171	5.57e-10	0.00023188	3.32e-14
MTCH2	0.0411089	1.08474	0.351	0.274	1	1.91e-14	0.354267	0.331	0.232	6.39e-10	0.0411089	3.81e-14
GAL	0.0127095	-8.92594	0.381	0.26	1	2.08e-14	-15.5854	0.038	0.113	6.99e-10	0.0127095	4.17e-14
RANBP1	0.00120764	2.08804	0.454	0.331	1	2.12e-14	-0.436892	0.428	0.334	7.11e-10	0.00120764	4.24e-14
CIB1	8.95e-05	0.884604	0.536	0.38	1	2.57e-14	0.397021	0.369	0.268	8.62e-10	8.95e-05	5.14e-14
COL11A1	2.6e-14	1.18881	0.34	0.104	8.73e-10	6.73e-09	0.393253	0.165	0.108	0.000225711	6.73e-09	5.21e-14
POLR2F	0.245757	1.00525	0.701	0.643	1	2.67e-14	1.15186	0.685	0.591	8.95e-10	0.245757	5.34e-14
SULF1	0.000187631	8.1249	0.536	0.405	1	2.88e-14	-0.939054	0.297	0.413	9.66e-10	0.000187631	5.76e-14
GUK1	4.34e-08	3.56175	0.959	0.871	0.00145689	2.96e-14	-0.316664	0.84	0.777	9.93e-10	4.34e-08	5.92e-14
HSP90AB1	0.00763419	-42.7428	0.897	0.935	1	3.13e-14	-3.99239	0.95	0.963	1.05e-09	0.00763419	6.26e-14
RPS6	0.300678	22.7479	1	0.995	1	3.31e-14	-41.6465	1	0.999	1.11e-09	0.300678	6.61e-14
PPP1CA	0.0063356	0.540521	0.309	0.204	1	3.38e-14	0.40797	0.375	0.274	1.13e-09	0.0063356	6.75e-14
PRDX1	0.579528	-9.02492	0.794	0.777	1	3.48e-14	7.80305	0.775	0.814	1.17e-09	0.579528	6.95e-14
AXL	3.51e-14	13.1833	0.33	0.102	1.18e-09	2.95e-10	3.37559	0.333	0.249	9.91e-06	2.95e-10	7.01e-14
FKBP1A	0.00878849	-3.74805	0.753	0.682	1	4.25e-14	-1.1366	0.75	0.665	1.43e-09	0.00878849	8.51e-14
CALM1	0.00133965	0.994296	0.876	0.745	1	4.49e-14	2.92969	0.672	0.595	1.5e-09	0.00133965	8.97e-14
AP2S1	8.09e-06	2.61924	0.742	0.593	0.271454	4.56e-14	-5.67113	0.623	0.541	1.53e-09	8.09e-06	9.11e-14
FCGRT	7.27e-07	0.33585	0.68	0.481	0.0243956	4.56e-14	0.560947	0.555	0.457	1.53e-09	7.27e-07	9.12e-14
LHX2	0.00441198	0.285928	0.309	0.192	1	4.69e-14	0.262159	0.213	0.133	1.57e-09	0.00441198	9.39e-14
TUBA1B	6.58e-06	52.8249	0.639	0.509	0.220733	4.91e-14	-23.7467	0.535	0.43	1.65e-09	6.58e-06	9.82e-14
DMKN	0.0573462	1.39456	0.567	0.534	1	4.95e-14	0.447278	0.486	0.375	1.66e-09	0.0573462	9.91e-14
RBX1	0.000156348	2.12739	0.763	0.658	1	5.05e-14	2.11182	0.687	0.589	1.69e-09	0.000156348	1.01e-13
SPNS2	4.44e-08	4.04952	0.598	0.397	0.00148745	5.55e-14	0.492663	0.426	0.318	1.86e-09	4.44e-08	1.11e-13
CXXC5	0.00955155	0.756113	0.691	0.591	1	5.7e-14	0.884521	0.523	0.426	1.91e-09	0.00955155	1.14e-13
PLP2	2.01e-08	3.3152	0.433	0.225	0.000673086	7.99e-14	0.616864	0.331	0.234	2.68e-09	2.01e-08	1.6e-13
UBE2E2	0.0714191	0.784396	0.32	0.256	1	8.07e-14	0.46122	0.404	0.299	2.71e-09	0.0714191	1.61e-13
COMMD1	0.00245874	0.909406	0.381	0.249	1	8.91e-14	0.330142	0.303	0.21	2.99e-09	0.00245874	1.78e-13
NANOS1	0.197863	2.30264	0.526	0.519	1	9.14e-14	-0.269158	0.238	0.349	3.07e-09	0.197863	1.83e-13
PTOV1	0.0190505	0.609936	0.464	0.391	1	9.87e-14	0.374396	0.404	0.301	3.31e-09	0.0190505	1.97e-13
CLU	0.0201058	3.74791	0.897	0.906	1	1.14e-13	-12.3668	0.698	0.763	3.83e-09	0.0201058	2.28e-13
LIMCH1	1.21e-13	3.948	0.773	0.49	4.05e-09	0.00105636	4.23329	0.466	0.433	1	0.00105636	2.42e-13
SH3KBP1	0.000893882	0.947535	0.474	0.347	1	1.44e-13	0.262773	0.431	0.325	4.84e-09	0.000893882	2.89e-13
PRRC2C	0.00581312	0.452628	0.371	0.265	1	1.61e-13	0.460712	0.49	0.39	5.39e-09	0.00581312	3.21e-13
GTF2I	1.31e-05	2.43128	0.742	0.56	0.440657	1.68e-13	0.295965	0.572	0.478	5.64e-09	1.31e-05	3.36e-13
ATP5MC2	0.409582	-24.8438	0.969	0.972	1	1.7e-13	-1.31084	0.973	0.977	5.71e-09	0.409582	3.41e-13
SMIM12	0.00274516	0.409532	0.216	0.122	1	2.13e-13	0.396607	0.228	0.145	7.13e-09	0.00274516	4.25e-13
NDN	0.00139492	0.527282	0.34	0.211	1	2.19e-13	0.663178	0.341	0.248	7.33e-09	0.00139492	4.37e-13
RPL38	0.138999	-34.2521	1	0.993	1	2.4e-13	-11.66	0.996	0.998	8.06e-09	0.138999	4.8e-13
CDK16	0.000178656	1.56021	0.649	0.497	1	3.3e-13	0.308723	0.489	0.386	1.11e-08	0.000178656	6.61e-13
TBCB	0.000354627	1.7288	0.515	0.363	1	3.45e-13	0.317624	0.435	0.338	1.16e-08	0.000354627	6.9e-13
HNRNPA3	0.0218074	2.34473	0.66	0.56	1	3.54e-13	-1.2735	0.527	0.424	1.19e-08	0.0218074	7.08e-13
PIGP	0.902198	-1.3441	0.577	0.543	1	3.58e-13	-0.41008	0.276	0.382	1.2e-08	0.902198	7.17e-13
ZFP36L2	0.00457566	-3.82953	0.515	0.401	1	3.86e-13	0.658791	0.534	0.428	1.29e-08	0.00457566	7.72e-13
RTN4	3.93e-13	4.74794	0.856	0.619	1.32e-08	7.01e-07	-0.608551	0.642	0.592	0.023499	7.01e-07	7.87e-13
SMIM4	0.00336983	3.62678	0.794	0.75	1	4.72e-13	0.543486	0.533	0.442	1.58e-08	0.00336983	9.43e-13
TSPO	3.47e-07	2.70104	0.804	0.637	0.0116403	4.8e-13	-0.564581	0.714	0.628	1.61e-08	3.47e-07	9.6e-13
DHX29	3.39e-05	0.414649	0.32	0.171	1	5.04e-13	0.370362	0.241	0.158	1.69e-08	3.39e-05	1.01e-12
ARPC3	0.00287883	0.784177	0.639	0.534	1	5.11e-13	1.15298	0.633	0.527	1.71e-08	0.00287883	1.02e-12
REXO2	0.000329234	0.443369	0.361	0.212	1	5.14e-13	0.338763	0.218	0.138	1.72e-08	0.000329234	1.03e-12
HMGB3	7.19e-12	1.62297	0.34	0.117	2.41e-07	5.18e-13	-0.343313	0.243	0.16	1.74e-08	7.19e-12	1.04e-12
MESD	0.00701794	0.710455	0.371	0.273	1	6.28e-13	-0.363243	0.21	0.311	2.11e-08	0.00701794	1.26e-12
TUBB4A	0.281863	0.857001	0.268	0.235	1	6.72e-13	0.300562	0.32	0.225	2.25e-08	0.281863	1.34e-12
WDR1	0.00247701	2.20939	0.577	0.439	1	6.82e-13	0.570183	0.346	0.251	2.29e-08	0.00247701	1.36e-12
POMP	7.36e-05	4.97791	0.814	0.702	1	7.06e-13	1.96154	0.751	0.671	2.37e-08	7.36e-05	1.41e-12
NHP2	0.000159072	2.46479	0.515	0.374	1	7.97e-13	0.830528	0.502	0.412	2.67e-08	0.000159072	1.59e-12
DAAM2	0.0271736	0.505731	0.247	0.168	1	8.03e-13	-1.12685	0.319	0.418	2.69e-08	0.0271736	1.61e-12
PPP1CB	0.000903595	0.765849	0.701	0.557	1	8.9e-13	1.83556	0.695	0.598	2.98e-08	0.000903595	1.78e-12
RABEP1	0.000897186	0.488739	0.371	0.232	1	8.95e-13	0.269371	0.265	0.177	3e-08	0.000897186	1.79e-12
SDF2L1	0.00954907	-0.983006	0.619	0.469	1	9.61e-13	0.955821	0.45	0.343	3.22e-08	0.00954907	1.92e-12
ELOB	0.000136462	13.2951	0.99	0.961	1	9.74e-13	-1.63106	0.94	0.918	3.27e-08	0.000136462	1.95e-12
TES	4.01e-06	0.522676	0.361	0.194	0.134571	1.02e-12	1.77802	0.262	0.178	3.43e-08	4.01e-06	2.04e-12
PBX1	0.000326878	1.42336	0.32	0.188	1	1.06e-12	0.281874	0.248	0.163	3.57e-08	0.000326878	2.13e-12
BCAT1	0.378767	-5.87924	0.381	0.369	1	1.13e-12	3.30505	0.533	0.435	3.79e-08	0.378767	2.26e-12
EIF4A2	0.000879739	-17.2588	0.887	0.935	1	1.18e-12	-3.17448	0.895	0.924	3.97e-08	0.000879739	2.36e-12
POLD2	0.000290078	1.40798	0.464	0.328	1	1.22e-12	0.348467	0.382	0.293	4.1e-08	0.000290078	2.45e-12
SNHG7	0.0436309	-1.87933	0.546	0.639	1	1.25e-12	-0.404414	0.209	0.308	4.19e-08	0.0436309	2.5e-12
COLEC12	0.00089276	-6.29808	0.464	0.321	1	1.26e-12	0.589355	0.45	0.351	4.24e-08	0.00089276	2.53e-12
SNRPN	0.420278	1.67271	0.68	0.724	1	1.41e-12	1.74849	0.769	0.703	4.72e-08	0.420278	2.82e-12
TMED3	1.64e-05	0.369459	0.546	0.344	0.549831	1.42e-12	6.36007	0.374	0.279	4.75e-08	1.64e-05	2.83e-12
FABP5	0.000294409	-3.96589	0.216	0.103	1	1.53e-12	18.3506	0.267	0.182	5.13e-08	0.000294409	3.06e-12
SDCBP	0.0253824	-11.2521	0.804	0.791	1	1.57e-12	-4.06157	0.639	0.707	5.25e-08	0.0253824	3.13e-12
MRPL52	0.00828172	0.406441	0.763	0.621	1	1.64e-12	0.627101	0.559	0.471	5.5e-08	0.00828172	3.28e-12
TMEM9B	6.25e-05	2.13208	0.392	0.236	1	1.65e-12	0.365073	0.322	0.23	5.53e-08	6.25e-05	3.3e-12
MALSU1	0.0603116	1.24533	0.402	0.321	1	1.68e-12	0.311221	0.283	0.198	5.65e-08	0.0603116	3.37e-12
COX5B	0.931679	-4.26936	0.948	0.96	1	1.72e-12	-3.90849	0.873	0.891	5.76e-08	0.931679	3.43e-12
SRP72	0.0178951	0.484334	0.361	0.277	1	1.8e-12	0.288805	0.279	0.193	6.04e-08	0.0178951	3.6e-12
FAAP20	0.03981	1.72268	0.608	0.53	1	2.2e-12	0.551544	0.566	0.48	7.38e-08	0.03981	4.4e-12
EEF1B2	0.0608759	-5.57158	0.938	0.936	1	2.38e-12	4.30181	0.952	0.915	7.97e-08	0.0608759	4.76e-12
UCP2	0.00210599	-2.87989	0.381	0.535	1	2.49e-12	0.301039	0.177	0.107	8.34e-08	0.00210599	4.97e-12
SLC25A4	0.448609	-1.20087	0.454	0.534	1	2.51e-12	-0.735126	0.392	0.494	8.43e-08	0.448609	5.03e-12
AMFR	0.0325297	0.979536	0.443	0.37	1	2.68e-12	-1.16559	0.218	0.319	9e-08	0.0325297	5.36e-12
ARHGAP1	0.188381	2.30943	0.464	0.407	1	2.72e-12	0.288225	0.223	0.145	9.12e-08	0.188381	5.44e-12
FMR1	0.581977	-0.465875	0.299	0.269	1	2.74e-12	0.327453	0.313	0.224	9.2e-08	0.581977	5.49e-12
GNGT1	0.000761534	-27.2505	0.216	0.371	1	3.01e-12	-11.3827	0.124	0.208	1.01e-07	0.000761534	6.03e-12
HNRNPA0	0.000662003	-2.42324	0.753	0.607	1	3.02e-12	-0.662168	0.706	0.622	1.01e-07	0.000662003	6.04e-12
GTF2A2	0.000457975	0.575764	0.495	0.352	1	3.06e-12	-2.33681	0.355	0.264	1.03e-07	0.000457975	6.12e-12
HLA-A	3.07e-12	9.74793	0.887	0.743	1.03e-07	2.54e-10	15.8288	0.841	0.789	8.53e-06	2.54e-10	6.14e-12
SELENOP	0.877996	-51.4164	0.454	0.444	1	3.19e-12	-13.2784	0.323	0.437	1.07e-07	0.877996	6.38e-12
SF3B6	0.000560619	0.792349	0.68	0.55	1	3.24e-12	0.75388	0.559	0.472	1.09e-07	0.000560619	6.48e-12
AC009041.2	0.0028623	0.50395	0.278	0.167	1	3.29e-12	-0.273904	0.183	0.282	1.1e-07	0.0028623	6.58e-12
C12orf57	0.317832	-2.0798	0.701	0.733	1	3.51e-12	0.970329	0.694	0.614	1.18e-07	0.317832	7.01e-12
CCT7	0.0607057	0.499998	0.351	0.281	1	3.53e-12	0.42047	0.37	0.275	1.19e-07	0.0607057	7.07e-12
PTP4A3	3.62e-12	-9.81842	0.412	0.747	1.22e-07	2.63e-05	-0.574039	0.409	0.463	0.882665	2.63e-05	7.25e-12
UPF3A	3.54e-07	1.07833	0.526	0.307	0.0118731	3.84e-12	0.372915	0.41	0.318	1.29e-07	3.54e-07	7.68e-12
UGP2	0.618693	3.59095	0.361	0.405	1	3.84e-12	-5.98479	0.4	0.305	1.29e-07	0.618693	7.69e-12
RPL9	0.673786	-2.25241	1	0.99	1	4.09e-12	-14.8203	0.998	0.998	1.37e-07	0.673786	8.18e-12
APEX1	0.263192	-0.283613	0.598	0.541	1	4.25e-12	0.484492	0.666	0.567	1.42e-07	0.263192	8.49e-12
PTP4A1	0.907732	4.56981	0.526	0.53	1	4.37e-12	-16.3659	0.372	0.469	1.47e-07	0.907732	8.74e-12
PA2G4	0.486276	0.496097	0.32	0.295	1	4.78e-12	0.389884	0.36	0.269	1.6e-07	0.486276	9.57e-12
YWHAE	0.00216265	3.67105	0.866	0.798	1	4.82e-12	-2.15005	0.841	0.786	1.62e-07	0.00216265	9.64e-12
CCNO	0.319567	1.67856	0.289	0.261	1	5.87e-12	-7.8085	0.105	0.188	1.97e-07	0.319567	1.17e-11
ATRX	0.00165236	0.452916	0.495	0.346	1	5.91e-12	0.40467	0.46	0.364	1.98e-07	0.00165236	1.18e-11
SYMPK	0.0228894	-0.835443	0.34	0.232	1	6.37e-12	0.289131	0.27	0.185	2.14e-07	0.0228894	1.27e-11
RAB5C	0.00482206	0.768286	0.485	0.351	1	6.48e-12	0.306341	0.39	0.298	2.17e-07	0.00482206	1.3e-11
PDIA4	1.6e-06	0.410591	0.67	0.439	0.0535834	6.66e-12	4.87811	0.438	0.35	2.24e-07	1.6e-06	1.33e-11
SPG21	0.171206	-0.264293	0.598	0.549	1	6.87e-12	0.315667	0.609	0.512	2.3e-07	0.171206	1.37e-11
RPL31	0.980256	-28.253	1	0.994	1	7.06e-12	-1.64748	0.998	0.999	2.37e-07	0.980256	1.41e-11
MLF2	0.0771301	2.18062	0.546	0.488	1	7.3e-12	0.318981	0.525	0.436	2.45e-07	0.0771301	1.46e-11
CBX1	0.000138641	0.786837	0.371	0.219	1	7.3e-12	0.27796	0.336	0.245	2.45e-07	0.000138641	1.46e-11
TXN	4.27e-06	-5.2497	0.814	0.672	0.14326	7.79e-12	-0.354583	0.647	0.561	2.61e-07	4.27e-06	1.56e-11
TTC3	0.00162478	-2.57418	0.845	0.774	1	8.13e-12	-5.09813	0.747	0.814	2.73e-07	0.00162478	1.63e-11
CRTAP	0.000817345	1.06152	0.608	0.508	1	8.28e-12	1.25405	0.554	0.462	2.78e-07	0.000817345	1.66e-11
ALDOA	0.475148	-3.22733	0.567	0.581	1	8.76e-12	-0.280443	0.195	0.289	2.94e-07	0.475148	1.75e-11
NFIC	0.00524719	1.14292	0.567	0.443	1	9.81e-12	0.283623	0.297	0.212	3.29e-07	0.00524719	1.96e-11
NEU1	0.433959	5.07605	0.474	0.516	1	1.08e-11	-0.349254	0.24	0.336	3.62e-07	0.433959	2.16e-11
RPL37A	0.402943	-26.2505	1	0.997	1	1.17e-11	-11.6951	1	0.999	3.94e-07	0.402943	2.35e-11
TFPI2	0.0490546	-0.258952	0.392	0.322	1	1.32e-11	-43.5889	0.411	0.313	4.43e-07	0.0490546	2.64e-11
CELF2	4.42e-05	0.996057	0.495	0.328	1	1.42e-11	0.288367	0.412	0.317	4.77e-07	4.42e-05	2.85e-11
CACUL1	0.0109914	0.302436	0.33	0.228	1	1.54e-11	0.274207	0.371	0.279	5.15e-07	0.0109914	3.07e-11
PCBP2	0.623942	4.66429	0.825	0.883	1	1.54e-11	-1.63602	0.872	0.813	5.17e-07	0.623942	3.08e-11
HNRNPA2B1	1.19e-08	6.14492	0.845	0.686	0.000398718	1.56e-11	-1.65977	0.692	0.619	5.25e-07	1.19e-08	3.13e-11
SQLE	8.81e-05	0.513403	0.423	0.263	1	1.6e-11	0.334165	0.369	0.281	5.36e-07	8.81e-05	3.2e-11
RARRES2	1.63e-11	43.8256	0.763	0.603	5.47e-07	0.4543	5.34006	0.622	0.645	1	0.4543	3.26e-11
KRT10	1.19e-08	-3.69661	0.866	0.666	0.000398229	1.76e-11	-1.35758	0.634	0.542	5.91e-07	1.19e-08	3.52e-11
NDUFC1	0.240399	-2.5948	0.897	0.884	1	2.01e-11	-0.499624	0.643	0.704	6.74e-07	0.240399	4.02e-11
RPL26	0.105043	8.72978	1	0.995	1	2.28e-11	-25.9605	1	0.999	7.64e-07	0.105043	4.55e-11
RDH10	6.71e-05	-7.18068	0.526	0.693	1	2.3e-11	0.273235	0.069	0.142	7.73e-07	6.71e-05	4.61e-11
ENO1	3.14e-05	-14.3696	0.856	0.809	1	2.39e-11	-3.07131	0.768	0.806	8.03e-07	3.14e-05	4.79e-11
EIF4G2	0.000131076	1.99906	0.866	0.804	1	2.44e-11	0.393531	0.78	0.723	8.19e-07	0.000131076	4.88e-11
PPM1G	4.43e-05	0.468926	0.32	0.166	1	2.51e-11	0.259455	0.314	0.227	8.42e-07	4.43e-05	5.02e-11
ADD3	0.738329	1.20172	0.546	0.598	1	2.54e-11	-2.04593	0.311	0.412	8.51e-07	0.738329	5.07e-11
TRPM3	0.0182118	-0.275215	0.887	0.936	1	2.66e-11	2.29043	0.949	0.965	8.92e-07	0.0182118	5.32e-11
SLBP	0.0301716	2.89387	0.33	0.241	1	2.8e-11	0.341213	0.281	0.198	9.38e-07	0.0301716	5.59e-11
CALU	5.58e-08	3.53109	0.639	0.431	0.00187163	3.24e-11	0.44652	0.493	0.405	1.09e-06	5.58e-08	6.48e-11
GTF3C6	0.0714038	1.20077	0.433	0.389	1	3.35e-11	0.340699	0.404	0.312	1.12e-06	0.0714038	6.7e-11
PRDX6	0.175239	5.32739	0.649	0.595	1	3.42e-11	0.686349	0.615	0.528	1.15e-06	0.175239	6.84e-11
[truncated: 602 more rows]

## Sheet: CLUSTER 5
Table S3 Conserved cluster markers, PANTHER Gene Ontology pathways and differential expression for each subpopulation within the “Common” Subpopulations
[truncated: 910 more rows]

[truncated: 9 more sheets: CLUSTER 6, GO CLUSTER 1, GO CLUSTER 2, GO CLUSTER 3, GO CLUSTER 4, GO CLUSTER 5, GO CLUSTER 6, DE (ALL CLUSTERS), GO (DE ALL CLUSTERS)]
