# Supplementary material for: Transcriptomic Profiling of Human Pluripotent Stem Cell-derived Retinal Pigment Epithelium over Time
Source: Genomics Proteomics Bioinformatics. 2020 Dec 8;19(2):223–42. doi: 10.1016/j.gpb.2020.08.002 (PMC8602392; doi:10.1016/j.gpb.2020.08.002)
Supplement: Supplementary Table S7 — Details of cell filtration criteria. [file mmc7.xlsx]

## Sheet: Details
Table S7 Details of cell filtration criteria
Note: Number of cells removed by each criterion in 1-month-old and 12-month-old cultures. Detailed information on the criteria for cell removal can be found in the “quality control and normalisation” section of Materials and methods.
Sample	1-month-old RPE	12-month-old RPE
UMI counts (removed)	508	140
Number of detected features	24	271
Percentage of mitochondrial expression (%)	62	606
Percentage of ribosomal expression (%)	0	336
